# Supplementary material for: Engineered human myogenic cells in hydrogels generate innervated vascularized myofibers within dystrophic mouse muscle on long-term engraftment
Source: Cell Rep Med. 2025 Mar 7;6(3):102019. doi: 10.1016/j.xcrm.2025.102019 (PMC11970389; doi:10.1016/j.xcrm.2025.102019)
Supplement: Data S1. Excel file containing differentially expressed genes, related to Figure 1 [file mmc2.xlsx]

## Sheet: DMD_v_CORR_DEGs
	GeneID	logFC	logCPM	LR	PValue	FDR	GeneName
82	ENSG00000052850	-4.28278	2.3841	27.1416	1.89087e-07	1.20983e-05	ALX4
22	ENSG00000009709	-4.00888	1.98534	28.2804	1.04955e-07	7.53589e-06	PAX7
396	ENSG00000111046	-3.13859	1.06828	68.0964	1.55698e-16	1.52517e-13	MYF6
1496	ENSG00000213225	-2.87028	2.49491	178.319	1.12851e-40	1.54764e-36	NOC2LP1
636	ENSG00000132702	-2.69184	0.715304	44.8149	2.16571e-11	5.30366e-09	HAPLN2
556	ENSG00000125414	-2.67743	2.09449	26.1951	3.086e-07	1.81637e-05	MYH2
1507	ENSG00000219438	-2.62222	1.51249	29.2934	6.22078e-08	4.93132e-06	TAFA5
337	ENSG00000106078	-2.56453	2.7945	22.6636	1.92988e-06	8.47989e-05	COBL
1173	ENSG00000170162	-2.55521	1.46663	24.754	6.51334e-07	3.42237e-05	VGLL2
1045	ENSG00000163909	-2.49725	4.68815	35.9232	2.05254e-09	2.70659e-07	HEYL
645	ENSG00000133020	-2.40579	4.41631	18.7989	1.45251e-05	0.000448642	MYH8
520	ENSG00000121966	-2.38577	1.0859	22.6998	1.89392e-06	8.3515e-05	CXCR4
592	ENSG00000129159	-2.32517	1.00128	37.4028	9.6085e-10	1.44803e-07	KCNC1
757	ENSG00000139044	-2.30772	0.23662	39.2789	3.67382e-10	6.29785e-08	B4GALNT3
1090	ENSG00000165917	-2.266	3.8001	31.2489	2.26973e-08	2.10318e-06	RAPSN
173	ENSG00000078900	-2.20144	0.428284	27.299	1.74298e-07	1.13286e-05	TP73
1399	ENSG00000188269	-2.18871	0.789314	13.8934	0.00019348	0.00352843	OR7A5
205	ENSG00000086967	-2.18283	1.96148	18.4805	1.71653e-05	0.000512865	MYBPC2
656	ENSG00000133454	-2.17875	4.07807	33.9616	5.62095e-09	6.26714e-07	MYO18B
893	ENSG00000150594	-2.13165	3.35223	14.0525	0.000177781	0.00329028	ADRA2A
755	ENSG00000138795	-2.12544	0.585285	20.7043	5.35962e-06	0.000193484	LEF1
1146	ENSG00000168509	-2.11439	1.77124	36.691	1.38417e-09	1.97734e-07	HJV
772	ENSG00000140022	-2.09289	1.07519	21.2967	3.93399e-06	0.000154587	STON2
1277	ENSG00000177614	-2.02312	2.79663	52.026	5.47719e-13	2.03011e-10	PGBD5
1157	ENSG00000169129	-2.02077	1.57149	24.663	6.82837e-07	3.54713e-05	AFAP1L2
164	ENSG00000077279	-2.01991	3.17732	18.2302	1.95747e-05	0.000567542	DCX
241	ENSG00000099954	-1.99458	2.33688	37.6878	8.30205e-10	1.26505e-07	CECR2
770	ENSG00000139914	-1.98398	1.94217	30.4785	3.37595e-08	2.91181e-06	FITM1
1084	ENSG00000165474	-1.98081	4.48378	31.8742	1.64484e-08	1.64652e-06	GJB2
1349	ENSG00000183691	-1.97551	3.16002	31.8013	1.70781e-08	1.67751e-06	NOG
1290	ENSG00000178860	-1.95446	4.87302	53.3518	2.78857e-13	1.35868e-10	MSC
1256	ENSG00000175928	-1.9496	4.29649	11.5865	0.000664328	0.00926815	LRRN1
1205	ENSG00000171819	-1.94203	1.17577	19.5306	9.90029e-06	0.000327163	ANGPTL7
1098	ENSG00000166317	-1.92939	4.49365	25.6679	4.05512e-07	2.28294e-05	SYNPO2L
388	ENSG00000110195	-1.92766	1.18375	22.8463	1.75486e-06	7.89053e-05	FOLR1
1611	ENSG00000275266	-1.9224	1.64585	24.0087	9.58996e-07	4.71493e-05
401	ENSG00000111305	-1.91869	2.1931	31.5015	1.99288e-08	1.91121e-06	GSG1
789	ENSG00000141622	-1.91712	2.28352	12.3306	0.000445602	0.00678666	RNF165
752	ENSG00000138759	-1.91541	4.86891	28.0252	1.19746e-07	8.38353e-06	FRAS1
955	ENSG00000155265	-1.91015	0.421695	26.4323	2.72935e-07	1.65782e-05	GOLGA7B
1467	ENSG00000198842	-1.89926	3.1189	30.944	2.65578e-08	2.36502e-06	STYXL2
1255	ENSG00000175920	-1.89146	2.58013	14.3713	0.000150074	0.00289468	DOK7
1116	ENSG00000167244	-1.88968	8.80825	28.7019	8.4421e-08	6.36126e-06	IGF2
777	ENSG00000140557	-1.87513	3.19382	21.2549	4.02085e-06	0.000157548	ST8SIA2
1122	ENSG00000167476	-1.87409	3.33235	67.7658	1.84116e-16	1.68331e-13	JSRP1
397	ENSG00000111049	-1.86863	4.77811	23.8649	1.03338e-06	5.02546e-05	MYF5
1534	ENSG00000234281	-1.86415	0.650419	19.2893	1.12336e-05	0.000365931	LANCL1-AS1
510	ENSG00000120738	-1.85607	7.86281	7.72198	0.00545525	0.0470228	EGR1
1077	ENSG00000165194	-1.83005	3.57582	21.5236	3.49505e-06	0.000138931	PCDH19
995	ENSG00000159263	-1.82823	2.59681	29.0698	6.98153e-08	5.4093e-06	SIM2
725	ENSG00000137642	-1.82716	1.93469	20.1532	7.14818e-06	0.000251398	SORL1
509	ENSG00000120729	-1.82626	-0.187531	8.75283	0.00309121	0.0302375	MYOT
487	ENSG00000118729	-1.82223	5.65	22.9834	1.63409e-06	7.44515e-05	CASQ2
1343	ENSG00000183091	-1.82158	5.0367	16.6771	4.43125e-05	0.00111505	NEB
171	ENSG00000078328	-1.81654	1.86524	12.2948	0.000454228	0.00688318	RBFOX1
1401	ENSG00000188517	-1.81556	5.32293	36.9856	1.19002e-09	1.75484e-07	COL25A1
641	ENSG00000132854	-1.80574	1.42021	16.0491	6.17211e-05	0.00146248	KANK4
743	ENSG00000138435	-1.80366	6.93636	38.0609	6.85696e-10	1.08088e-07	CHRNA1
239	ENSG00000099869	-1.80261	2.6797	47.525	5.4307e-12	1.58461e-09	IGF2-AS
571	ENSG00000127507	-1.80109	3.70175	18.2625	1.92459e-05	0.000561571	ADGRE2
504	ENSG00000120057	-1.79857	3.53723	14.0787	0.000175318	0.0032623	SFRP5
1442	ENSG00000197769	-1.79394	0.297016	36.3514	1.6476e-09	2.30108e-07	MAP1LC3C
692	ENSG00000135902	-1.79017	4.98914	24.1129	9.085e-07	4.54714e-05	CHRND
1306	ENSG00000180209	-1.78915	7.42915	19.2148	1.16802e-05	0.000376176	MYL11
1142	ENSG00000168334	-1.78563	5.04174	14.2703	0.000158341	0.00302436	XIRP1
714	ENSG00000137142	-1.77982	2.89758	16.0715	6.09947e-05	0.00144971	IGFBPL1
339	ENSG00000106236	-1.77917	5.51912	15.079	0.000103102	0.0021391	NPTX2
1374	ENSG00000185739	-1.77319	5.0027	15.7557	7.20711e-05	0.00164731	SRL
369	ENSG00000108515	-1.77184	5.40265	26.3806	2.80342e-07	1.68623e-05	ENO3
1558	ENSG00000248869	-1.76962	0.753286	46.7876	7.9114e-12	2.21422e-09	LINC02511
825	ENSG00000144227	-1.76617	0.701793	27.8978	1.27896e-07	8.85843e-06	NXPH2
370	ENSG00000108823	-1.75999	4.33574	40.9734	1.54315e-10	2.96726e-08	SGCA
1003	ENSG00000160191	-1.75686	0.831592	31.1456	2.39383e-08	2.1886e-06	PDE9A
1207	ENSG00000171860	-1.75616	0.965869	14.4791	0.000141726	0.00275692	C3AR1
783	ENSG00000141161	-1.75156	4.91376	17.1936	3.37578e-05	0.000895464	UNC45B
800	ENSG00000143195	-1.7449	1.67753	15.4691	8.38673e-05	0.00182275	ILDR2
60	ENSG00000036672	-1.74318	2.91565	35.3034	2.82135e-09	3.5826e-07	USP2
1332	ENSG00000182533	-1.73162	3.69424	18.118	2.07628e-05	0.000595693	CAV3
646	ENSG00000133055	-1.72806	7.52241	14.7754	0.000121108	0.00243529	MYBPH
1181	ENSG00000170439	-1.72564	1.36381	60.8598	6.12868e-15	4.14541e-12	METTL7B
320	ENSG00000105251	-1.72454	4.35514	20.9902	4.61628e-06	0.000173922	SHD
466	ENSG00000116329	-1.72304	1.13074	14.5018	0.000140024	0.00273545	OPRD1
1158	ENSG00000169271	-1.71801	3.57347	17.3173	3.16298e-05	0.000852204	HSPB3
993	ENSG00000159251	-1.71701	10.9263	23.3923	1.32104e-06	6.20435e-05	ACTC1
549	ENSG00000124507	-1.70022	2.21576	12.6689	0.000371792	0.00590133	PACSIN1
508	ENSG00000120328	-1.69679	0.816919	27.3504	1.69729e-07	1.10841e-05	PCDHB12
275	ENSG00000101470	-1.69169	3.75895	15.4946	8.27429e-05	0.00180691	TNNC2
1541	ENSG00000237515	-1.6899	3.5293	32.7985	1.02225e-08	1.0784e-06	SHISA9
1191	ENSG00000171004	-1.68655	4.79416	29.5092	5.56507e-08	4.46312e-06	HS6ST2
317	ENSG00000105048	-1.67643	6.50898	43.5349	4.1647e-11	9.51912e-09	TNNT1
931	ENSG00000153823	-1.67612	2.57732	36.3082	1.68455e-09	2.3102e-07	PID1
952	ENSG00000154856	-1.67212	3.55626	18.2452	1.94215e-05	0.000565492	APCDD1
1270	ENSG00000177238	-1.66758	4.31437	27.2224	1.81348e-07	1.16761e-05	TRIM72
1168	ENSG00000169891	-1.66499	2.24989	14.9903	0.000108066	0.00221527	REPS2
176	ENSG00000079393	-1.66362	2.07573	38.2739	6.14785e-10	9.80367e-08	DUSP13
210	ENSG00000087589	-1.65285	3.13361	13.3561	0.000257589	0.00444311	CASS4
989	ENSG00000159173	-1.65226	8.27484	18.0956	2.10087e-05	0.000601489	TNNI1
505	ENSG00000120149	-1.65092	1.40616	30.8875	2.73426e-08	2.4037e-06	MSX2
1367	ENSG00000185269	-1.65021	0.164881	10.7179	0.00106102	0.0132401	NOTUM
374	ENSG00000109063	-1.64629	9.109	17.6715	2.62527e-05	0.000730283	MYH3
104	ENSG00000064300	-1.64625	3.77182	17.6285	2.68532e-05	0.000745476	NGFR
619	ENSG00000131094	-1.64503	2.54111	15.5974	7.83614e-05	0.0017474	C1QL1
536	ENSG00000122877	-1.6443	2.9025	10.8625	0.000981307	0.0125071	EGR2
1272	ENSG00000177291	-1.6421	1.82372	15.8729	6.77432e-05	0.00157266	GJD4
448	ENSG00000115221	-1.63775	1.50434	35.4713	2.5883e-09	3.34868e-07	ITGB6
524	ENSG00000122180	-1.63371	6.52985	16.7411	4.28419e-05	0.00108201	MYOG
364	ENSG00000108018	-1.62739	1.00223	8.43544	0.00367978	0.0347791	SORCS1
152	ENSG00000075461	-1.624	1.92376	8.29725	0.00397052	0.0369916	CACNG4
793	ENSG00000142149	-1.62182	1.7673	10.2505	0.00136651	0.0161138	HUNK
277	ENSG00000101638	-1.62049	0.132789	25.75	3.8863e-07	2.21148e-05	ST8SIA5
608	ENSG00000130528	-1.61126	3.56166	25.3514	4.77794e-07	2.65282e-05	HRC
1065	ENSG00000164440	-1.60896	2.02169	48.8975	2.69691e-12	8.60126e-10	TXLNB
598	ENSG00000129682	-1.60833	0.242373	13.5411	0.000233398	0.00412477	FGF13
218	ENSG00000091482	-1.60656	3.51218	18.5349	1.66821e-05	0.000501706	SMPX
1453	ENSG00000198336	-1.60578	5.39456	17.3406	3.12433e-05	0.000843446	MYL4
1115	ENSG00000167191	-1.60335	4.8054	37.7753	7.93814e-10	1.22319e-07	GPRC5B
810	ENSG00000143494	-1.60275	5.52322	21.4954	3.54671e-06	0.000140577	VASH2
1389	ENSG00000187616	-1.59927	3.69742	16.5306	4.78706e-05	0.00117805	MYMK
748	ENSG00000138615	-1.59791	3.2486	15.5123	8.19716e-05	0.00179865	CILP
111	ENSG00000065361	-1.59775	3.09587	11.7369	0.000612718	0.00868059	ERBB3
270	ENSG00000101198	-1.5973	1.6131	16.6786	4.42768e-05	0.00111505	NKAIN4
1035	ENSG00000163380	-1.59683	2.7993	16.8128	4.12551e-05	0.00104773	LMOD3
457	ENSG00000115593	-1.59146	4.67954	15.2417	9.45934e-05	0.00200813	SMYD1
1176	ENSG00000170345	-1.58467	5.60194	9.3193	0.00226753	0.0239391	FOS
629	ENSG00000132329	-1.57999	3.0084	94.9117	1.99073e-22	5.46017e-19	RAMP1
572	ENSG00000127530	-1.57737	0.992727	7.96817	0.00476071	0.0424778	OR7C1
1595	ENSG00000262179	-1.5744	2.43365	17.584	2.74886e-05	0.00076059	MYMX
1387	ENSG00000187550	-1.57301	1.73407	10.276	0.00134775	0.0159425	SBK2
267	ENSG00000101098	-1.57152	2.90975	17.0146	3.70944e-05	0.000961649	RIMS4
599	ENSG00000129910	-1.57138	6.29021	20.293	6.64439e-06	0.000236065	CDH15
986	ENSG00000158769	-1.57086	0.493962	24.6732	6.79218e-07	3.54175e-05	F11R
612	ENSG00000130598	-1.57019	3.90613	13.5021	0.0002383	0.00418708	TNNI2
1428	ENSG00000196730	-1.56991	4.4429	57.2863	3.76776e-14	2.15296e-11	DAPK1
1527	ENSG00000229953	-1.56622	0.632341	24.4101	7.78579e-07	3.95461e-05	BCAN-AS2
1416	ENSG00000196218	-1.56405	6.08276	18.9954	1.31035e-05	0.000412778	RYR1
8	ENSG00000004848	-1.56335	0.126211	20.808	5.07701e-06	0.000187671	ARX
611	ENSG00000130592	-1.56165	3.35456	46.2473	1.04229e-11	2.80275e-09	LSP1
862	ENSG00000147573	-1.55765	5.09021	27.4211	1.63636e-07	1.08411e-05	TRIM55
1008	ENSG00000160963	-1.55762	0.112831	13.3483	0.000258659	0.00445076	COL26A1
167	ENSG00000077522	-1.55198	6.10885	19.8729	8.27651e-06	0.000284471	ACTN2
1069	ENSG00000164684	-1.55141	2.1379	19.321	1.10487e-05	0.000360927	ZNF704
49	ENSG00000025039	-1.54966	2.60508	22.0323	2.68103e-06	0.000111756	RRAGD
881	ENSG00000149294	-1.54252	7.3021	23.2901	1.39315e-06	6.49854e-05	NCAM1
1068	ENSG00000164683	-1.53731	4.28514	66.2709	3.9301e-16	3.36859e-13	HEY1
1542	ENSG00000239474	-1.53513	5.29968	29.5318	5.50069e-08	4.43744e-06	KLHL41
1001	ENSG00000160097	-1.53384	5.10377	13.1733	0.000283973	0.00476089	FNDC5
285	ENSG00000102683	-1.52951	0.283421	16.9573	3.82292e-05	0.000978126	SGCG
959	ENSG00000155657	-1.52871	8.20383	15.3731	8.82372e-05	0.00188781	TTN
858	ENSG00000147166	-1.52848	1.74113	27.267	1.77206e-07	1.14633e-05	ITGB1BP2
1226	ENSG00000172995	-1.52754	4.4345	13.1136	0.000293161	0.00489102	ARPP21
1185	ENSG00000170681	-1.52714	3.96567	22.3262	2.30041e-06	9.85868e-05	CAVIN4
803	ENSG00000143333	-1.52649	3.19992	19.8323	8.45403e-06	0.000288404	RGS16
1617	ENSG00000279118	-1.52275	1.88606	41.6937	1.06752e-10	2.18506e-08
635	ENSG00000132692	-1.52273	0.69351	13.7652	0.000207141	0.00373289	BCAN
184	ENSG00000081248	-1.52252	4.55827	14.4669	0.000142648	0.00276782	CACNA1S
358	ENSG00000107551	-1.51739	6.7005	22.9218	1.68731e-06	7.61462e-05	RASSF4
1006	ENSG00000160867	-1.51466	4.47599	27.6116	1.48289e-07	9.96883e-06	FGFR4
1429	ENSG00000196811	-1.51432	4.34066	31.3445	2.16069e-08	2.04356e-06	CHRNG
422	ENSG00000112414	-1.51	3.80402	26.1683	3.12911e-07	1.83387e-05	ADGRG6
1246	ENSG00000175084	-1.50857	9.30921	34.8751	3.51555e-09	4.30466e-07	DES
1372	ENSG00000185482	-1.50751	4.14156	21.8336	2.9735e-06	0.000121005	STAC3
13	ENSG00000005513	-1.50338	4.0827	17.7215	2.55713e-05	0.000718618	SOX8
984	ENSG00000158457	-1.50094	3.323	16.4907	4.88889e-05	0.00119087	TSPAN33
1514	ENSG00000224940	-1.49766	1.73131	13.2939	0.000266266	0.00455309	PRRT4
1243	ENSG00000174403	-1.49759	1.81453	15.5988	7.83029e-05	0.0017474	CRMA
1247	ENSG00000175093	-1.49199	1.02073	13.2709	0.000269561	0.00459224	SPSB4
361	ENSG00000107859	-1.48754	2.06818	31.6945	1.80429e-08	1.7549e-06	PITX3
1505	ENSG00000215845	-1.48565	1.24088	28.2532	1.06441e-07	7.60279e-06	TSTD1
1204	ENSG00000171766	-1.48512	2.06196	9.07025	0.00259802	0.0265691	GATM
1301	ENSG00000179761	-1.48471	0.1379	20.6761	5.43893e-06	0.000195773	PIPOX
541	ENSG00000123329	-1.48013	1.50851	18.0117	2.19556e-05	0.000625987	ARHGAP9
624	ENSG00000131650	-1.47708	3.84191	15.5435	8.06289e-05	0.00178545	KREMEN2
416	ENSG00000112186	-1.47636	5.89545	50.0972	1.46312e-12	5.01632e-10	CAP2
913	ENSG00000152078	-1.47603	0.248474	26.1149	3.21693e-07	1.86937e-05	TLCD4
1215	ENSG00000172399	-1.47402	2.94027	14.6601	0.000128744	0.00255883	MYOZ2
17	ENSG00000007237	-1.46978	2.07554	15.4903	8.29276e-05	0.00180806	GAS7
1520	ENSG00000226806	-1.46948	1.70352	15.7836	7.10153e-05	0.00162588	LCT-AS1
119	ENSG00000068615	-1.46834	2.83103	12.6877	0.000368074	0.00584909	REEP1
976	ENSG00000157851	-1.46635	1.35958	12.2552	0.000463956	0.00696137	DPYSL5
1607	ENSG00000272405	-1.46441	1.74856	28.4937	9.40036e-08	6.85727e-06
885	ENSG00000149596	-1.46405	4.15799	14.7081	0.000125506	0.00250538	JPH2
1356	ENSG00000184343	-1.46084	2.62508	14.9338	0.00011135	0.00226566	SRPK3
1335	ENSG00000182580	-1.45905	3.78005	44.3195	2.78923e-11	6.59508e-09	EPHB3
826	ENSG00000144485	-1.4583	4.56132	17.0789	3.58581e-05	0.000936682	HES6
1459	ENSG00000198719	-1.45715	2.42941	11.7483	0.000608993	0.00863674	DLL1
703	ENSG00000136383	-1.4554	5.54033	16.4552	4.98129e-05	0.00121123	ALPK3
601	ENSG00000130222	-1.45501	2.76486	20.771	5.17615e-06	0.000189801	GADD45G
223	ENSG00000092421	-1.4495	4.70918	16.2111	5.66605e-05	0.00135609	SEMA6A
902	ENSG00000151320	-1.44539	4.39104	18.8419	1.42012e-05	0.000440623	AKAP6
894	ENSG00000150672	-1.44496	1.12744	25.0361	5.62678e-07	3.0261e-05	DLG2
602	ENSG00000130294	-1.44426	2.06803	15.1866	9.73898e-05	0.00205478	KIF1A
950	ENSG00000154721	-1.44414	4.39222	22.7618	1.83379e-06	8.13872e-05	JAM2
1147	ENSG00000168530	-1.43959	6.25139	14.2423	0.000160718	0.0030477	MYL1
1511	ENSG00000221971	-1.43853	0.594435	9.9941	0.00157043	0.0179923	TTC4P1
1317	ENSG00000181408	-1.43158	2.79678	12.4742	0.000412609	0.00640829	UTS2R
1368	ENSG00000185274	-1.42776	1.68743	21.0044	4.5822e-06	0.000173592	GALNT17
284	ENSG00000102554	-1.42669	4.47784	41.3055	1.30201e-10	2.5878e-08	KLF5
299	ENSG00000103942	-1.42348	3.18425	53.335	2.81254e-13	1.35868e-10	HOMER2
42	ENSG00000018625	-1.4153	3.40229	18.6901	1.53779e-05	0.000468649	ATP1A2
415	ENSG00000112183	-1.41241	5.53762	30.9671	2.62434e-08	2.36502e-06	RBM24
1117	ENSG00000167306	-1.41224	0.891464	38.7096	4.91792e-10	8.22492e-08	MYO5B
1174	ENSG00000170175	-1.41197	5.02326	31.2853	2.22762e-08	2.07821e-06	CHRNB1
442	ENSG00000114854	-1.40869	5.80301	13.241	0.000273889	0.00464291	TNNC1
89	ENSG00000055118	-1.40746	3.56308	21.8468	2.95312e-06	0.000120893	KCNH2
971	ENSG00000157119	-1.40728	1.94089	9.78458	0.00175982	0.0195418	KLHL40
1462	ENSG00000198771	-1.40486	1.17973	13.7558	0.000208174	0.00374167	RCSD1
820	ENSG00000143850	-1.40363	2.58731	19.3201	1.10536e-05	0.000360927	PLEKHA6
1018	ENSG00000162551	-1.40256	6.40279	21.8785	2.90476e-06	0.000119284	ALPL
362	ENSG00000107954	-1.39913	1.05927	9.91145	0.00164254	0.0186201	NEURL1
613	ENSG00000130600	-1.39264	10.4477	31.8325	1.68056e-08	1.67008e-06	H19
659	ENSG00000133985	-1.39069	4.08255	14.1103	0.000172399	0.00322548	TTC9
1370	ENSG00000185442	-1.38872	3.062	33.0756	8.86426e-09	9.572e-07	FAM174B
1475	ENSG00000204060	-1.38544	0.92585	8.62398	0.00331766	0.0320559	FOXO6
650	ENSG00000133101	-1.38495	1.96667	12.1564	0.000489209	0.00728449	CCNA1
90	ENSG00000056998	-1.37389	3.25246	29.0261	7.14114e-08	5.47115e-06	GYG2
455	ENSG00000115461	-1.37206	8.87848	9.68673	0.00185604	0.0204152	IGFBP5
980	ENSG00000158258	-1.37128	6.15813	26.7161	2.35645e-07	1.45569e-05	CLSTN2
1577	ENSG00000255690	-1.36722	1.69585	13.2268	0.000275979	0.00466105	TRIL
1615	ENSG00000275993	-1.36597	3.1094	25.1573	5.28394e-07	2.87555e-05
726	ENSG00000137726	-1.36199	4.27656	36.3355	1.66112e-09	2.30108e-07	FXYD6
1129	ENSG00000167680	-1.35611	3.93863	15.374	8.81933e-05	0.00188781	SEMA6B
1026	ENSG00000162745	-1.35503	5.35396	24.796	6.37299e-07	3.3615e-05	OLFML2B
1471	ENSG00000198948	-1.3508	3.4748	22.6581	1.9354e-06	8.47989e-05	MFAP3L
366	ENSG00000108387	-1.34826	3.71479	19.5525	9.78702e-06	0.000325775	SEPTIN4
232	ENSG00000095637	-1.34816	2.50192	50.4688	1.21076e-12	4.25752e-10	SORBS1
1322	ENSG00000182013	-1.34774	4.15965	71.3829	2.94209e-17	3.66798e-14	PNMA8A
574	ENSG00000127743	-1.34477	0.473029	15.2872	9.23422e-05	0.00196643	IL17B
618	ENSG00000130940	-1.34347	2.36107	14.2906	0.000156647	0.0030008	CASZ1
1151	ENSG00000168743	-1.33917	4.9388	9.50992	0.00204365	0.0220813	NPNT
158	ENSG00000076716	-1.33831	4.2056	11.5506	0.000677268	0.00940087	GPC4
787	ENSG00000141449	-1.33787	0.0421503	7.96684	0.0047642	0.0424813	GREB1L
735	ENSG00000138100	-1.33725	0.940344	18.8856	1.38798e-05	0.000431626	TRIM54
1213	ENSG00000172348	-1.33699	2.04791	21.0084	4.57285e-06	0.000173592	RCAN2
61	ENSG00000037280	-1.33642	0.199181	9.9577	0.00160178	0.0182601	FLT4
1590	ENSG00000260807	-1.33102	2.73178	11.8713	0.00057005	0.00821184	CEROX1
91	ENSG00000057657	-1.33032	3.64867	10.9714	0.000925306	0.0119741	PRDM1
183	ENSG00000081189	-1.32499	6.65018	20.3788	6.35288e-06	0.000226295	MEF2C
944	ENSG00000154330	-1.32419	1.51771	14.6368	0.000130347	0.00257947	PGM5
276	ENSG00000101605	-1.32312	4.46005	20.1503	7.15883e-06	0.000251398	MYOM1
1371	ENSG00000185477	-1.31829	1.54025	13.7622	0.00020747	0.00373391	GPRIN3
71	ENSG00000048740	-1.31012	6.11148	27.7995	1.34563e-07	9.27337e-06	CELF2
948	ENSG00000154553	-1.3069	7.09863	52.3943	4.54048e-13	1.85917e-10	PDLIM3
530	ENSG00000122574	-1.30658	1.23288	9.26575	0.00233478	0.0243677	WIPF3
182	ENSG00000081052	-1.30374	0.751761	11.9252	0.000553783	0.00801962	COL4A4
731	ENSG00000137877	-1.301	1.82522	9.65142	0.00189205	0.0206753	SPTBN5
1394	ENSG00000187955	-1.29986	4.32124	28.5078	9.33237e-08	6.84407e-06	COL14A1
1071	ENSG00000164761	-1.29723	2.0749	25.9779	3.45349e-07	1.98997e-05	TNFRSF11B
528	ENSG00000122477	-1.29182	1.0991	11.5787	0.000667109	0.0092975	LRRC39
551	ENSG00000124701	-1.28665	2.62507	23.2159	1.44796e-06	6.73131e-05	APOBEC2
746	ENSG00000138449	-1.28642	2.56491	32.4433	1.22722e-08	1.26542e-06	SLC40A1
1572	ENSG00000254221	-1.28638	1.35393	22.1767	2.48673e-06	0.000104843	PCDHGB1
53	ENSG00000030304	-1.28213	4.35713	18.1511	2.04047e-05	0.000587672	MUSK
1604	ENSG00000268518	-1.28139	0.726021	7.6054	0.00581939	0.0493245
1474	ENSG00000203867	-1.28022	2.64347	18.4496	1.74457e-05	0.00051898	RBM20
1417	ENSG00000196296	-1.27844	2.0566	13.7726	0.000206323	0.00372304	ATP2A1
999	ENSG00000159713	-1.27541	2.6686	34.0776	5.29585e-09	6.05227e-07	TPPP3
1145	ENSG00000168427	-1.27076	2.50413	13.7768	0.000205862	0.00371963	KLHL30
809	ENSG00000143473	-1.27034	3.65838	12.2286	0.000470621	0.00703827	KCNH1
1354	ENSG00000184113	-1.26968	3.21128	14.8743	0.00011492	0.00232554	CLDN5
345	ENSG00000106538	-1.26836	0.524175	7.99331	0.00469506	0.0421388	RARRES2
972	ENSG00000157368	-1.26752	0.797459	15.2252	9.5422e-05	0.00201947	IL34
837	ENSG00000145416	-1.26554	0.167198	12.3324	0.000445162	0.00678666	MARCHF1
435	ENSG00000114115	-1.2655	4.20662	16.5282	4.7933e-05	0.00117805	RBP1
133	ENSG00000071282	-1.26325	5.66568	60.6111	6.95406e-15	4.33491e-12	LMCD1
1212	ENSG00000172346	-1.26176	4.24197	27.9407	1.2509e-07	8.70803e-06	CSDC2
411	ENSG00000112137	-1.26147	1.22353	10.836	0.000995437	0.0126168	PHACTR1
961	ENSG00000155897	-1.26069	0.604927	7.98735	0.00471054	0.0421398	ADCY8
814	ENSG00000143632	-1.25992	4.36984	8.07312	0.00449268	0.0406998	ACTA1
1038	ENSG00000163485	-1.25911	3.51599	25.3539	4.77177e-07	2.65282e-05	ADORA1
795	ENSG00000142661	-1.25897	3.47021	11.0786	0.000873279	0.011395	MYOM3
1423	ENSG00000196562	-1.25815	3.4191	14.2606	0.000159166	0.00303025	SULF2
1034	ENSG00000163362	-1.25618	1.13293	11.0893	0.000868286	0.0113496	INAVA
163	ENSG00000077274	-1.25613	2.9241	11.1275	0.000850588	0.0111627	CAPN6
472	ENSG00000116990	-1.25585	3.42032	24.4799	7.50881e-07	3.84238e-05	MYCL
308	ENSG00000104369	-1.25204	3.54241	13.8386	0.000199198	0.00362308	JPH1
59	ENSG00000036448	-1.24799	2.01092	38.0136	7.02536e-10	1.09484e-07	MYOM2
1050	ENSG00000163995	-1.24777	-0.026243	13.956	0.000187138	0.00342644	ABLIM2
1134	ENSG00000167874	-1.24497	3.34642	36.7935	1.3133e-09	1.91602e-07	TMEM88
1012	ENSG00000161896	-1.24477	3.92558	86.4876	1.4062e-20	3.2141e-17	IP6K3
1184	ENSG00000170624	-1.23315	6.81605	24.0083	9.59213e-07	4.71493e-05	SGCD
771	ENSG00000139998	-1.22818	5.82244	23.6861	1.13398e-06	5.47584e-05	RAB15
779	ENSG00000140807	-1.22756	0.694081	12.7536	0.000355334	0.00569282	NKD1
644	ENSG00000132965	-1.22555	0.831331	16.6141	4.58087e-05	0.00114015	ALOX5AP
977	ENSG00000158050	-1.22174	0.761276	24.3435	8.05983e-07	4.07869e-05	DUSP2
1287	ENSG00000178695	-1.21614	5.25453	21.6335	3.30042e-06	0.000131959	KCTD12
759	ENSG00000139209	-1.21467	4.23924	28.7579	8.20168e-08	6.21424e-06	SLC38A4
1216	ENSG00000172403	-1.21345	5.66525	17.7281	2.54831e-05	0.000717609	SYNPO2
681	ENSG00000135424	-1.21308	5.61283	19.9044	8.14125e-06	0.000281232	ITGA7
125	ENSG00000070601	-1.21175	1.12336	12.3639	0.000437712	0.00669206	FRMPD1
392	ENSG00000110723	-1.20382	2.17026	12.0375	0.000521404	0.00762299	EXPH5
431	ENSG00000113212	-1.20032	0.618523	19.8416	8.41333e-06	0.000288404	PCDHB7
662	ENSG00000134207	-1.1914	0.93299	11.3801	0.000742359	0.0101582	SYT6
634	ENSG00000132688	-1.19135	9.76652	18.7946	1.4558e-05	0.000448649	NES
207	ENSG00000087116	-1.19101	6.04381	8.99187	0.00271184	0.027386	ADAMTS2
817	ENSG00000143816	-1.18997	3.62764	11.703	0.000623989	0.00882204	WNT9A
482	ENSG00000118194	-1.18524	2.6328	9.00297	0.00269541	0.0273005	TNNT2
1447	ENSG00000197943	-1.1808	0.174274	8.98588	0.00272073	0.0274354	PLCG2
1055	ENSG00000164093	-1.17984	4.60262	29.7005	5.04215e-08	4.1406e-06	PITX2
313	ENSG00000104722	-1.17182	5.10339	8.19601	0.00419826	0.0386409	NEFM
717	ENSG00000137285	-1.16846	5.26006	24.4908	7.46653e-07	3.83506e-05	TUBB2B
675	ENSG00000134775	-1.16822	4.66208	17.0023	3.73352e-05	0.000962434	FHOD3
581	ENSG00000128487	-1.16393	2.9157	34.8827	3.50185e-09	4.30466e-07	SPECC1
256	ENSG00000100678	-1.1638	2.42377	8.09643	0.00443524	0.0403616	SLC8A3
1522	ENSG00000227877	-1.16291	0.0343227	9.97641	0.00158559	0.0181055	MRLN
1275	ENSG00000177508	-1.16288	3.49782	45.5962	1.45326e-11	3.69074e-09	IRX3
1516	ENSG00000225383	-1.15818	0.870338	10.2856	0.00134073	0.0158917	SFTA1P
1536	ENSG00000235531	-1.15689	4.24302	45.9772	1.19637e-11	3.15519e-09	MSC-AS1
1564	ENSG00000250303	-1.15657	2.40201	27.3716	1.6788e-07	1.10158e-05	LINC02762
386	ENSG00000110042	-1.15016	3.92985	31.4508	2.04562e-08	1.94816e-06	DTX4
833	ENSG00000144868	-1.1458	2.85398	30.8509	2.78634e-08	2.43387e-06	TMEM108
526	ENSG00000122367	-1.14064	3.65104	14.9386	0.000111069	0.0022633	LDB3
272	ENSG00000101265	-1.13912	1.71415	14.6993	0.000126093	0.00251342	RASSF2
1437	ENSG00000197479	-1.13901	0.34766	12.1532	0.000490036	0.00728888	PCDHB11
1085	ENSG00000165495	-1.13306	5.34978	40.3266	2.14866e-10	3.82684e-08	PKNOX2
142	ENSG00000072954	-1.12708	2.34331	18.4184	1.77342e-05	0.000526421	TMEM38A
951	ENSG00000154736	-1.12654	4.62272	16.5066	4.84803e-05	0.00118302	ADAMTS5
1622	ENSG00000286214	-1.12554	0.27935	8.35127	0.00385419	0.0361041	COPG2IT1
1039	ENSG00000163492	-1.11992	3.03812	13.2557	0.000271748	0.00461804	CCDC141
1440	ENSG00000197614	-1.11736	1.95993	8.92678	0.00281019	0.0281512	MFAP5
1022	ENSG00000162630	-1.11545	4.42802	14.0248	0.000180413	0.00332551	B3GALT2
1095	ENSG00000166165	-1.11378	7.26902	18.5431	1.66106e-05	0.000500656	CKB
1102	ENSG00000166546	-1.11353	0.6344	15.3739	8.81965e-05	0.00188781	BEAN1
98	ENSG00000061918	-1.11239	2.05183	14.0712	0.000176017	0.00327086	GUCY1B1
407	ENSG00000111913	-1.10946	3.76836	27.1356	1.89669e-07	1.20983e-05	RIPOR2
122	ENSG00000069011	-1.10894	3.05339	15.7293	7.30814e-05	0.00166762	PITX1
1355	ENSG00000184160	-1.10871	0.339938	19.6061	9.51642e-06	0.000317956	ADRA2C
594	ENSG00000129194	-1.10476	0.218655	17.4777	2.90696e-05	0.000794144	SOX15
181	ENSG00000080854	-1.10047	0.61811	13.5795	0.000228672	0.00405692	IGSF9B
1543	ENSG00000239828	-1.09072	-0.0557681	7.62153	0.00576756	0.048976	CCDC54-AS1
914	ENSG00000152154	-1.08869	1.70557	12.6235	0.000380936	0.00603251	TMEM178A
682	ENSG00000135439	-1.07991	0.698013	11.5983	0.000660138	0.00921907	AGAP2
765	ENSG00000139438	-1.07982	1.27126	15.6056	7.80229e-05	0.00174552	FAM222A
1086	ENSG00000165633	-1.07745	3.73503	36.0356	1.93742e-09	2.62367e-07	VSTM4
564	ENSG00000126882	-1.07682	2.39896	14.6413	0.000130037	0.00257706	FAM78A
1477	ENSG00000204291	-1.07018	5.19916	15.1125	0.000101292	0.00210792	COL15A1
985	ENSG00000158528	-1.0676	1.16221	12.8716	0.000333611	0.00542078	PPP1R9A
687	ENSG00000135636	-1.06546	7.25551	29.8519	4.66348e-08	3.87606e-06	DYSF
1315	ENSG00000181085	-1.06063	2.06343	8.19046	0.00421112	0.0387073	MAPK15
97	ENSG00000061337	-1.05987	6.24924	11.4061	0.000732021	0.0100691	LZTS1
1476	ENSG00000204131	-1.05358	3.61321	38.4733	5.55065e-10	9.17128e-08	NHSL2
1052	ENSG00000164056	-1.05177	3.17015	21.1689	4.20534e-06	0.000163377	SPRY1
760	ENSG00000139269	-1.04747	3.66683	10.871	0.000976839	0.0124733	INHBE
1228	ENSG00000173269	-1.04356	1.83866	33.4433	7.33711e-09	7.98581e-07	MMRN2
584	ENSG00000128594	-1.04044	0.953636	12.3958	0.000430291	0.00662291	LRRC4
206	ENSG00000087085	-1.03386	2.71982	13.1414	0.000288842	0.00482482	ACHE
215	ENSG00000088756	-1.03112	4.89684	22.1724	2.49225e-06	0.000104843	ARHGAP28
798	ENSG00000143036	-1.02425	1.11506	14.6024	0.000132744	0.00261936	SLC44A3
221	ENSG00000091622	-1.023	2.70764	35.9795	1.99404e-09	2.65498e-07	PITPNM3
630	ENSG00000132386	-1.01635	7.04418	98.8788	2.68436e-23	1.82409e-19	SERPINF1
1383	ENSG00000187244	-1.01498	4.40033	18.8197	1.43675e-05	0.000444775	BCAM
849	ENSG00000146122	-1.01363	6.30307	47.2564	6.22822e-12	1.77945e-09	DAAM2
489	ENSG00000118971	-1.01084	7.62313	14.4912	0.000140818	0.00274597	CCND2
83	ENSG00000053438	-1.01023	6.77133	34.0125	5.47595e-09	6.1555e-07	NNAT
588	ENSG00000128849	-1.00996	2.27448	9.19382	0.00242834	0.0250921	CGNL1
64	ENSG00000041982	-1.00685	8.18604	12.2773	0.000458505	0.00692505	TNC
1497	ENSG00000213626	-1.00554	4.86504	25.7201	3.94685e-07	2.23666e-05	LBH
1321	ENSG00000182010	-1.00402	2.73134	15.6638	7.566e-05	0.00170819	RTKN2
196	ENSG00000084710	-1.00377	3.03713	15.1175	0.00010102	0.00210792	EFR3B
248	ENSG00000100206	-1.00191	1.72941	14.2478	0.000160247	0.00304381	DMC1
260	ENSG00000100784	-0.998332	1.99844	23.8904	1.01978e-06	4.97694e-05	RPS6KA5
754	ENSG00000138771	-0.994697	4.06377	19.1645	1.19922e-05	0.000383359	SHROOM3
828	ENSG00000144655	-0.994585	5.11581	17.9094	2.31676e-05	0.000653747	CSRNP1
1479	ENSG00000204335	-0.993987	1.22702	10.202	0.00140289	0.0164438	SP5
18	ENSG00000007968	-0.989147	2.48931	8.86454	0.00290764	0.0289288	E2F2
1297	ENSG00000179456	-0.988563	4.62788	22.4116	2.20042e-06	9.51941e-05	ZBTB18
904	ENSG00000151468	-0.987215	2.77875	14.0293	0.000179987	0.00332551	CCDC3
1193	ENSG00000171033	-0.983983	4.33772	24.023	9.51906e-07	4.71493e-05	PKIA
1278	ENSG00000177679	-0.981394	0.715839	8.92162	0.00281815	0.0281897	SRRM3
1159	ENSG00000169282	-0.977029	0.350074	10.7486	0.00104356	0.0130578	KCNAB1
1549	ENSG00000245522	-0.975017	1.79631	18.5766	1.63212e-05	0.000494104	LINC02709
979	ENSG00000158186	-0.973341	6.65567	26.8013	2.25487e-07	1.39925e-05	MRAS
1537	ENSG00000235649	-0.973132	0.6403	15.826	6.94406e-05	0.00160052	MXRA5Y
1075	ENSG00000165072	-0.97285	6.29937	43.0554	5.32106e-11	1.17698e-08	MAMDC2
819	ENSG00000143847	-0.970748	4.89097	22.4164	2.19495e-06	9.51941e-05	PPFIA4
813	ENSG00000143603	-0.969285	3.09568	16.4043	5.11687e-05	0.00123544	KCNN3
414	ENSG00000112182	-0.967711	1.62411	8.1284	0.00435773	0.0398147	BACH2
544	ENSG00000123572	-0.960748	4.31677	31.7959	1.7125e-08	1.67751e-06	NRK
1249	ENSG00000175183	-0.955867	5.54456	19.0215	1.29255e-05	0.000408433	CSRP2
1248	ENSG00000175175	-0.95562	1.12395	9.46394	0.00209551	0.0225218	PPM1E
1036	ENSG00000163449	-0.952984	2.47435	28.402	9.85614e-08	7.1517e-06	TMEM169
655	ENSG00000133424	-0.95256	3.92671	20.9175	4.79506e-06	0.000178694	LARGE1
36	ENSG00000013619	-0.947404	3.59179	18.1848	2.00476e-05	0.000578805	MAMLD1
149	ENSG00000074590	-0.941427	6.61263	20.7909	5.12254e-06	0.000188339	NUAK1
1603	ENSG00000267060	-0.940026	0.153518	8.89834	0.00285429	0.0284889	PTGES3L
871	ENSG00000148541	-0.939446	0.384849	7.94217	0.00482958	0.0429804	FAM13C
960	ENSG00000155846	-0.939347	1.6321	17.0336	3.67239e-05	0.000953848	PPARGC1B
93	ENSG00000058085	-0.937251	6.84307	16.6318	4.53835e-05	0.00113368	LAMC2
963	ENSG00000156265	-0.93632	5.44488	21.9631	2.77947e-06	0.000114925	MAP3K7CL
174	ENSG00000079215	-0.934755	3.56421	13.4467	0.000245437	0.00427147	SLC1A3
1574	ENSG00000254585	-0.930111	2.4272	12.3826	0.000433351	0.00664763	MAGEL2
521	ENSG00000121989	-0.929111	4.75578	34.2928	4.74123e-09	5.60528e-07	ACVR2A
715	ENSG00000137198	-0.928253	2.90956	12.4406	0.000420105	0.00648798	GMPR
1178	ENSG00000170381	-0.927687	1.35193	8.65542	0.00326091	0.031649	SEMA3E
945	ENSG00000154358	-0.926856	4.56842	32.686	1.08316e-08	1.13393e-06	OBSCN
897	ENSG00000150907	-0.921139	3.5641	16.6598	4.47198e-05	0.00112118	FOXO1
499	ENSG00000119686	-0.919593	2.79805	12.9222	0.000324704	0.00532018	FLVCR2
1079	ENSG00000165272	-0.919297	3.30412	13.3374	0.000260166	0.00447107	AQP3
118	ENSG00000067840	-0.918637	1.35195	11.9305	0.00055222	0.00800543	PDZD4
864	ENSG00000147862	-0.918506	3.77094	29.5639	5.41045e-08	4.4166e-06	NFIB
663	ENSG00000134215	-0.917408	-0.0267036	9.63536	0.00190867	0.0207907	VAV3
1600	ENSG00000264345	-0.916647	0.689161	11.0878	0.000868975	0.0113496	LINC01894
739	ENSG00000138316	-0.914053	2.99118	16.5417	4.75918e-05	0.00117387	ADAMTS14
74	ENSG00000049540	-0.911483	2.3578	12.8738	0.000333208	0.00542065	ELN
670	ENSG00000134508	-0.910939	3.47537	10.3455	0.0012979	0.0155998	CABLES1
1528	ENSG00000230453	-0.908067	1.59941	16.6193	4.56843e-05	0.00113912	ANKRD18B
1314	ENSG00000181031	-0.905463	0.135685	7.70656	0.00550204	0.0473369	RPH3AL
236	ENSG00000099260	-0.904497	4.04689	9.67288	0.00187008	0.0204845	PALMD
1002	ENSG00000160179	-0.904037	1.91312	12.7081	0.000364069	0.00579888	ABCG1
1091	ENSG00000166016	-0.901621	2.5012	13.6093	0.00022507	0.00401873	ABTB2
4	ENSG00000003249	-0.901371	3.70605	23.0253	1.59886e-06	7.33338e-05	DBNDD1
1524	ENSG00000228624	-0.900173	0.887331	10.0784	0.00150014	0.0173319	HDAC2-AS2
234	ENSG00000099204	-0.891272	5.50443	36.5304	1.50307e-09	2.12506e-07	ABLIM1
845	ENSG00000145794	-0.891151	6.46619	23.4038	1.31318e-06	6.18865e-05	MEGF10
1445	ENSG00000197905	-0.890522	5.5191	25.7973	3.79225e-07	2.16695e-05	TEAD4
569	ENSG00000127423	-0.889749	2.46801	7.81319	0.00518662	0.0455417	AUNIP
1609	ENSG00000272841	-0.88527	1.01827	12.182	0.000482537	0.00719295	MAP3K4-AS1
728	ENSG00000137825	-0.873935	1.49394	10.6911	0.0010765	0.013421	ITPKA
85	ENSG00000054392	-0.870285	3.68325	28.3349	1.02038e-07	7.36497e-06	HHAT
873	ENSG00000148677	-0.86633	6.91719	10.3632	0.00128555	0.0155195	ANKRD1
213	ENSG00000088387	-0.865354	5.75854	26.2133	3.05706e-07	1.81492e-05	DOCK9
1100	ENSG00000166482	-0.86251	6.22616	12.7308	0.000359684	0.00574239	MFAP4
94	ENSG00000058335	-0.861282	0.288428	9.67128	0.00187171	0.0204857	RASGRF1
363	ENSG00000108001	-0.859528	4.36804	12.1375	0.000494181	0.00732671	EBF3
353	ENSG00000107105	-0.858889	4.34591	10.1305	0.00145835	0.0169203	ELAVL2
437	ENSG00000114541	-0.857976	1.31502	13.9923	0.000183559	0.00337444	FRMD4B
533	ENSG00000122778	-0.857067	4.6944	22.6451	1.94857e-06	8.51041e-05	KIAA1549
847	ENSG00000145819	-0.856426	3.46394	12.0945	0.00050571	0.00744132	ARHGAP26
1608	ENSG00000272701	-0.856054	0.409307	8.32832	0.00390318	0.0364385	MESTIT1
1361	ENSG00000184985	-0.856023	5.17483	18.9466	1.34427e-05	0.000419938	SORCS2
1360	ENSG00000184916	-0.841239	2.39411	10.8931	0.000965212	0.0123594	JAG2
685	ENSG00000135540	-0.83662	5.20699	19.2841	1.12639e-05	0.000366051	NHSL1
1473	ENSG00000203727	-0.828154	4.38769	25.9801	3.44959e-07	1.98997e-05	SAMD5
436	ENSG00000114529	-0.825784	3.24019	9.96522	0.00159525	0.0182007	C3orf52
1236	ENSG00000173926	-0.823449	4.77074	52.4158	4.491e-13	1.85917e-10	MARCHF3
700	ENSG00000136114	-0.820951	4.4819	32.377	1.26979e-08	1.28992e-06	THSD1
633	ENSG00000132613	-0.820646	7.21421	25.0141	5.69128e-07	3.04883e-05	MTSS2
1469	ENSG00000198910	-0.819447	5.3022	12.4768	0.000412031	0.00640656	L1CAM
287	ENSG00000102935	-0.815594	3.37224	14.1213	0.000171389	0.00321096	ZNF423
647	ENSG00000133056	-0.81517	2.7762	15.9175	6.61632e-05	0.0015484	PIK3C2B
1023	ENSG00000162645	-0.815094	1.22537	9.25285	0.00235129	0.0245027	GBP2
266	ENSG00000101057	-0.814664	6.25154	12.2866	0.000456221	0.00689813	MYBL2
758	ENSG00000139174	-0.811533	4.64478	12.1223	0.000498235	0.00737087	PRICKLE1
1093	ENSG00000166106	-0.809321	4.16992	17.18	3.39996e-05	0.000900135	ADAMTS15
649	ENSG00000133083	-0.808281	5.47336	9.02893	0.0026574	0.0269753	DCLK1
1298	ENSG00000179542	-0.805191	5.13508	15.0602	0.000104134	0.00215724	SLITRK4
336	ENSG00000106025	-0.804199	2.16077	17.2715	3.24009e-05	0.000869561	TSPAN12
543	ENSG00000123453	-0.803591	2.56324	27.7443	1.38453e-07	9.44651e-06	SARDH
591	ENSG00000129152	-0.797077	5.70231	10.2235	0.00138666	0.0162813	MYOD1
128	ENSG00000070808	-0.795745	0.796204	12.2158	0.000473862	0.00707903	CAMK2A
527	ENSG00000122378	-0.794923	3.57294	14.4595	0.000143207	0.00277394	PRXL2A
1567	ENSG00000250899	-0.784717	3.92951	10.3994	0.00126057	0.0153122
1235	ENSG00000173848	-0.782501	6.30037	21.8782	2.90512e-06	0.000119284	NET1
424	ENSG00000112541	-0.781115	3.20987	17.1441	3.46485e-05	0.000912034	PDE10A
996	ENSG00000159348	-0.780528	6.24882	34.022	5.44935e-09	6.1555e-07	CYB5R1
245	ENSG00000100077	-0.778478	2.50428	11.2973	0.000776193	0.0105071	GRK3
840	ENSG00000145604	-0.778308	6.02003	15.8376	6.90185e-05	0.00159615	SKP2
1579	ENSG00000256235	-0.778154	6.2923	11.3911	0.000737977	0.0101206	SMIM3
1295	ENSG00000179361	-0.77572	2.32742	15.6244	7.72518e-05	0.0017311	ARID3B
1430	ENSG00000196843	-0.768431	3.55022	15.3667	8.85356e-05	0.00189124	ARID5A
331	ENSG00000105855	-0.76809	2.45799	18.0071	2.20088e-05	0.000626201	ITGB8
988	ENSG00000159023	-0.766143	3.25719	9.73275	0.00181014	0.0200357	EPB41
1506	ENSG00000215861	-0.76338	2.84208	10.9466	0.000937743	0.0120753
342	ENSG00000106484	-0.761069	8.58459	19.2792	1.1293e-05	0.000366129	MEST
1294	ENSG00000179241	-0.75883	5.54549	21.7333	3.13311e-06	0.000126004	LDLRAD3
506	ENSG00000120324	-0.758808	1.25145	12.103	0.000503397	0.00741934	PCDHB10
1088	ENSG00000165868	-0.75859	2.83136	10.8433	0.000991523	0.0125813	HSPA12A
92	ENSG00000057704	-0.758529	4.31322	21.7666	3.07912e-06	0.000124932	TMCC3
301	ENSG00000103994	-0.753596	7.84932	25.3271	4.83857e-07	2.67565e-05	ZNF106
1156	ENSG00000169122	-0.750173	4.88461	39.287	3.65862e-10	6.29785e-08	FAM110B
117	ENSG00000067798	-0.74947	6.37893	19.6127	9.48354e-06	0.000317956	NAV3
1092	ENSG00000166086	-0.747345	7.66304	42.7979	6.06968e-11	1.32126e-08	JAM3
1388	ENSG00000187605	-0.74542	5.2418	15.8062	7.01716e-05	0.00161195	TET3
1266	ENSG00000176909	-0.744788	1.77672	10.3066	0.00132557	0.0157826	MAMSTR
1048	ENSG00000163947	-0.74376	2.83865	14.2772	0.000157765	0.00301756	ARHGEF3
420	ENSG00000112294	-0.741896	1.6994	11.5712	0.000669816	0.00932574	ALDH5A1
507	ENSG00000120327	-0.738372	2.28615	16.5202	4.81336e-05	0.00117866	PCDHB14
859	ENSG00000147255	-0.734862	1.84295	16.3158	5.36142e-05	0.00128768	IGSF1
1135	ENSG00000168014	-0.733536	5.73711	24.9404	5.91313e-07	3.15536e-05	C2CD3
1119	ENSG00000167393	-0.733114	5.20899	13.8989	0.000192916	0.00352284	PPP2R3B
255	ENSG00000100626	-0.732932	3.37999	8.50579	0.00354019	0.0338329	GALNT16
195	ENSG00000084676	-0.730939	5.85152	29.1449	6.71621e-08	5.26321e-06	NCOA1
1552	ENSG00000246273	-0.728614	2.38412	18.7702	1.47456e-05	0.000453412	SBF2-AS1
1251	ENSG00000175305	-0.727597	3.2004	7.93182	0.00485728	0.043143	CCNE2
1319	ENSG00000181722	-0.726812	3.12113	14.7622	0.000121955	0.0024416	ZBTB20
418	ENSG00000112218	-0.721493	1.20457	8.84249	0.00294297	0.029204	GPR63
1443	ENSG00000197852	-0.721445	3.25443	26.1528	3.15443e-07	1.84085e-05	INKA2
1605	ENSG00000271614	-0.720291	1.85471	11.6379	0.0006462	0.00905208	ATP2B1-AS1
137	ENSG00000072163	-0.720196	4.06703	9.27252	0.00232617	0.0243149	LIMS2
742	ENSG00000138395	-0.718748	3.60563	18.5488	1.6561e-05	0.000500258	CDK15
198	ENSG00000084764	-0.717991	3.47287	15.662	7.57315e-05	0.00170819	MAPRE3
204	ENSG00000086289	-0.715989	4.05375	9.13858	0.00250275	0.0257485	EPDR1
230	ENSG00000095209	-0.712196	3.85528	18.9593	1.33539e-05	0.000418117	TMEM38B
956	ENSG00000155324	-0.710574	5.21992	38.3771	5.83122e-10	9.52015e-08	GRAMD2B
87	ENSG00000054654	-0.709592	5.14048	9.2982	0.00229379	0.0241605	SYNE2
219	ENSG00000091490	-0.707622	5.44231	27.0795	1.95256e-07	1.23398e-05	SEL1L3
309	ENSG00000104490	-0.705477	3.23035	10.5492	0.00116237	0.0143095	NCALD
141	ENSG00000072832	-0.705423	6.65285	21.7568	3.09491e-06	0.000125202	CRMP1
240	ENSG00000099953	-0.70519	4.81687	19.1992	1.1776e-05	0.000378212	MMP11
1190	ENSG00000170961	-0.704497	5.55417	8.7327	0.00312554	0.0305079	HAS2
983	ENSG00000158292	-0.704302	4.83541	16.5937	4.6304e-05	0.00114831	GPR153
991	ENSG00000159217	-0.704139	7.85998	22.7864	1.81041e-06	8.08635e-05	IGF2BP1
334	ENSG00000106003	-0.703481	3.57108	27.5551	1.52684e-07	1.02142e-05	LFNG
242	ENSG00000099957	-0.702772	1.80819	8.72968	0.00313072	0.0305151	P2RX6
1379	ENSG00000186654	-0.700787	2.98914	18.7157	1.5173e-05	0.000463436	PRR5
593	ENSG00000129173	-0.698815	2.6536	11.2214	0.000808612	0.0108188	E2F8
965	ENSG00000156675	-0.698287	3.90426	10.0414	0.0015306	0.0176244	RAB11FIP1
1500	ENSG00000214517	-0.695381	7.28725	26.4304	2.73201e-07	1.65782e-05	PPME1
129	ENSG00000070961	-0.69519	7.95398	26.3942	2.78373e-07	1.68176e-05	ATP2B1
246	ENSG00000100162	-0.694426	3.56665	12.0356	0.000521947	0.00762299	CENPM
395	ENSG00000110987	-0.69383	4.22683	16.0369	6.21208e-05	0.00146884	BCL7A
1252	ENSG00000175567	-0.691566	5.32995	15.6751	7.52094e-05	0.00170765	UCP2
1535	ENSG00000235501	-0.690928	1.97002	15.6363	7.67659e-05	0.00172585	CNN3-DT
316	ENSG00000104936	-0.690719	5.54605	19.9723	7.85704e-06	0.000272789	DMPK
304	ENSG00000104290	-0.690348	2.90216	12.7172	0.00036231	0.00577758	FZD3
1596	ENSG00000262246	-0.688798	2.3823	10.0374	0.00153393	0.0176479	CORO7
355	ENSG00000107263	-0.68802	6.90931	23.8514	1.04069e-06	5.04311e-05	RAPGEF1
585	ENSG00000128606	-0.686582	7.82296	35.1445	3.06131e-09	3.85163e-07	LRRC17
226	ENSG00000093009	-0.683557	4.74428	12.0308	0.0005233	0.00763387	CDC45
439	ENSG00000114739	-0.682303	3.92294	21.0248	4.53379e-06	0.000173032	ACVR2B
1375	ENSG00000185950	-0.680096	6.69126	13.7396	0.000209978	0.00376723	IRS2
1463	ENSG00000198796	-0.679661	5.55215	18.2411	1.94638e-05	0.000565523	ALPK2
491	ENSG00000119280	-0.677156	6.83581	15.571	7.94653e-05	0.00176627	C1orf198
132	ENSG00000071246	-0.670309	5.66315	20.7037	5.36122e-06	0.000193484	VASH1
805	ENSG00000143367	-0.668253	4.19592	10.4295	0.00124022	0.0151051	TUFT1
1209	ENSG00000171914	-0.666744	5.6359	16.7897	4.17586e-05	0.0010566	TLN2
278	ENSG00000101868	-0.66623	5.20592	18.2786	1.90835e-05	0.000558019	POLA1
1560	ENSG00000248905	-0.665864	6.21818	21.3818	3.76325e-06	0.000148302	FMN1
300	ENSG00000103966	-0.664876	6.93768	12.0196	0.000526428	0.00765829	EHD4
1196	ENSG00000171316	-0.664023	4.64366	15.8169	6.97765e-05	0.00160556	CHD7
1333	ENSG00000182541	-0.663516	5.37032	17.0445	3.65137e-05	0.000950188	LIMK2
620	ENSG00000131153	-0.662434	5.06688	19.6464	9.31779e-06	0.000313197	GINS2
973	ENSG00000157510	-0.660885	5.42827	10.3211	0.0013152	0.0157431	AFAP1L1
575	ENSG00000127824	-0.659623	4.50043	17.1647	3.4274e-05	0.000903911	TUBA4A
712	ENSG00000137094	-0.659445	4.09358	11.2105	0.00081335	0.010861	DNAJB5
1250	ENSG00000175287	-0.658045	0.910742	9.85868	0.00169032	0.0190164	PHYHD1
451	ENSG00000115318	-0.657578	5.0568	14.767	0.000121647	0.0024416	LOXL3
514	ENSG00000121210	-0.651727	4.36711	15.6622	7.57235e-05	0.00170819	TMEM131L
1378	ENSG00000186638	-0.650994	3.62919	9.21795	0.00239653	0.0248985	KIF24
329	ENSG00000105767	-0.650884	2.67587	9.89008	0.00166173	0.0187718	CADM4
866	ENSG00000147912	-0.647408	3.49357	17.6955	2.59239e-05	0.000725552	FBXO10
296	ENSG00000103647	-0.647234	6.05955	9.46617	0.00209296	0.022512	CORO2B
1165	ENSG00000169635	-0.64695	4.37737	12.6913	0.000367355	0.00584444	HIC2
852	ENSG00000146555	-0.64665	4.91508	8.46295	0.00362453	0.034423	SDK1
1179	ENSG00000170390	-0.645963	3.77523	10.5121	0.00118593	0.0145734	DCLK2
412	ENSG00000112139	-0.645865	2.68288	19.2566	1.14274e-05	0.000369612	MDGA1
1320	ENSG00000181826	-0.645659	5.56388	15.5577	8.00234e-05	0.00177579	RELL1
782	ENSG00000141068	-0.644448	4.68474	12.1158	0.000499968	0.00738237	KSR1
1296	ENSG00000179431	-0.639718	5.81496	10.4967	0.00119585	0.0146428	FJX1
69	ENSG00000047648	-0.639538	1.8802	8.88997	0.00286742	0.0285784	ARHGAP6
922	ENSG00000153094	-0.637682	3.69991	10.1748	0.00142375	0.0166032	BCL2L11
144	ENSG00000073111	-0.637263	6.50998	24.919	5.97891e-07	3.17809e-05	MCM2
1163	ENSG00000169515	-0.6372	6.49637	32.416	1.24459e-08	1.27376e-06	CCDC8
627	ENSG00000131941	-0.629949	3.08232	9.28717	0.00230765	0.0242198	RHPN2
200	ENSG00000085117	-0.628706	6.69283	19.0602	1.26662e-05	0.000401165	CD82
1435	ENSG00000197442	-0.628204	4.43823	22.921	1.68794e-06	7.61462e-05	MAP3K5
379	ENSG00000109452	-0.628046	5.52991	24.0526	9.37416e-07	4.67481e-05	INPP4B
1340	ENSG00000182742	-0.625083	3.2698	12.459	0.000415973	0.00643866	HOXB4
1198	ENSG00000171365	-0.623958	5.40012	13.0193	0.000308301	0.00510633	CLCN5
1293	ENSG00000178996	-0.623251	5.43869	25.6647	4.06181e-07	2.28294e-05	SNX18
713	ENSG00000137124	-0.622263	5.94856	9.40472	0.00216427	0.0231339	ALDH1B1
753	ENSG00000138764	-0.622231	6.63632	8.41871	0.00371379	0.0350764	CCNG2
583	ENSG00000128591	-0.621069	9.97929	15.8403	6.89179e-05	0.00159615	FLNC
830	ENSG00000144730	-0.620819	3.38952	9.40141	0.00216819	0.0231577	IL17RD
678	ENSG00000135074	-0.618197	8.10713	10.3575	0.00128949	0.0155395	ADAM19
350	ENSG00000106804	-0.616321	2.48965	8.85948	0.0029157	0.0289543	C5
477	ENSG00000117592	-0.613141	8.34005	42.5266	6.97258e-11	1.47111e-08	PRDX6
1461	ENSG00000198756	-0.610155	2.23466	10.8456	0.000990287	0.0125813	COLGALT2
887	ENSG00000149781	-0.609938	1.44411	7.73089	0.00542841	0.0469402	FERMT3
1101	ENSG00000166508	-0.609897	7.26686	10.907	0.000957998	0.012313	MCM7
426	ENSG00000112759	-0.607937	5.70666	11.7192	0.000618598	0.00875485	SLC29A1
1308	ENSG00000180354	-0.606691	4.55925	13.4913	0.000239675	0.00420319	MTURN
666	ENSG00000134247	-0.606382	7.11655	10.2524	0.00136508	0.0161108	PTGFRN
1206	ENSG00000171848	-0.603861	7.61558	9.20233	0.00241708	0.0250297	RRM2
109	ENSG00000065328	-0.600139	4.69417	8.03016	0.00460048	0.0414527	MCM10
705	ENSG00000136717	-0.599997	7.42312	17.5709	2.7679e-05	0.000762242	BIN1
216	ENSG00000091409	-0.599986	7.64953	8.28927	0.003988	0.0371041	ITGA6
115	ENSG00000067191	-0.597626	4.13739	10.3174	0.00131785	0.0157431	CACNB1
483	ENSG00000118257	-0.597174	8.84619	9.86618	0.00168345	0.0189547	NRP2
762	ENSG00000139318	-0.596175	5.90503	10.8318	0.000997717	0.0126341	DUSP6
1613	ENSG00000275713	-0.595327	5.29776	8.23389	0.00411154	0.0379701	H2BC9
381	ENSG00000109586	-0.592575	5.7591	36.0216	1.9514e-09	2.62367e-07	GALNT7
76	ENSG00000049759	-0.592158	5.21396	8.90866	0.00283822	0.0283491	NEDD4L
702	ENSG00000136367	-0.591269	2.62796	7.64227	0.0057016	0.0485663	ZFHX2
1143	ENSG00000168389	-0.591148	2.7836	9.35055	0.00222919	0.0236071	MFSD2A
643	ENSG00000132932	-0.590639	1.61627	9.03381	0.00265031	0.0269551	ATP8A2
1265	ENSG00000176890	-0.587866	6.82004	22.2438	2.40133e-06	0.000102273	TYMS
1124	ENSG00000167549	-0.586659	2.68261	7.58335	0.00589098	0.0497394	CORO6
203	ENSG00000085999	-0.585912	4.14264	9.281	0.00231543	0.0242711	RAD54L
1569	ENSG00000253305	-0.585519	2.67464	12.2555	0.000463889	0.00696137	PCDHGB6
1013	ENSG00000162390	-0.583797	3.0554	10.5046	0.00119075	0.0146055	ACOT11
732	ENSG00000137941	-0.578167	4.24512	9.39753	0.00217278	0.0231887	TTLL7
78	ENSG00000051180	-0.576505	4.10448	8.35458	0.00384717	0.036063	RAD51
711	ENSG00000137075	-0.576032	4.86109	16.011	6.29767e-05	0.00148651	RNF38
298	ENSG00000103811	-0.575257	1.95196	8.46501	0.00362044	0.0344079	CTSH
51	ENSG00000029534	-0.574466	3.20347	7.69158	0.00554789	0.0476119	ANK1
1005	ENSG00000160392	-0.572637	4.70558	13.8234	0.000200815	0.00364766	C19orf47
159	ENSG00000076770	-0.57193	2.34705	9.44762	0.00211423	0.0226697	MBNL3
1187	ENSG00000170689	-0.571753	6.22332	7.6986	0.00552637	0.0474568	HOXB9
1210	ENSG00000172164	-0.571625	5.87448	11.7561	0.000606436	0.00860939	SNTB1
14	ENSG00000006016	-0.571059	2.33759	10.9721	0.000924928	0.0119741	CRLF1
853	ENSG00000146670	-0.568196	5.65126	17.4192	2.99787e-05	0.000815731	CDCA5
1310	ENSG00000180530	-0.566643	6.27091	18.6832	1.54338e-05	0.000469311	NRIP1
546	ENSG00000124006	-0.563893	6.58561	15.4789	8.34315e-05	0.00181616	OBSL1
716	ENSG00000137269	-0.562605	2.59844	7.89464	0.00495816	0.0438403	LRRC1
576	ENSG00000127863	-0.559604	4.92709	15.0399	0.000105261	0.00217402	TNFRSF19
1019	ENSG00000162614	-0.559472	5.73841	8.82515	0.00297107	0.029367	NEXN
1123	ENSG00000167513	-0.558789	5.06223	12.2871	0.000456091	0.00689813	CDT1
189	ENSG00000082014	-0.556903	5.83437	22.2882	2.34648e-06	0.000100248	SMARCD3
1344	ENSG00000183160	-0.55679	6.35589	16.3373	5.30095e-05	0.00127539	TMEM119
390	ENSG00000110422	-0.556448	7.02649	17.0618	3.61835e-05	0.000943385	HIPK3
776	ENSG00000140525	-0.555668	5.93177	10.9949	0.000913631	0.0118651	FANCI
1484	ENSG00000204580	-0.554064	6.1697	9.68418	0.00185861	0.0204152	DDR1
1030	ENSG00000162946	-0.553736	3.03027	15.6687	7.54624e-05	0.00170819	DISC1
587	ENSG00000128739	-0.553676	2.76879	7.58172	0.00589632	0.0497394	SNRPN
1513	ENSG00000224078	-0.552859	7.06055	18.2258	1.96204e-05	0.000567668	SNHG14
37	ENSG00000014138	-0.549936	3.0441	9.67285	0.00187011	0.0204845	POLA2
990	ENSG00000159216	-0.549927	6.60191	8.20688	0.00417317	0.0384875	RUNX1
1254	ENSG00000175832	-0.548653	4.93693	11.8306	0.000582652	0.00835826	ETV4
1120	ENSG00000167394	-0.547702	4.82696	13.5855	0.000227938	0.00405692	ZNF668
638	ENSG00000132780	-0.546091	6.90238	8.7304	0.00312947	0.0305151	NASP
1444	ENSG00000197892	-0.543889	5.9327	18.3112	1.87602e-05	0.000550915	KIF13B
625	ENSG00000131773	-0.541714	3.54952	12.3392	0.000443551	0.00677378	KHDRBS3
586	ENSG00000128656	-0.540668	5.6489	25.2235	5.10574e-07	2.78965e-05	CHN1
1342	ENSG00000183044	-0.539513	2.55572	8.6997	0.00318262	0.0309769	ABAT
610	ENSG00000130584	-0.538419	4.74694	26.9034	2.13887e-07	1.33938e-05	ZBTB46
1487	ENSG00000205659	-0.538275	3.50413	12.812	0.0003444	0.00555659	LIN52
631	ENSG00000132434	-0.537026	5.0052	16.671	4.44544e-05	0.00111657	LANCL2
323	ENSG00000105486	-0.535821	5.73286	12.0818	0.000509167	0.00747614	LIG1
537	ENSG00000122952	-0.535487	5.78177	8.24216	0.00409285	0.0378485	ZWINT
1538	ENSG00000235823	-0.53336	2.5593	9.56058	0.001988	0.0215521	OLMALINC
147	ENSG00000073910	-0.5326	4.5626	16.0794	6.07411e-05	0.00144619	FRY
496	ENSG00000119630	-0.532457	6.12577	25.8836	3.62633e-07	2.08082e-05	PGF
1188	ENSG00000170779	-0.529089	5.8674	17.4149	3.00469e-05	0.000815967	CDCA4
671	ENSG00000134602	-0.529076	4.80277	8.14297	0.00432285	0.0395488	STK26
561	ENSG00000126215	-0.527638	4.04344	8.19949	0.00419021	0.0386152	XRCC3
867	ENSG00000148120	-0.527618	3.76077	13.5658	0.000230338	0.00407595	AOPEP
127	ENSG00000070778	-0.523805	5.75526	15.1151	0.00010115	0.00210792	PTPN21
123	ENSG00000069869	-0.523203	5.92994	24.2396	8.50662e-07	4.27325e-05	NEDD4
1362	ENSG00000185070	-0.521277	5.65416	19.3498	1.08832e-05	0.000357064	FLRT2
939	ENSG00000154240	-0.520498	4.06659	13.243	0.000273607	0.00464291	CEP112
1491	ENSG00000206417	-0.518874	2.15953	10.0962	0.00148572	0.0172088	H1-10-AS1
138	ENSG00000072195	-0.51887	5.50037	19.8342	8.44582e-06	0.000288404	SPEG
737	ENSG00000138190	-0.517394	2.74597	8.62727	0.00331167	0.032051	EXOC6
295	ENSG00000103522	-0.516086	3.26377	11.303	0.000773833	0.0105071	IL21R
888	ENSG00000149809	-0.515403	2.56999	11.2403	0.000800424	0.0107407	TM7SF2
1400	ENSG00000188312	-0.514522	3.48031	14.5849	0.000133983	0.00263622	CENPP
1164	ENSG00000169604	-0.51393	8.12726	20.0632	7.49256e-06	0.000262125	ANTXR1
314	ENSG00000104738	-0.511365	6.82212	12.3273	0.000446374	0.00678666	MCM4
1533	ENSG00000232956	-0.505497	3.76267	8.9135	0.0028307	0.0282946	SNHG15
425	ENSG00000112655	-0.504835	8.40771	18.0375	2.16593e-05	0.000618823	PTK7
155	ENSG00000076248	-0.504555	4.89841	10.9119	0.000955489	0.0122923	UNG
997	ENSG00000159388	-0.503965	4.35646	14.7642	0.000121828	0.0024416	BTG2
1502	ENSG00000215190	-0.503915	2.32788	12.7669	0.000352807	0.00566557	LINC00680
84	ENSG00000054277	-0.50312	4.51433	10.2916	0.00133636	0.0158537	OPN3
1011	ENSG00000161888	-0.500929	5.04511	9.49348	0.00206203	0.0222143	SPC24
816	ENSG00000143799	-0.500605	7.59435	9.98811	0.00157555	0.0180324	PARP1
101	ENSG00000062822	-0.499824	5.30754	8.44481	0.00366086	0.034672	POLD1
1328	ENSG00000182253	-0.498157	4.47072	20.7486	5.2369e-06	0.000190578	SYNM
1545	ENSG00000242265	-0.498013	7.93922	12.9623	0.000317829	0.00522603	PEG10
596	ENSG00000129353	-0.497216	7.71988	10.1809	0.00141903	0.0165622	SLC44A2
1253	ENSG00000175701	-0.496668	2.67176	11.2835	0.000781972	0.0105655	MTLN
927	ENSG00000153310	-0.494134	4.94835	12.5815	0.000389584	0.00611999	CYRIB
719	ENSG00000137310	-0.494076	6.03517	8.81576	0.0029864	0.0294856	TCF19
106	ENSG00000064999	-0.493869	5.50419	9.38963	0.00218216	0.0232526	ANKS1A
861	ENSG00000147526	-0.493825	7.16927	16.8678	4.00752e-05	0.00101965	TACC1
1525	ENSG00000228716	-0.493238	5.46038	17.0831	3.57787e-05	0.000936391	DHFR
1392	ENSG00000187741	-0.491917	4.9033	8.05627	0.00453464	0.0409401	FANCA
341	ENSG00000106462	-0.489218	5.15969	8.26148	0.0040495	0.0374982	EZH2
910	ENSG00000151725	-0.488925	4.96863	8.28947	0.00398756	0.0371041	CENPU
470	ENSG00000116774	-0.488461	7.48643	15.9675	6.444e-05	0.00151844	OLFML3
404	ENSG00000111602	-0.487949	5.97308	8.57222	0.00341331	0.0328032	TIMELESS
1414	ENSG00000196141	-0.487939	7.96653	13.2848	0.00026756	0.00456951	SPATS2L
578	ENSG00000128228	-0.486931	4.79463	11.1402	0.000844781	0.011129	SDF2L1
1612	ENSG00000275342	-0.484717	5.16345	13.3293	0.000261288	0.00447951	PRAG1
382	ENSG00000109670	-0.480712	4.34158	15.2267	9.53445e-05	0.00201947	FBXW7
1408	ENSG00000189159	-0.47946	7.85617	9.46009	0.00209991	0.0225514	JPT1
763	ENSG00000139372	-0.479303	4.85051	8.44122	0.0036681	0.0347166	TDG
405	ENSG00000111877	-0.478672	3.16113	11.1081	0.000859497	0.011258	MCM9
410	ENSG00000112118	-0.475067	6.49703	10.2925	0.00133572	0.0158537	MCM3
827	ENSG00000144554	-0.474923	5.19148	14.9634	0.000109616	0.00223701	FANCD2
1381	ENSG00000186767	-0.472639	3.75794	10.03	0.0015401	0.0176892	SPIN4
639	ENSG00000132819	-0.471658	4.42945	9.84895	0.00169929	0.019095	RBM38
901	ENSG00000151233	-0.468878	4.7728	7.98994	0.0047038	0.0421398	GXYLT1
263	ENSG00000100908	-0.468235	3.59909	10.32	0.00131597	0.0157431	EMC9
1230	ENSG00000173402	-0.467405	7.93161	11.2251	0.000806997	0.0108078	DAG1
228	ENSG00000094804	-0.466967	5.219	7.63679	0.00571897	0.048684	CDC6
476	ENSG00000117519	-0.466783	7.9571	8.26689	0.00403747	0.037412	CNN3
791	ENSG00000141994	-0.462423	4.13388	15.3236	9.05773e-05	0.00193185	DUS3L
1131	ENSG00000167747	-0.462414	6.00118	16.0967	6.01875e-05	0.0014355	C19orf48P
642	ENSG00000132906	-0.46089	3.3424	11.3552	0.000752352	0.0102664	CASP9
249	ENSG00000100297	-0.459946	6.36139	9.93433	0.00162225	0.0184567	MCM5
868	ENSG00000148426	-0.458739	3.98596	12.7739	0.000351486	0.00565761	PROSER2
932	ENSG00000153944	-0.456945	5.76571	14.1671	0.000167272	0.00314242	MSI2
843	ENSG00000145730	-0.453897	8.77213	20.7474	5.24016e-06	0.000190578	PAM
534	ENSG00000122779	-0.453266	4.786	10.3063	0.00132576	0.0157826	TRIM24
7	ENSG00000004777	-0.453104	3.599	11.1559	0.000837657	0.0110885	ARHGAP33
440	ENSG00000114770	-0.452396	4.63179	15.036	0.00010548	0.00217501	ABCC5
500	ENSG00000119772	-0.449871	5.08299	12.1434	0.00049262	0.00731938	DNMT3A
869	ENSG00000148498	-0.446861	5.78582	14.4209	0.000146172	0.00282736	PARD3
376	ENSG00000109084	-0.445381	4.81035	9.1167	0.00253286	0.0259803	TMEM97
224	ENSG00000092470	-0.444775	4.53845	8.60384	0.00335456	0.0323292	WDR76
214	ENSG00000088448	-0.441391	4.90849	9.2126	0.00240355	0.0249337	ANKRD10
297	ENSG00000103742	-0.440938	6.00681	12.5202	0.000402578	0.00630208	IGDCC4
502	ENSG00000119906	-0.438375	6.31538	21.9612	2.78221e-06	0.000114925	SLF2
1419	ENSG00000196363	-0.437003	6.22253	8.40767	0.00373641	0.0352415	WDR5
290	ENSG00000103485	-0.436245	5.0818	8.83312	0.00295813	0.0292908	QPRT
191	ENSG00000083123	-0.435043	4.35814	12.0362	0.000521759	0.00762299	BCKDHB
1508	ENSG00000221829	-0.433646	4.92606	12.2633	0.000461964	0.00695431	FANCG
929	ENSG00000153707	-0.431675	5.46271	10.3899	0.00126709	0.0153506	PTPRD
9	ENSG00000004864	-0.428357	4.30955	8.32977	0.00390006	0.0364342	SLC25A13
855	ENSG00000146707	-0.425619	3.64163	11.7009	0.000624683	0.00882276	POMZP3
916	ENSG00000152422	-0.42442	3.4549	10.587	0.00113885	0.0141086	XRCC4
628	ENSG00000132031	-0.424355	3.32653	8.02126	0.00462315	0.0416296	MATN3
994	ENSG00000159259	-0.424211	4.1226	8.05697	0.00453288	0.0409401	CHAF1B
1257	ENSG00000176014	-0.419609	9.1036	17.5625	2.78024e-05	0.000762565	TUBB6
532	ENSG00000122694	-0.419171	6.09581	12.3285	0.000446095	0.00678666	GLIPR2
65	ENSG00000042088	-0.418186	4.77124	8.73946	0.00311396	0.0304166	TDP1
1111	ENSG00000167081	-0.417923	4.72529	14.5312	0.000137859	0.002697	PBX3
1155	ENSG00000169083	-0.416941	5.22648	11.8468	0.000577596	0.0083012	AR
1099	ENSG00000166444	-0.415979	5.82072	19.4935	1.00945e-05	0.000331981	DENND2B
512	ENSG00000121058	-0.414246	4.69206	20.9722	4.65994e-06	0.000175086	COIL
1082	ENSG00000165410	-0.414061	7.08946	11.8226	0.000585161	0.00838548	CFL2
99	ENSG00000061938	-0.412891	5.29153	11.1413	0.000844272	0.011129	TNK2
438	ENSG00000114554	-0.408591	7.95054	7.89251	0.00496398	0.0438634	PLXNA1
1385	ENSG00000187372	-0.408499	2.98876	10.1918	0.00141067	0.0164927	PCDHB13
519	ENSG00000121753	-0.408384	4.25317	8.366	0.00382306	0.0359106	ADGRB2
257	ENSG00000100697	-0.405211	6.52078	11.3357	0.000760291	0.0103644	DICER1
1242	ENSG00000174371	-0.404392	4.38912	9.71563	0.00182708	0.0201822	EXO1
774	ENSG00000140262	-0.403927	7.49143	16.8036	4.14543e-05	0.00105084	TCF12
493	ENSG00000119403	-0.397142	5.89438	11.0468	0.000888384	0.0115591	PHF19
603	ENSG00000130305	-0.396965	3.96697	8.15503	0.00429419	0.0393653	NSUN5
1338	ENSG00000182636	-0.396607	5.93562	8.6621	0.00324896	0.0315778	NDN
567	ENSG00000127334	-0.394889	5.69724	9.82425	0.00172226	0.019267	DYRK2
162	ENSG00000077238	-0.39399	6.4583	14.0251	0.000180384	0.00332551	IL4R
797	ENSG00000143033	-0.393009	4.32805	8.28234	0.00400325	0.0371955	MTF2
699	ENSG00000135966	-0.392586	5.66461	11.7779	0.00059939	0.00853092	TGFBRAP1
444	ENSG00000114993	-0.390166	4.35213	14.1621	0.000167719	0.00314651	RTKN
351	ENSG00000106829	-0.390163	6.02979	20.7428	5.25293e-06	0.000190578	TLE4
131	ENSG00000071205	-0.389448	5.69965	14.2317	0.000161623	0.00305724	ARHGAP10
664	ENSG00000134243	-0.389258	7.40072	12.6449	0.00037659	0.00597058	SORT1
1327	ENSG00000182247	-0.388838	4.73063	12.2709	0.000460083	0.00693805	UBE2E2
1125	ENSG00000167566	-0.388796	6.38095	9.42038	0.00214587	0.0229552	NCKAP5L
140	ENSG00000072501	-0.388595	7.18817	10.8832	0.000970393	0.0124142	SMC1A
1346	ENSG00000183579	-0.388288	4.09462	7.93417	0.00485099	0.0431414	ZNRF3
1177	ENSG00000170365	-0.387331	4.3633	7.98749	0.00471015	0.0421398	SMAD1
1154	ENSG00000168916	-0.387253	5.66463	12.6029	0.000385153	0.00608523	ZNF608
842	ENSG00000145687	-0.387199	5.01848	11.2455	0.000798143	0.0107206	SSBP2
822	ENSG00000144040	-0.38643	4.10366	9.2771	0.00232037	0.0242912	SFXN5
706	ENSG00000136720	-0.385725	4.87435	9.46664	0.00209243	0.022512	HS6ST1
201	ENSG00000085511	-0.385349	5.00085	14.0969	0.000173625	0.00323959	MAP3K4
413	ENSG00000112159	-0.384149	6.45488	7.92032	0.00488827	0.043371	MDN1
160	ENSG00000077044	-0.383607	5.03079	9.36941	0.00220637	0.0234304	DGKD
1323	ENSG00000182054	-0.382842	7.12161	17.1699	3.41807e-05	0.000903186	IDH2
1420	ENSG00000196465	-0.381842	6.20968	12.3786	0.000434276	0.00665437	MYL6B
16	ENSG00000006704	-0.38141	4.95876	11.0036	0.00090937	0.011821	GTF2IRD1
1286	ENSG00000178585	-0.381401	5.21991	13.2139	0.000277888	0.00468176	CTNNBIP1
471	ENSG00000116863	-0.379214	5.17421	16.0484	6.17454e-05	0.00146248	ADPRS
882	ENSG00000149428	-0.378715	8.15232	7.73322	0.0054214	0.0469402	HYOU1
1083	ENSG00000165458	-0.375051	7.61873	10.8936	0.000964982	0.0123594	INPPL1
804	ENSG00000143363	-0.374562	3.67297	8.16325	0.00427477	0.0392136	PRUNE1
1152	ENSG00000168795	-0.374292	4.41375	10.958	0.000931998	0.0120126	ZBTB5
1231	ENSG00000173545	-0.372681	5.52823	8.86374	0.00290892	0.0289288	ZNF622
626	ENSG00000131791	-0.370539	5.34847	7.79989	0.00522493	0.045669	PRKAB2
289	ENSG00000103365	-0.368563	6.29753	12.4629	0.000415117	0.00643268	GGA2
1490	ENSG00000206190	-0.368217	4.5857	8.35646	0.00384319	0.036063	ATP10A
498	ENSG00000119681	-0.366554	9.0334	8.00306	0.00466983	0.0419398	LTBP2
1028	ENSG00000162783	-0.36635	6.31272	11.6192	0.000652741	0.00913437	IER5
775	ENSG00000140391	-0.365728	7.60072	14.9085	0.000112852	0.00229282	TSPAN3
282	ENSG00000102226	-0.365692	6.78043	14.1779	0.000166309	0.00312862	USP11
423	ENSG00000112531	-0.365411	7.25394	9.75829	0.00178516	0.0197911	QKI
907	ENSG00000151693	-0.363752	6.76724	8.2555	0.00406287	0.0375966	ASAP2
166	ENSG00000077514	-0.362786	4.83067	12.4168	0.000425496	0.00655646	POLD3
557	ENSG00000125744	-0.361848	4.15434	9.20915	0.00240808	0.0249618	RTN2
701	ENSG00000136205	-0.36164	7.89234	10.2749	0.0013485	0.0159425	TNS3
908	ENSG00000151694	-0.360343	6.04487	16.4227	5.06754e-05	0.00122568	ADAM17
357	ENSG00000107438	-0.360172	4.48059	9.14486	0.00249418	0.0256988	PDLIM1
319	ENSG00000105248	-0.359869	3.82612	8.97477	0.00273733	0.0275815	YJU2
354	ENSG00000107186	-0.357134	5.59425	13.5123	0.000237001	0.00417232	MPDZ
560	ENSG00000125871	-0.356228	4.75838	9.5232	0.0020289	0.0219782	MGME1
169	ENSG00000078177	-0.355421	4.76507	11.6165	0.000653695	0.00913841	N4BP2
1436	ENSG00000197461	-0.355087	5.52389	8.41555	0.00372026	0.0351133	PDGFA
590	ENSG00000129116	-0.354834	9.13048	9.70441	0.00183826	0.0202489	PALLD
293	ENSG00000103495	-0.354287	7.61494	11.1446	0.00084277	0.011129	MAZ
1618	ENSG00000279348	-0.352632	2.99821	7.5814	0.00589735	0.0497394
258	ENSG00000100714	-0.350971	7.08083	12.9571	0.000318703	0.0052281	MTHFD1
741	ENSG00000138376	-0.347975	4.26003	8.07292	0.00449318	0.0406998	BARD1
1025	ENSG00000162734	-0.346061	8.06021	13.4191	0.000249074	0.00430744	PEA15
114	ENSG00000066136	-0.345006	5.51222	16.5171	4.82139e-05	0.00117866	NFYC
1273	ENSG00000177383	-0.344908	4.90365	7.70009	0.00552179	0.0474568	MAGEF1
102	ENSG00000063660	-0.344257	9.10202	10.5814	0.00114229	0.0141257	GPC1
143	ENSG00000073050	-0.344232	4.70389	7.66485	0.00563069	0.0482018	XRCC1
691	ENSG00000135862	-0.339516	10.5445	8.64956	0.00327139	0.0317284	LAMC1
870	ENSG00000148516	-0.339049	6.63695	12.1397	0.000493605	0.00732608	ZEB1
733	ENSG00000137942	-0.338681	5.52545	7.86251	0.00504702	0.0444825	FNBP1L
157	ENSG00000076604	-0.337344	5.76464	10.5847	0.00114028	0.0141136	TRAF4
153	ENSG00000076003	-0.336379	6.30336	8.72568	0.00313759	0.0305603	MCM6
1499	ENSG00000214022	-0.336042	5.98267	8.5962	0.00336865	0.0324422	REPIN1
338	ENSG00000106211	-0.33446	8.42288	10.8109	0.00100906	0.0127307	HSPB1
1454	ENSG00000198467	-0.333337	9.59714	10.209	0.00139756	0.0163953	TPM2
1074	ENSG00000164932	-0.332962	7.22007	12.3661	0.000437193	0.0066916	CTHRC1
120	ENSG00000068903	-0.331247	6.16632	10.0768	0.0015015	0.017333	SIRT2
1015	ENSG00000162521	-0.33069	7.36098	11.8101	0.000589094	0.00842422	RBBP4
1136	ENSG00000168036	-0.33064	9.18509	13.4301	0.000247625	0.00428779	CTNNB1
75	ENSG00000049541	-0.330366	5.24099	8.33902	0.00388026	0.0362739	RFC2
889	ENSG00000149929	-0.329953	4.47103	8.83821	0.00294988	0.0292514	HIRIP3
165	ENSG00000077312	-0.327662	6.12891	10.2378	0.00137593	0.016197	SNRPA
756	ENSG00000138796	-0.326397	5.28805	8.77315	0.00305698	0.0300096	HADH
86	ENSG00000054523	-0.326333	7.17428	11.5579	0.000674604	0.00937337	KIF1B
1089	ENSG00000165916	-0.326158	7.54459	7.74282	0.00539266	0.0467773	PSMC3
229	ENSG00000094880	-0.324066	5.54501	11.6948	0.000626759	0.00884298	CDC23
552	ENSG00000124702	-0.322145	6.13137	10.2936	0.00133495	0.0158537	KLHDC3
1063	ENSG00000164292	-0.321579	7.09235	15.5903	7.86584e-05	0.00175117	RHOBTB3
480	ENSG00000117748	-0.319891	5.16948	8.07419	0.00449002	0.0406998	RPA2
1501	ENSG00000214706	-0.316612	5.95551	8.54601	0.00346281	0.0331859	IFRD2
1347	ENSG00000183624	-0.316537	4.92237	9.78488	0.00175953	0.0195418	HMCES
570	ENSG00000127452	-0.3155	4.4796	10.9043	0.000959406	0.0123196	FBXL12
1118	ENSG00000167325	-0.313104	7.30477	7.75192	0.00536554	0.0466305	RRM1
616	ENSG00000130717	-0.312472	4.74914	8.45311	0.00364419	0.0345618	UCK1
943	ENSG00000154328	-0.312238	4.80918	13.0589	0.000301843	0.00502363	NEIL2
227	ENSG00000093010	-0.311942	6.44129	13.1855	0.000282129	0.00474157	COMT
503	ENSG00000120053	-0.304263	5.80935	9.34339	0.00223791	0.0236811	GOT1
1427	ENSG00000196700	-0.304008	5.89914	10.3149	0.00131957	0.0157499	ZNF512B
1382	ENSG00000187109	-0.302351	8.76245	12.4843	0.000410389	0.006393	NAP1L1
41	ENSG00000018408	-0.301006	7.74346	10.3422	0.00130022	0.015614	WWTR1
720	ENSG00000137404	-0.300681	4.85593	8.11262	0.00439582	0.0400789	NRM
1305	ENSG00000179950	-0.298999	7.242	8.47296	0.00360465	0.0343531	PUF60
802	ENSG00000143256	-0.296327	5.65772	8.0175	0.00463274	0.0416885	PFDN2
1478	ENSG00000204304	-0.294969	5.98696	11.5175	0.00068944	0.00953123	PBX2
315	ENSG00000104897	-0.293587	6.22632	7.88678	0.00497975	0.0439745	SF3A2
1072	ENSG00000164818	-0.291268	5.97782	9.03075	0.00265476	0.0269684	DNAAF5
780	ENSG00000140854	-0.290591	4.84046	7.62876	0.00574447	0.0488102	KATNB1
1472	ENSG00000198952	-0.287007	6.37832	9.33895	0.00224334	0.0237202	SMG5
211	ENSG00000088038	-0.286694	5.65018	7.74622	0.0053825	0.0467187	CNOT3
468	ENSG00000116670	-0.286408	5.65067	9.28002	0.00231667	0.0242711	MAD2L2
877	ENSG00000149136	-0.284727	7.86985	9.81674	0.0017293	0.0193282	SSRP1
747	ENSG00000138604	-0.284686	5.39542	9.162	0.00247093	0.0254784	GLCE
1601	ENSG00000265241	-0.284527	6.955	8.07605	0.00448541	0.0406998	RBM8A
1483	ENSG00000204536	-0.281911	4.04792	7.60761	0.00581224	0.0492944	CCHCR1
1258	ENSG00000176087	-0.281387	6.42218	10.5517	0.0011608	0.014303	SLC35A4
1422	ENSG00000196535	-0.28027	6.27042	7.71988	0.0054616	0.047048	MYO18A
492	ENSG00000119318	-0.277644	7.95621	10.382	0.0012725	0.0153905	RAD23B
347	ENSG00000106628	-0.276061	6.8236	13.3292	0.00026131	0.00447951	POLD2
394	ENSG00000110925	-0.275466	5.81881	10.4671	0.00121516	0.0148395	CSRNP2
673	ENSG00000134748	-0.274907	5.17762	9.78862	0.00175596	0.0195306	PRPF38A
52	ENSG00000030066	-0.274393	5.92713	10.3938	0.00126439	0.0153314	NUP160
23	ENSG00000009830	-0.266141	5.23428	9.23315	0.00237672	0.0247302	POMT2
683	ENSG00000135446	-0.265595	7.54627	8.82443	0.00297224	0.029367	CDK4
372	ENSG00000108883	-0.265143	7.46023	8.79603	0.00301887	0.0297206	EFTUD2
597	ENSG00000129657	-0.26022	6.91268	7.80413	0.0052127	0.0456151	SEC14L1
744	ENSG00000138443	-0.259903	6.30368	8.08943	0.00445243	0.0404643	ABI2
1105	ENSG00000166741	-0.258219	7.42594	8.11873	0.00438103	0.040001	NNMT
365	ENSG00000108100	-0.257973	6.95737	7.61548	0.00578695	0.0491103	CCNY
767	ENSG00000139722	-0.250198	6.12937	8.10972	0.00440286	0.0400935	VPS37B
5	ENSG00000003393	-0.248974	5.78007	8.59301	0.00337457	0.0324763	ALS2
1225	ENSG00000172992	-0.231305	5.42808	7.91994	0.00488928	0.043371	DCAKD
998	ENSG00000159658	0.239467	5.97683	7.64422	0.00569545	0.0485441	EFCAB14
523	ENSG00000122126	0.24443	5.76398	8.0594	0.00452682	0.0409401	OCRL
657	ENSG00000133789	0.246477	6.13779	7.81071	0.00519376	0.0455417	SWAP70
244	ENSG00000100075	0.250535	6.8348	8.114	0.00439246	0.0400787	SLC25A1
318	ENSG00000105186	0.250928	4.77472	8.46751	0.00361547	0.0343846	ANKRD27
1240	ENSG00000174227	0.262007	5.31847	7.93306	0.00485395	0.0431414	PIGG
1223	ENSG00000172893	0.266042	6.19243	7.76315	0.00533229	0.0463709	DHCR7
844	ENSG00000145740	0.266479	5.66249	8.17821	0.00423965	0.0389174	SLC30A5
1304	ENSG00000179889	0.269387	6.57516	8.98773	0.00271799	0.0274279	PDXDC1
57	ENSG00000033170	0.270541	5.66352	7.80534	0.00520921	0.0456151	FUT8
27	ENSG00000011405	0.275481	5.69605	9.70639	0.00183628	0.0202434	PIK3C2A
399	ENSG00000111144	0.27727	5.72811	8.3996	0.00375303	0.0353739	LTA4H
194	ENSG00000084234	0.277986	8.35403	7.66573	0.00562794	0.0482018	APLP2
679	ENSG00000135090	0.278262	4.82321	7.59936	0.00583891	0.0494289	TAOK3
538	ENSG00000122958	0.278773	6.00864	9.62141	0.00192322	0.0209159	VPS26A
11	ENSG00000005238	0.279019	5.60554	8.5666	0.00342386	0.0328585	ATOSB
197	ENSG00000084731	0.279569	5.67667	10.051	0.00152268	0.0175627	KIF3C
766	ENSG00000139505	0.281218	5.6612	8.79913	0.00301375	0.0296915	MTMR6
294	ENSG00000103502	0.282273	6.0338	12.5923	0.000387345	0.0060918	CDIPT
517	ENSG00000121578	0.283826	4.74711	8.23613	0.00410647	0.0379488	B4GALT4
964	ENSG00000156642	0.283946	6.97242	9.19593	0.00242554	0.0250859	NPTN
55	ENSG00000031081	0.284372	5.77702	9.2567	0.00234635	0.0244698	ARHGAP31
96	ENSG00000059122	0.285128	5.88459	8.19843	0.00419266	0.0386152	FLYWCH1
1424	ENSG00000196586	0.285202	5.2577	12.029	0.000523805	0.00763387	MYO6
698	ENSG00000135932	0.287025	6.15079	7.59022	0.00586859	0.0496189	CAB39
745	ENSG00000138448	0.288641	8.07394	10.346	0.00129759	0.0155998	ITGAV
1350	ENSG00000183726	0.288899	6.34263	10.7793	0.00102641	0.0129021	TMEM50A
130	ENSG00000071127	0.289644	9.64518	9.06542	0.00260489	0.0266196	WDR1
799	ENSG00000143079	0.289697	5.75867	9.90522	0.0016481	0.0186346	CTTNBP2NL
807	ENSG00000143418	0.289814	7.24173	13.2159	0.000277584	0.00468176	CERS2
1127	ENSG00000167601	0.289938	8.66084	7.67533	0.00559808	0.0479825	AXL
1064	ENSG00000164323	0.290506	5.55837	8.99849	0.00270203	0.0273272	CFAP97
81	ENSG00000051620	0.292339	5.59794	7.82142	0.00516305	0.0453885	HEBP2
547	ENSG00000124151	0.292699	5.86551	10.188	0.00141355	0.0165122	NCOA3
1494	ENSG00000211456	0.295644	4.93794	9.26997	0.00232941	0.0243302	SACM1L
1366	ENSG00000185222	0.295647	6.37741	7.7329	0.00542235	0.0469402	TCEAL9
876	ENSG00000149084	0.29695	5.48015	11.3921	0.00073758	0.0101206	HSD17B12
33	ENSG00000013375	0.297203	6.48758	10.9703	0.000925826	0.0119741	PGM3
857	ENSG00000147010	0.297475	6.52221	7.80318	0.00521543	0.0456151	SH3KBP1
261	ENSG00000100815	0.29832	5.79816	8.77681	0.00305084	0.0299715	TRIP11
595	ENSG00000129219	0.298623	4.52403	7.94659	0.0048178	0.0429314	PLD2
235	ENSG00000099250	0.299208	9.3294	8.38469	0.00378394	0.0355712	NRP1
1341	ENSG00000182809	0.299362	6.67128	7.86286	0.00504606	0.0444825	CRIP2
1264	ENSG00000176853	0.301092	5.69992	10.1257	0.00146212	0.0169497	FAM91A1
1299	ENSG00000179604	0.301249	6.32906	8.68827	0.00320265	0.0311497	CDC42EP4
695	ENSG00000135916	0.301344	7.62162	9.36856	0.00220739	0.0234304	ITM2C
923	ENSG00000153113	0.301552	8.07313	8.92195	0.00281764	0.0281897	CAST
623	ENSG00000131507	0.304019	6.42167	7.97984	0.00473011	0.0422873	NDFIP1
1441	ENSG00000197712	0.304236	7.58302	9.13706	0.00250483	0.0257505	FAM114A1
56	ENSG00000033100	0.305222	7.03235	9.30293	0.00228788	0.0241168	CHPF2
615	ENSG00000130714	0.306541	4.73327	9.033	0.00265149	0.0269551	POMT1
1219	ENSG00000172638	0.307104	7.69503	9.88735	0.00166419	0.0187841	EFEMP2
987	ENSG00000158828	0.307997	5.16663	8.81355	0.00299002	0.0295001	PINK1
105	ENSG00000064393	0.31077	8.03557	9.00054	0.00269899	0.0273166	HIPK2
161	ENSG00000077232	0.312671	7.47795	8.12966	0.00435468	0.0398134	DNAJC10
522	ENSG00000122042	0.313491	5.14234	7.8033	0.0052151	0.0456151	UBL3
463	ENSG00000116171	0.314174	5.70169	8.49722	0.00355689	0.0339451	SCP2
688	ENSG00000135723	0.314942	6.14792	12.8876	0.000330764	0.00538728	FHOD1
1234	ENSG00000173706	0.315086	7.47284	8.75574	0.00308629	0.0302324	HEG1
116	ENSG00000067208	0.315305	5.27555	11.6428	0.000644501	0.00904676	EVI5
88	ENSG00000054793	0.315603	5.59387	8.46928	0.00361194	0.0343749	ATP9A
1000	ENSG00000159899	0.316379	5.05674	8.28093	0.00400635	0.0371991	NPR2
268	ENSG00000101160	0.316384	5.11399	7.77501	0.00529738	0.0461845	CTSZ
1051	ENSG00000164031	0.318561	5.03451	9.33575	0.00224727	0.0237435	DNAJB14
1047	ENSG00000163939	0.31998	6.43421	8.0419	0.00457076	0.041239	PBRM1
1353	ENSG00000183864	0.320042	5.88077	9.38356	0.0021894	0.0232755	TOB2
525	ENSG00000122359	0.320577	7.10058	12.761	0.000353921	0.00567681	ANXA11
302	ENSG00000104164	0.322684	5.88092	9.75927	0.00178421	0.0197911	BLOC1S6
1395	ENSG00000188070	0.323735	5.46514	10.5031	0.00119174	0.0146055	ZFTA
1104	ENSG00000166734	0.324523	6.82232	9.90976	0.00164404	0.0186201	GOLM2
778	ENSG00000140564	0.325595	7.83316	9.42827	0.00213666	0.0228923	FURIN
58	ENSG00000035862	0.327711	9.60123	11.7799	0.000598735	0.00853092	TIMP2
1094	ENSG00000166130	0.328838	6.37571	7.651	0.00567409	0.0484523	IKBIP
1465	ENSG00000198825	0.328868	6.75189	11.1986	0.000818605	0.0109167	INPP5F
1103	ENSG00000166548	0.329929	4.67909	8.87406	0.00289252	0.0288075	TK2
1309	ENSG00000180398	0.330285	8.21675	9.92588	0.00162971	0.0185015	MCFD2
1148	ENSG00000168615	0.330412	8.84332	13.3074	0.000264366	0.00452624	ADAM9
1292	ENSG00000178951	0.332427	5.42749	9.14184	0.0024983	0.025722	ZBTB7A
648	ENSG00000133059	0.332629	5.04445	9.3517	0.00222779	0.0236071	DSTYK
154	ENSG00000076043	0.336403	5.79935	9.99551	0.00156922	0.0179923	REXO2
680	ENSG00000135272	0.337557	5.421	11.6692	0.00063543	0.00893773	MDFIC
465	ENSG00000116266	0.338556	4.42582	8.57479	0.00340849	0.0327799	STXBP3
279	ENSG00000101974	0.340127	5.54602	9.68349	0.00185931	0.0204152	ATP11C
824	ENSG00000144118	0.34023	6.48003	11.5359	0.000682659	0.00945655	RALB
1448	ENSG00000197965	0.342207	6.81465	12.1863	0.000481429	0.00718424	MPZL1
563	ENSG00000126458	0.342428	6.4373	9.56386	0.00198445	0.0215307	RRAS
274	ENSG00000101460	0.3426	4.35734	12.4495	0.000418111	0.00646446	MAP1LC3A
1029	ENSG00000162819	0.342679	5.45416	11.5657	0.000671792	0.00934376	BROX
1009	ENSG00000161217	0.345114	6.71778	12.9739	0.000315866	0.00521684	PCYT1A
946	ENSG00000154447	0.345207	5.43413	12.8222	0.000342529	0.00553943	SH3RF1
892	ENSG00000150403	0.345357	7.31384	16.517	4.82154e-05	0.00117866	TMCO3
919	ENSG00000152601	0.345545	7.39264	13.9858	0.000184199	0.00338167	MBNL1
654	ENSG00000133216	0.345735	6.45737	9.82978	0.00171709	0.0192387	EPHB2
653	ENSG00000133142	0.346776	6.08463	13.2271	0.000275935	0.00466105	TCEAL4
170	ENSG00000078269	0.3504	7.21297	8.97039	0.0027439	0.0276081	SYNJ2
1404	ENSG00000188997	0.350586	3.97607	9.84809	0.00170008	0.019095	KCTD21
31	ENSG00000013288	0.352186	6.5089	13.434	0.000247099	0.0042841	MAN2B2
446	ENSG00000115145	0.353243	5.48473	11.2997	0.00077518	0.0105071	STAM2
684	ENSG00000135452	0.355699	4.63841	10.8487	0.000988635	0.0125771	TSPAN31
121	ENSG00000068912	0.356056	6.05568	8.43842	0.00367375	0.034746	ERLEC1
335	ENSG00000106004	0.356477	4.57357	8.3419	0.00387412	0.0362412	HOXA5
1291	ENSG00000178904	0.357329	4.76767	13.2811	0.000268102	0.00457308	DPY19L3
957	ENSG00000155366	0.357478	7.74749	10.6779	0.00108423	0.0135051	RHOC
539	ENSG00000123094	0.358028	5.46708	14.2402	0.000160896	0.0030477	RASSF8
495	ENSG00000119541	0.359394	5.49614	14.8647	0.000115504	0.00233288	VPS4B
1512	ENSG00000223768	0.359732	5.02089	9.23548	0.0023737	0.0247174	LINC00205
481	ENSG00000117758	0.360218	5.25682	10.7266	0.00105608	0.0131904	STX12
1073	ENSG00000164830	0.361285	5.36111	7.89527	0.00495642	0.0438403	OXR1
609	ENSG00000130529	0.361511	5.0573	8.74447	0.00310542	0.0303547	TRPM4
217	ENSG00000091436	0.362269	7.06288	13.1601	0.000285971	0.00478853	MAP3K20
660	ENSG00000134058	0.362478	4.51452	12.0646	0.000513896	0.00753751	CDK7
1602	ENSG00000265808	0.362486	6.72761	11.1876	0.000823465	0.0109482	SEC22B
1326	ENSG00000182197	0.36327	7.63963	12.5959	0.000386599	0.00608993	EXT1
707	ENSG00000136816	0.363848	5.2188	15.1649	9.8517e-05	0.00206584	TOR1B
409	ENSG00000112033	0.364232	5.80985	12.2524	0.000464659	0.00696429	PPARD
1222	ENSG00000172840	0.364481	4.08862	7.84785	0.00508812	0.0448159	PDP2
1495	ENSG00000212978	0.364498	3.2634	9.22987	0.00238098	0.0247557	C2orf74-DT
1620	ENSG00000281649	0.364768	5.41221	15.1156	0.000101124	0.00210792	EBLN3P
281	ENSG00000102218	0.364873	4.71015	8.28521	0.00399694	0.037162	RP2
579	ENSG00000128294	0.365532	4.55565	15.0509	0.000104651	0.00216469	TPST2
1162	ENSG00000169490	0.366461	5.67415	11.187	0.000823724	0.0109482	TM2D2
558	ENSG00000125844	0.366822	8.80035	8.30631	0.00395076	0.0368576	RRBP1
1202	ENSG00000171680	0.367416	5.53822	12.1153	0.000500089	0.00738237	PLEKHG5
1312	ENSG00000180801	0.367663	5.41525	10.1492	0.00144368	0.0167785	ARSJ
1280	ENSG00000177879	0.368443	6.08671	11.777	0.000599665	0.00853092	AP3S1
529	ENSG00000122550	0.368451	4.95195	9.9794	0.00158302	0.0180912	KLHL7
831	ENSG00000144746	0.369882	6.78664	7.74667	0.00538117	0.0467187	ARL6IP5
70	ENSG00000048342	0.370604	4.58948	11.4893	0.000699982	0.00966722	CC2D2A
1311	ENSG00000180628	0.370682	5.37935	12.4244	0.000423756	0.006537	PCGF5
25	ENSG00000010322	0.371045	6.34835	10.8972	0.000963095	0.0123554	NISCH
1066	ENSG00000164576	0.371124	4.82915	16.5702	4.68824e-05	0.00116055	SAP30L
865	ENSG00000147889	0.372557	4.84702	10.0799	0.00149895	0.0173319	CDKN2A
1133	ENSG00000167815	0.372623	6.55823	9.6	0.00194578	0.0211278	PRDX2
389	ENSG00000110315	0.375693	4.84597	10.0045	0.00156162	0.0179214	RNF141
48	ENSG00000023909	0.376025	4.60252	9.66905	0.00187398	0.0204942	GCLM
604	ENSG00000130340	0.377279	6.61938	10.9653	0.00092835	0.0119848	SNX9
920	ENSG00000152661	0.3773	8.69536	8.75372	0.00308971	0.0302375	GJA1
846	ENSG00000145817	0.378305	6.47161	9.13554	0.00250692	0.0257527	YIPF5
346	ENSG00000106546	0.379181	5.3295	11.3048	0.000773074	0.0105071	AHR
1486	ENSG00000204977	0.379253	4.37015	8.50578	0.0035402	0.0338329	TRIM13
447	ENSG00000115159	0.379815	5.42238	11.4043	0.000732756	0.0100692	GPD2
1107	ENSG00000166888	0.379829	6.35865	11.129	0.000849863	0.0111627	STAT6
406	ENSG00000111885	0.381537	6.07334	9.01519	0.00267745	0.0271386	MAN1A1
139	ENSG00000072210	0.382207	5.0666	10.5776	0.00114468	0.0141416	ALDH3A2
178	ENSG00000079950	0.382751	5.39868	11.3327	0.000761552	0.0103713	STX7
288	ENSG00000103260	0.382825	5.32118	10.1595	0.0014356	0.0166988	METRN
50	ENSG00000026508	0.383774	9.71983	8.62445	0.0033168	0.0320559	CD44
408	ENSG00000111962	0.383934	4.41758	8.15213	0.00430105	0.0394019	UST
280	ENSG00000102024	0.384139	8.47598	15.53	8.12077e-05	0.00178761	PLS3
1040	ENSG00000163629	0.384592	6.93434	9.44945	0.00211212	0.0226648	PTPN13
812	ENSG00000143537	0.386232	6.59788	11.7617	0.000604613	0.00859239	ADAM15
1452	ENSG00000198252	0.386373	4.80049	9.31267	0.00227575	0.0240074	STYX
1031	ENSG00000162976	0.388097	3.49672	8.38451	0.00378433	0.0355712	SLC66A3
253	ENSG00000100596	0.388471	6.95974	15.956	6.48316e-05	0.00152243	SPTLC2
1121	ENSG00000167460	0.38962	10.5936	20.0105	7.7017e-06	0.000268074	TPM4
1024	ENSG00000162704	0.390048	7.60039	8.48526	0.00358035	0.0341453	ARPC5
554	ENSG00000124786	0.39021	4.34094	10.4584	0.00122094	0.0148836	SLC35B3
1369	ENSG00000185386	0.391366	4.2397	10.7694	0.00103189	0.0129355	MAPK11
100	ENSG00000062716	0.391405	6.86189	8.14956	0.00430716	0.0394315	VMP1
67	ENSG00000043143	0.391575	4.9059	10.198	0.00140596	0.0164589	JADE2
736	ENSG00000138119	0.392374	9.56914	9.06284	0.00260856	0.0266372	MYOF
968	ENSG00000156735	0.393571	4.66759	10.2342	0.0013786	0.0162145	BAG4
781	ENSG00000140941	0.393919	7.02868	14.0587	0.000177193	0.00328826	MAP1LC3B
79	ENSG00000051382	0.395847	4.1715	7.7687	0.00531592	0.0462945	PIK3CB
836	ENSG00000145390	0.396823	4.89375	8.45346	0.00364349	0.0345618	USP53
694	ENSG00000135905	0.397605	5.37891	12.8168	0.00034352	0.00554892	DOCK10
419	ENSG00000112234	0.397779	4.37109	9.13371	0.00250943	0.0257592	FBXL4
145	ENSG00000073417	0.398363	4.8848	16.4508	4.9929e-05	0.00121184	PDE8A
880	ENSG00000149260	0.399037	5.39289	10.045	0.00152766	0.0176053	CAPN5
1109	ENSG00000166965	0.39925	3.64967	11.2306	0.000804604	0.0107863	RCCD1
764	ENSG00000139433	0.401486	5.7697	11.6391	0.000645804	0.00905208	GLTP
1189	ENSG00000170955	0.40173	6.65044	11.1485	0.000840976	0.0111216	CAVIN3
1426	ENSG00000196670	0.4024	3.73483	10.6551	0.00109768	0.0136479	ZFP62
202	ENSG00000085719	0.403155	6.69339	8.78385	0.00303909	0.0298982	CPNE3
237	ENSG00000099785	0.403442	3.95134	10.8053	0.00101208	0.0127453	MARCHF2
721	ENSG00000137414	0.403756	4.82321	7.73258	0.00542333	0.0469402	FAM8A1
1397	ENSG00000188130	0.404085	5.15232	10.0909	0.00149001	0.0172438	MAPK12
1214	ENSG00000172380	0.406612	7.32962	15.93	6.57303e-05	0.0015409	GNG12
1519	ENSG00000226137	0.407202	3.99204	9.87364	0.00167663	0.0188934	BAIAP2-DT
1140	ENSG00000168297	0.407881	5.62325	12.595	0.000386782	0.00608993	PXK
43	ENSG00000019144	0.407982	6.95205	21.1171	4.32058e-06	0.000166439	PHLDB1
1043	ENSG00000163704	0.408243	2.58989	7.64828	0.00568266	0.0484953	PRRT3
1544	ENSG00000240857	0.40833	3.07962	8.83351	0.0029575	0.0292908	RDH14
545	ENSG00000123933	0.409059	6.26988	9.98693	0.00157655	0.0180324	MXD4
785	ENSG00000141429	0.409774	7.81883	15.2641	9.34754e-05	0.00198748	GALNT1
1153	ENSG00000168807	0.410275	5.80768	15.6292	7.70556e-05	0.00172953	SNTB2
890	ENSG00000150093	0.410855	10.5264	23.5467	1.21919e-06	5.78546e-05	ITGB1
479	ENSG00000117620	0.410919	3.3567	8.65961	0.0032534	0.0315986	SLC35A3
709	ENSG00000136854	0.411129	5.57827	7.63527	0.0057238	0.0486949	STXBP1
494	ENSG00000119537	0.411545	5.68127	9.60813	0.00193718	0.0210511	KDSR
875	ENSG00000148908	0.411963	4.30897	12.9679	0.000316875	0.00521684	RGS10
872	ENSG00000148634	0.41397	6.1616	20.148	7.1676e-06	0.000251398	HERC4
896	ENSG00000150787	0.414624	3.97695	8.00599	0.00466228	0.0418994	PTS
511	ENSG00000120820	0.41525	4.17351	10.2934	0.00133508	0.0158537	GLT8D2
1150	ENSG00000168734	0.419632	4.84812	7.76842	0.00531675	0.0462945	PKIG
225	ENSG00000092871	0.419909	3.99567	11.663	0.000637539	0.00895821	RFFL
45	ENSG00000020181	0.421549	7.38113	7.69882	0.00552569	0.0474568	ADGRA2
1316	ENSG00000181315	0.422303	3.08986	8.19439	0.00420201	0.0386495	ZNF322
77	ENSG00000050165	0.422769	7.40056	12.5182	0.000403013	0.00630208	DKK3
1138	ENSG00000168067	0.423487	4.48892	16.8932	3.95421e-05	0.00100796	MAP4K2
307	ENSG00000104368	0.424162	7.42759	9.68515	0.00185764	0.0204152	PLAT
898	ENSG00000150977	0.42538	2.4941	7.72745	0.00543875	0.0469472	RILPL2
192	ENSG00000083937	0.426059	4.91224	9.20141	0.00241829	0.0250297	CHMP2B
190	ENSG00000082996	0.428307	4.45978	7.97329	0.00474727	0.0423854	RNF13
906	ENSG00000151553	0.429091	5.59397	18.7444	1.49463e-05	0.000458555	FHIP2A
516	ENSG00000121350	0.429638	3.86965	10.576	0.00114564	0.0141416	PYROXD1
1548	ENSG00000244509	0.429766	6.21708	11.779	0.000599027	0.00853092	APOBEC3C
718	ENSG00000137309	0.429853	10.0038	12.2697	0.000460378	0.00693805	HMGA1
863	ENSG00000147854	0.429924	6.15462	20.9663	4.67424e-06	0.000175143	UHRF2
1057	ENSG00000164114	0.430751	4.4644	9.79101	0.00175367	0.019521	MAP9
724	ENSG00000137509	0.431322	5.90565	12.8438	0.000338601	0.00548239	PRCP
1053	ENSG00000164086	0.431454	5.11575	11.115	0.000856346	0.0112275	DUSP7
66	ENSG00000043093	0.432086	4.85063	10.3731	0.00127862	0.0154493	DCUN1D1
949	ENSG00000154678	0.432313	4.03155	7.78419	0.00527054	0.0459798	PDE1C
151	ENSG00000075213	0.433148	5.96227	12.9758	0.000315536	0.00521684	SEMA3A
445	ENSG00000115109	0.433171	4.93026	8.27068	0.00402903	0.0373844	EPB41L5
1578	ENSG00000255737	0.433345	3.98548	9.9374	0.00161954	0.0184472	AGAP2-AS1
658	ENSG00000133858	0.433364	5.20846	18.9925	1.31232e-05	0.000412778	ZFC3H1
899	ENSG00000151135	0.43344	6.75207	13.607	0.000225347	0.00401873	TMEM263
562	ENSG00000126391	0.434669	5.61865	13.5321	0.000234513	0.00413381	FRMD8
1004	ENSG00000160326	0.436835	4.22612	10.5708	0.00114891	0.0141692	SLC2A6
373	ENSG00000109062	0.437855	4.28786	8.95988	0.00275973	0.0277267	NHERF1
921	ENSG00000153071	0.438837	6.8162	10.7698	0.00103172	0.0129355	DAB2
1616	ENSG00000276547	0.438913	3.78648	8.75605	0.00308577	0.0302324	PCDHGB5
672	ENSG00000134668	0.442615	5.6132	7.72716	0.00543963	0.0469472	SPOCD1
1466	ENSG00000198832	0.443237	5.72582	10.2756	0.00134799	0.0159425	SELENOM
1432	ENSG00000197006	0.443951	7.17072	11.8539	0.000575413	0.00828039	METTL9
1324	ENSG00000182093	0.445389	3.26962	9.36541	0.00221118	0.0234525	GET1
1517	ENSG00000225697	0.446783	4.15231	9.70717	0.0018355	0.0202434	SLC26A6
975	ENSG00000157827	0.44736	5.60704	15.4642	8.40844e-05	0.00182458	FMNL2
459	ENSG00000115756	0.449892	4.33674	10.3553	0.001291	0.0155442	HPCAL1
928	ENSG00000153406	0.45154	4.58883	8.86211	0.0029115	0.0289336	NMRAL1
349	ENSG00000106733	0.453989	3.58865	11.1867	0.000823872	0.0109482	NMRK1
677	ENSG00000135046	0.454979	8.44397	13.0417	0.000304624	0.00505764	ANXA1
926	ENSG00000153214	0.455332	4.97937	14.4054	0.000147377	0.00284667	TMEM87B
1539	ENSG00000237187	0.455489	4.47923	11.8018	0.00059173	0.00845311	NR2F1-AS1
1610	ENSG00000273749	0.455684	7.2618	12.7772	0.000350874	0.00565439	CYFIP1
903	ENSG00000151414	0.455904	6.05871	15.9115	6.63757e-05	0.00155073	NEK7
924	ENSG00000153130	0.456498	5.24132	9.50889	0.00204479	0.0220813	SCOC
464	ENSG00000116260	0.456734	8.90081	17.2014	3.36191e-05	0.000895464	QSOX1
1194	ENSG00000171150	0.457163	5.15858	10.8577	0.000983877	0.0125282	SOCS5
617	ENSG00000130787	0.457593	4.09297	14.1954	0.000164774	0.00310827	HIP1R
95	ENSG00000058668	0.457711	8.03697	8.06968	0.0045012	0.0407455	ATP2B4
1113	ENSG00000167106	0.45866	4.76353	15.5414	8.07189e-05	0.00178545	EEIG1
900	ENSG00000151150	0.459235	3.35559	10.3183	0.00131714	0.0157431	ANK3
1480	ENSG00000204442	0.45994	3.60404	15.7045	7.40487e-05	0.00168688	NALF1
761	ENSG00000139278	0.460335	7.01589	13.1855	0.000282122	0.00474157	GLIPR1
1137	ENSG00000168056	0.460746	7.09167	8.62082	0.00332343	0.0320743	LTBP3
1555	ENSG00000247596	0.461008	5.60498	23.0039	1.61673e-06	7.39063e-05	TWF2
434	ENSG00000113812	0.461055	4.70271	9.49503	0.00206029	0.0222129	ACTR8
1081	ENSG00000165355	0.461381	3.89415	9.29443	0.00229852	0.0241732	FBXO33
1096	ENSG00000166173	0.46195	5.89108	9.0373	0.00264525	0.0269515	LARP6
839	ENSG00000145555	0.462223	8.10405	7.67864	0.00558781	0.0479245	MYO10
251	ENSG00000100522	0.46446	6.13513	11.5478	0.000678296	0.00940562	GNPNAT1
38	ENSG00000014914	0.464752	3.58939	7.63148	0.00573583	0.048767	MTMR11
273	ENSG00000101384	0.464758	5.93557	10.4811	0.00120602	0.014741	JAG1
1434	ENSG00000197324	0.465018	7.82536	13.5009	0.000238451	0.00418708	LRP10
1302	ENSG00000179832	0.465368	4.4978	12.3036	0.000452081	0.00686583	MROH1
375	ENSG00000109083	0.465713	4.2263	11.2587	0.000792505	0.0106642	IFT20
818	ENSG00000143819	0.466754	3.96501	7.78472	0.00526899	0.0459798	EPHX1
941	ENSG00000154277	0.467148	8.02572	17.2518	3.27386e-05	0.000875199	UCHL1
1054	ENSG00000164088	0.468736	3.59268	8.26827	0.00403439	0.0374088	PPM1M
978	ENSG00000158109	0.469465	6.10585	15.9626	6.4605e-05	0.00151971	TPRG1L
1021	ENSG00000162627	0.470116	4.92805	24.3203	8.15761e-07	4.11299e-05	SNX7
21	ENSG00000008513	0.473158	5.33953	10.2401	0.00137419	0.0161904	ST3GAL1
1451	ENSG00000198121	0.474731	7.19042	9.62551	0.00191893	0.0208859	LPAR1
686	ENSG00000135549	0.474901	4.63621	7.7936	0.00524318	0.0457993	PKIB
497	ENSG00000119632	0.478405	4.23514	9.39124	0.00218025	0.0232503	IFI27L2
621	ENSG00000131171	0.478678	5.89056	15.5354	8.09744e-05	0.0017862	SH3BGRL
383	ENSG00000109743	0.479949	2.08753	7.84437	0.00509792	0.0448447	BST1
1482	ENSG00000204520	0.480607	5.34107	10.964	0.000928969	0.0119848	MICA
1438	ENSG00000197496	0.481743	4.94497	12.2558	0.000463825	0.00696137	SLC2A10
1510	ENSG00000221909	0.483546	2.831	9.83069	0.00171624	0.0192387	FAM200A
421	ENSG00000112378	0.484978	5.83997	14.9986	0.000107589	0.00220879	PERP
321	ENSG00000105329	0.486899	8.00898	8.51948	0.00351364	0.033626	TGFB1
1076	ENSG00000165169	0.487066	4.78306	9.80869	0.00173689	0.0193972	DYNLT3
1580	ENSG00000256294	0.487364	2.29572	11.0646	0.000879917	0.0114707	ZNF225
874	ENSG00000148834	0.4875	7.38832	8.56935	0.0034187	0.032832	GSTO1
80	ENSG00000051523	0.487789	6.56004	11.8906	0.000564165	0.00814417	CYBA
1449	ENSG00000198108	0.487977	4.15925	12.4865	0.000409906	0.006393	CHSY3
879	ENSG00000149218	0.488185	6.85699	11.6822	0.000630993	0.00888443	ENDOD1
68	ENSG00000047346	0.488664	3.51194	9.50046	0.00205421	0.0221647	ATOSA
1458	ENSG00000198715	0.488966	5.50266	7.73084	0.00542855	0.0469402	GLMP
453	ENSG00000115363	0.489193	3.49735	10.224	0.00138628	0.0162813	EVA1A
193	ENSG00000084073	0.489529	6.07038	12.767	0.000352794	0.00566557	ZMPSTE24
909	ENSG00000151702	0.489573	4.09878	9.90509	0.00164822	0.0186346	FLI1
1365	ENSG00000185187	0.490096	3.90872	13.4782	0.000241349	0.00421638	SIGIRR
1042	ENSG00000163686	0.490522	2.42251	9.51123	0.00204219	0.0220813	ABHD6
992	ENSG00000159228	0.490736	5.35303	14.0144	0.00018142	0.00333958	CBR1
1171	ENSG00000170017	0.492019	9.0531	12.895	0.000329458	0.00537239	ALCAM
1285	ENSG00000178502	0.492231	3.41623	10.6408	0.00110621	0.0137414	KLHL11
1409	ENSG00000189180	0.49535	3.93324	15.0334	0.000105626	0.00217501	ZNF33A
467	ENSG00000116663	0.497118	2.12449	8.75726	0.00308371	0.0302324	FBXO6
360	ENSG00000107798	0.498901	5.77521	8.83153	0.0029607	0.0292952	LIPA
1	ENSG00000001460	0.499722	3.41064	10.4122	0.00125187	0.01522	STPG1
1070	ENSG00000164733	0.50066	9.36681	12.5449	0.000397298	0.0062269	CTSB
305	ENSG00000104312	0.501592	4.08379	12.9104	0.000326768	0.0053476	RIPK2
690	ENSG00000135835	0.501686	2.80832	8.39462	0.00376333	0.0354466	KIAA1614
1573	ENSG00000254245	0.503351	4.0283	16.389	5.15832e-05	0.00124326	PCDHGA3
1141	ENSG00000168300	0.503592	3.93191	7.90608	0.00492688	0.0436584	PCMTD1
108	ENSG00000065154	0.504073	6.75695	13.482	0.000240859	0.00421638	OAT
1485	ENSG00000204592	0.505988	7.19577	11.2125	0.000812471	0.0108599	HLA-E
1232	ENSG00000173559	0.506815	4.09988	11.1358	0.000846785	0.0111404	NABP1
555	ENSG00000125170	0.508191	4.65888	13.1822	0.000282619	0.00474398	DOK4
1239	ENSG00000174099	0.509118	5.84799	30.9083	2.70516e-08	2.39346e-06	MSRB3
1170	ENSG00000169964	0.50925	2.97754	9.04034	0.00264087	0.0269271	TMEM42
568	ENSG00000127418	0.509799	7.03845	24.5818	7.12224e-07	3.67197e-05	FGFRL1
559	ENSG00000125868	0.512952	8.16943	18.3727	1.81644e-05	0.000537189	DSTN
417	ENSG00000112210	0.514013	5.42225	29.308	6.17388e-08	4.92259e-06	RAB23
400	ENSG00000111269	0.514299	4.49872	18.9109	1.36968e-05	0.000426905	CREBL2
1192	ENSG00000171017	0.516663	2.93075	10.489	0.00120085	0.0146909	LRRC8E
962	ENSG00000156253	0.518181	4.26189	14.9818	0.000108551	0.0022219	RWDD2B
895	ENSG00000150687	0.518419	8.97066	12.102	0.000503675	0.00741934	PRSS23
254	ENSG00000100600	0.519013	5.26583	21.2248	4.08448e-06	0.000159585	LGMN
832	ENSG00000144810	0.519704	7.87248	9.27281	0.0023258	0.0243149	COL8A1
768	ENSG00000139725	0.520646	2.98802	8.61376	0.00333632	0.032176	RHOF
811	ENSG00000143515	0.52071	7.18131	29.0264	7.13971e-08	5.47115e-06	ATP8B2
222	ENSG00000091986	0.52109	9.36457	26.3022	2.9195e-07	1.74838e-05	CCDC80
488	ENSG00000118855	0.521249	5.70674	13.9647	0.000186278	0.00341527	MFSD1
233	ENSG00000096968	0.5293	4.34811	16.9615	3.81461e-05	0.000978126	JAK2
1621	ENSG00000285517	0.529321	2.72615	9.64586	0.00189779	0.0207166
1313	ENSG00000181019	0.533402	7.24267	8.11158	0.00439833	0.0400789	NQO1
917	ENSG00000152518	0.535008	6.26904	19.214	1.16852e-05	0.000376176	ZFP36L2
1217	ENSG00000172465	0.537512	3.15991	11.1974	0.000819109	0.0109167	TCEAL1
39	ENSG00000016864	0.537731	5.91307	15.8337	6.91586e-05	0.0015967	GLT8D1
264	ENSG00000100994	0.540881	9.46126	13.5801	0.000228594	0.00405692	PYGB
303	ENSG00000104219	0.543368	4.81793	18.3599	1.82869e-05	0.000539327	ZDHHC2
1128	ENSG00000167617	0.543397	4.63626	11.2963	0.000776601	0.0105071	CDC42EP5
796	ENSG00000142961	0.543475	3.10618	9.50882	0.00204486	0.0220813	MOB3C
283	ENSG00000102452	0.544847	4.74345	12.8565	0.000336316	0.00545182	NALCN
136	ENSG00000072134	0.545402	5.32018	21.2082	4.12003e-06	0.000160517	EPN2
1060	ENSG00000164176	0.549523	7.75422	15.4174	8.61924e-05	0.00186442	EDIL3
1468	ENSG00000198892	0.549577	3.56112	10.6053	0.00112766	0.0139825	SHISA4
461	ENSG00000116106	0.549696	2.83883	9.38632	0.00218611	0.0232738	EPHA4
356	ENSG00000107281	0.550709	5.11999	14.8734	0.000114971	0.00232554	NPDC1
1139	ENSG00000168268	0.550993	7.63115	19.8962	8.1762e-06	0.00028173	NT5DC2
710	ENSG00000136869	0.55216	5.30312	11.1417	0.000844096	0.011129	TLR4
1359	ENSG00000184743	0.554165	7.22111	19.7174	8.97822e-06	0.000303269	ATL3
1493	ENSG00000211455	0.557411	4.62698	11.1659	0.000833127	0.0110605	STK38L
970	ENSG00000157110	0.557598	4.62829	28.0612	1.1754e-07	8.30897e-06	RBPMS
1261	ENSG00000176641	0.561026	3.77464	10.7749	0.00102887	0.0129212	RNF152
501	ENSG00000119865	0.561854	4.72199	29.2515	6.35674e-08	5.01014e-06	CNRIP1
1182	ENSG00000170485	0.562469	4.53055	10.8062	0.00101161	0.0127453	NPAS2
531	ENSG00000122641	0.562839	7.43928	26.225	3.03869e-07	1.81185e-05	INHBA
750	ENSG00000138685	0.566033	4.35414	13.8102	0.000202233	0.00366855	FGF2
905	ENSG00000151491	0.568126	8.00431	13.4693	0.000242504	0.00423117	EPS8
722	ENSG00000137449	0.569178	5.27219	7.59673	0.00584742	0.0494704	CPEB2
1167	ENSG00000169764	0.569817	8.26116	7.9879	0.00470909	0.0421398	UGP2
478	ENSG00000117602	0.573785	4.75451	24.0196	9.53618e-07	4.71493e-05	RCAN3
1262	ENSG00000176678	0.575146	4.66778	14.1796	0.000166162	0.00312862	FOXL1
1625	ENSG00000287263	0.5759	3.89732	23.5598	1.21091e-06	5.76612e-05
473	ENSG00000117151	0.579846	3.58631	10.2711	0.00135134	0.0159623	CTBS
333	ENSG00000105976	0.580985	6.47603	21.9635	2.77888e-06	0.000114925	MET
933	ENSG00000153993	0.582226	3.57327	8.77677	0.00305091	0.0299715	SEMA3D
1161	ENSG00000169439	0.584127	6.62482	26.9434	2.09503e-07	1.31795e-05	SDC2
1446	ENSG00000197928	0.586103	3.27098	11.2606	0.00079171	0.0106642	ZNF677
1554	ENSG00000246705	0.587894	4.35352	17.69	2.59992e-05	0.000726177	H2AJ
391	ENSG00000110719	0.589899	6.03323	13.2277	0.000275842	0.00466105	TCIRG1
697	ENSG00000135926	0.590294	6.60906	17.4649	2.92666e-05	0.000797938	TMBIM1
1078	ENSG00000165246	0.593383	4.81857	7.90151	0.00493935	0.0437303	NLGN4Y
188	ENSG00000081923	0.593544	4.53251	23.4158	1.30502e-06	6.17138e-05	ATP8B1
550	ENSG00000124549	0.595495	1.35279	9.09676	0.00256063	0.0262455	BTN2A3P
172	ENSG00000078399	0.599012	3.9739	8.50357	0.00354451	0.0338506	HOXA9
63	ENSG00000041880	0.599263	3.06726	9.80251	0.00174274	0.0194308	PARP3
1330	ENSG00000182492	0.600961	9.07693	18.5052	1.69444e-05	0.000508481	BGN
1183	ENSG00000170545	0.601414	4.63877	17.2728	3.23794e-05	0.000869561	SMAGP
393	ENSG00000110888	0.602864	4.51181	23.561	1.21015e-06	5.76612e-05	CAPRIN2
1269	ENSG00000177106	0.604894	4.36032	12.4959	0.000407854	0.00637052	EPS8L2
428	ENSG00000112837	0.605392	4.34621	20.2293	6.8692e-06	0.000243422	TBX18
113	ENSG00000065923	0.60663	4.54096	12.8963	0.000329236	0.00537239	SLC9A7
1271	ENSG00000177283	0.607798	4.19524	12.7402	0.000357875	0.00572612	FZD8
1166	ENSG00000169715	0.608627	5.88149	9.87501	0.00167539	0.0188934	MT1E
1201	ENSG00000171522	0.608645	4.5553	9.16222	0.00247062	0.0254784	PTGER4
377	ENSG00000109099	0.608762	4.33162	9.93339	0.00162307	0.0184567	PMP22
637	ENSG00000132718	0.609867	5.47867	25.1027	5.43574e-07	2.94647e-05	SYT11
1046	ENSG00000163931	0.611165	8.10707	29.8208	4.73872e-08	3.91487e-06	TKT
1281	ENSG00000178031	0.611984	6.73295	11.6892	0.000628655	0.00886061	ADAMTSL1
1509	ENSG00000221886	0.612448	2.06537	10.5072	0.00118909	0.0145991	FAM200C
600	ENSG00000130066	0.614318	4.45228	11.9004	0.000561227	0.00811382	SAT1
28	ENSG00000011638	0.618597	4.18432	14.6078	0.000132364	0.00261562	LDAF1
1457	ENSG00000198682	0.622102	6.21076	12.0171	0.000527136	0.00765829	PAPSS2
29	ENSG00000012171	0.62422	2.55446	14.5502	0.000136477	0.00267378	SEMA3B
1460	ENSG00000198753	0.624493	2.87418	14.2903	0.00015667	0.0030008	PLXNB3
1433	ENSG00000197162	0.624894	2.50539	10.9692	0.000926389	0.0119741	ZNF785
540	ENSG00000123104	0.626911	5.55987	13.9464	0.000188095	0.00343938	ITPR2
1464	ENSG00000198805	0.62934	5.91006	12.5625	0.000393569	0.00617552	PNP
982	ENSG00000158290	0.630746	6.84789	17.9095	2.31668e-05	0.000653747	CUL4B
1566	ENSG00000250786	0.632061	4.06943	13.7981	0.000203545	0.00368747	SNHG18
1037	ENSG00000163453	0.637309	8.01128	20.9978	4.59811e-06	0.000173715	IGFBP7
1571	ENSG00000253873	0.641227	4.54059	30.0943	4.11538e-08	3.50549e-06	PCDHGA11
668	ENSG00000134352	0.641295	8.34251	15.4958	8.26898e-05	0.00180691	IL6ST
1208	ENSG00000171889	0.643533	2.98668	16.9514	3.83496e-05	0.00097938	MIR31HG
238	ENSG00000099822	0.64398	4.81686	13.7275	0.000211337	0.00378365	HCN2
1303	ENSG00000179862	0.645987	2.39995	7.88181	0.00499343	0.0440669	CITED4
1276	ENSG00000177599	0.64697	1.01104	7.90566	0.00492804	0.0436584	ZNF491
449	ENSG00000115226	0.646987	3.86161	15.1721	9.8145e-05	0.00206119	FNDC4
730	ENSG00000137872	0.647686	1.07017	9.71608	0.00182663	0.0201822	SEMA6D
1413	ENSG00000196116	0.649148	2.57783	7.58831	0.00587479	0.0496407	TDRD7
878	ENSG00000149177	0.649174	4.85518	16.5526	4.73203e-05	0.00116928	PTPRJ
1334	ENSG00000182568	0.651518	2.85416	15.7997	7.04126e-05	0.00161478	SATB1
1087	ENSG00000165757	0.651592	6.32919	31.1016	2.44872e-08	2.22396e-06	JCAD
969	ENSG00000156875	0.652874	1.38334	8.96641	0.00274989	0.027648	MFSD14A
112	ENSG00000065833	0.653699	4.93119	17.3492	3.11031e-05	0.000841317	ME1
292	ENSG00000103490	0.654001	1.83568	10.1721	0.0014258	0.0166108	PYCARD
1130	ENSG00000167705	0.654353	1.51909	8.34322	0.00387129	0.0362395	RILP
640	ENSG00000132849	0.65511	1.86312	7.72897	0.00543418	0.0469472	PATJ
1380	ENSG00000186684	0.656208	2.322	19.0966	1.24263e-05	0.000394479	CYP27C1
856	ENSG00000146833	0.658147	4.3709	34.2422	4.86626e-09	5.65874e-07	TRIM4
1418	ENSG00000196352	0.659923	3.81961	11.5228	0.000687491	0.00951387	CD55
1097	ENSG00000166250	0.662567	7.09812	15.8921	6.70564e-05	0.00156131	CLMP
1377	ENSG00000186026	0.662687	0.674145	8.38856	0.0037759	0.0355406	ZNF284
1582	ENSG00000257354	0.667529	0.856702	9.19271	0.00242981	0.0250921	MIRLET7IHG
954	ENSG00000155158	0.667824	4.15231	19.7358	8.89195e-06	0.000301097	TTC39B
30	ENSG00000013016	0.66893	6.04445	43.8464	3.55184e-11	8.25591e-09	EHD3
652	ENSG00000133138	0.67048	4.39218	14.4892	0.000140963	0.00274597	TBC1D8B
729	ENSG00000137834	0.671081	3.81064	20.925	4.77625e-06	0.000178478	SMAD6
1489	ENSG00000205978	0.672389	5.55658	7.60094	0.0058338	0.0494161	NYNRIN
180	ENSG00000080823	0.673927	2.2422	14.7521	0.000122608	0.0024511	MOK
384	ENSG00000109814	0.674179	6.97164	22.7103	1.88355e-06	8.33258e-05	UGDH
1470	ENSG00000198915	0.67861	1.05815	9.21365	0.00240218	0.0249337	RASGEF1A
252	ENSG00000100558	0.678781	1.76912	12.9601	0.000318195	0.00522603	PLEK2
934	ENSG00000154102	0.679828	2.39471	13.4362	0.000246821	0.0042841	C16orf74
441	ENSG00000114779	0.680121	4.13909	11.8125	0.000588337	0.00842218	ABHD14B
250	ENSG00000100300	0.684642	6.72413	48.2501	3.75183e-12	1.14339e-09	TSPO
220	ENSG00000091592	0.688962	3.28866	17.9695	2.24476e-05	0.000637363	NLRP1
1503	ENSG00000215788	0.694019	3.23432	8.62314	0.00331919	0.0320559	TNFRSF25
940	ENSG00000154265	0.695047	2.2869	10.134	0.00145562	0.0169029	ABCA5
1391	ENSG00000187720	0.696239	6.62397	20.7967	5.10696e-06	0.000188271	THSD4
443	ENSG00000114948	0.696753	4.62935	51.1041	8.75943e-13	3.16123e-10	ADAM23
34	ENSG00000013563	0.696963	6.02562	17.3825	3.0562e-05	0.000828314	DNASE1L1
126	ENSG00000070669	0.697436	0.949841	7.64685	0.00568714	0.0485034	ASNS
124	ENSG00000070404	0.701788	6.49921	37.2222	1.05405e-09	1.57123e-07	FSTL3
661	ENSG00000134184	0.706351	2.34104	9.82408	0.00172242	0.019267	GSTM1
815	ENSG00000143669	0.706579	4.74202	8.35527	0.0038457	0.036063	LYST
54	ENSG00000030419	0.712097	2.07638	10.8149	0.00100686	0.0127146	IKZF2
110	ENSG00000065357	0.712544	4.93888	30.9443	2.65542e-08	2.36502e-06	DGKA
851	ENSG00000146242	0.715885	5.84611	10.8727	0.000975938	0.0124733	TPBG
1229	ENSG00000173275	0.716958	3.03153	10.3215	0.00131491	0.0157431	ZNF449
967	ENSG00000156711	0.721276	2.87545	9.64484	0.00189885	0.0207166	MAPK13
1421	ENSG00000196507	0.722991	4.60616	28.8895	7.66272e-08	5.83814e-06	TCEAL3
1450	ENSG00000198113	0.724388	5.08256	14.3255	0.000153765	0.00295754	TOR4A
403	ENSG00000111348	0.724976	4.55915	22.9508	1.66199e-06	7.5472e-05	ARHGDIB
689	ENSG00000135750	0.726868	1.27687	13.3539	0.000257891	0.00444311	KCNK1
515	ENSG00000121236	0.728234	1.55765	12.6131	0.000383049	0.00605898	TRIM6
935	ENSG00000154122	0.731656	6.09772	22.4038	2.20938e-06	9.52814e-05	ANKH
1331	ENSG00000182511	0.733122	2.56824	17.7173	2.56281e-05	0.000718738	FES
1016	ENSG00000162542	0.734688	2.96659	10.3939	0.00126429	0.0153314	TMCO4
1581	ENSG00000256806	0.735893	1.21192	11.1054	0.000860751	0.0112637	C17orf100
1244	ENSG00000174807	0.736072	7.75999	14.6566	0.00012898	0.00255981	CD248
32	ENSG00000013297	0.744074	3.75362	8.89409	0.00286096	0.0285347	CLDN11
247	ENSG00000100196	0.748758	6.56911	27.6705	1.43841e-07	9.71744e-06	KDELR3
886	ENSG00000149633	0.751351	3.55396	9.28669	0.00230825	0.0242198	KIAA1755
513	ENSG00000121068	0.753293	4.48124	7.84571	0.00509414	0.0448402	TBX2
749	ENSG00000138650	0.755683	3.55416	8.63088	0.00330511	0.0320101	PCDH10
486	ENSG00000118596	0.7584	2.55259	12.5969	0.000386392	0.00608993	SLC16A7
1396	ENSG00000188112	0.758742	2.79905	13.1088	0.000293912	0.00489758	C6orf132
402	ENSG00000111321	0.759399	5.11269	15.0842	0.000102822	0.00213651	LTBR
458	ENSG00000115648	0.760849	6.66296	19.6036	9.52894e-06	0.000317956	MLPH
209	ENSG00000087494	0.761643	1.21308	10.8186	0.00100486	0.0127011	PTHLH
1014	ENSG00000162520	0.762593	4.50881	13.4784	0.000241326	0.00421638	SYNC
72	ENSG00000049130	0.765855	6.05015	11.1347	0.000847267	0.0111404	KITLG
1547	ENSG00000243244	0.767978	2.9841	15.0144	0.000106693	0.00219368	STON1
1498	ENSG00000213694	0.767978	6.87363	14.2588	0.000159312	0.00303025	S1PR3
577	ENSG00000127951	0.768874	0.78049	11.4666	0.000708575	0.00977606	FGL2
1325	ENSG00000182179	0.76948	2.41286	13.4468	0.000245426	0.00427147	UBA7
958	ENSG00000155511	0.770511	3.64226	23.1568	1.49311e-06	6.91776e-05	GRIA1
1606	ENSG00000271976	0.770615	1.30678	15.1806	9.77026e-05	0.00205505
1550	ENSG00000245571	0.772134	0.451352	7.65567	0.00565942	0.04841	FAM111A-DT
325	ENSG00000105520	0.772264	4.78882	12.1343	0.000495037	0.00733146	PLPPR2
1300	ENSG00000179630	0.772546	2.69453	11.8996	0.000561471	0.00811382	LACC1
340	ENSG00000106415	0.774073	2.87469	26.8484	2.20052e-07	1.37172e-05	GLCCI1
981	ENSG00000158270	0.775124	3.73669	22.7804	1.8161e-06	8.08635e-05	COLEC12
1390	ENSG00000187688	0.778291	5.3598	23.6379	1.16277e-06	5.57562e-05	TRPV2
135	ENSG00000072133	0.780611	1.19915	15.872	6.77732e-05	0.00157266	RPS6KA6
794	ENSG00000142552	0.781824	8.15948	21.0438	4.48894e-06	0.000171959	RCN3
187	ENSG00000081853	0.782018	1.27662	12.04	0.000520715	0.00762299	PCDHGA2
566	ENSG00000127329	0.782543	4.12866	9.74168	0.00180136	0.0199547	PTPRB
310	ENSG00000104518	0.783372	2.97003	23.9508	9.88297e-07	4.84054e-05	GSDMD
328	ENSG00000105711	0.785238	2.96598	18.2863	1.90065e-05	0.000556954	SCN1B
607	ENSG00000130518	0.790004	0.508456	7.65236	0.00566981	0.048446	IQCN
1337	ENSG00000182621	0.790189	1.48503	12.3848	0.000432832	0.0066471	PLCB1
199	ENSG00000085063	0.790339	9.0546	22.5809	2.01473e-06	8.77145e-05	CD59
1592	ENSG00000260944	0.792072	0.169596	8.01544	0.00463803	0.0417088	FOXC2-AS1
262	ENSG00000100867	0.792919	1.00281	9.08481	0.00257741	0.0263781	DHRS2
1144	ENSG00000168404	0.79298	3.16896	18.1478	2.04404e-05	0.000587672	MLKL
1339	ENSG00000182700	0.794243	0.817723	8.17991	0.00423568	0.038907	IGIP
1583	ENSG00000257605	0.798743	1.32583	9.90956	0.00164423	0.0186201	MYG1-AS1
582	ENSG00000128510	0.799282	6.33291	22.365	2.25447e-06	9.69209e-05	CPA4
208	ENSG00000087303	0.799771	7.38511	34.1561	5.08645e-09	5.86182e-07	NID2
1561	ENSG00000249042	0.802394	2.08002	16.6522	4.48977e-05	0.00112359	FAM151B-DT
2	ENSG00000001461	0.802628	5.60359	21.1522	4.24212e-06	0.00016434	NIPAL3
259	ENSG00000100767	0.810445	3.03266	8.44562	0.00365923	0.034672	PAPLN
12	ENSG00000005243	0.810664	4.6559	17.6833	2.60901e-05	0.000727235	COPZ2
1589	ENSG00000260641	0.811387	0.403864	7.81158	0.00519125	0.0455417	TSPAN5-DT
46	ENSG00000021645	0.812205	1.2629	8.09173	0.00444676	0.0404396	NRXN3
1584	ENSG00000258405	0.814234	1.65476	10.7884	0.00102139	0.0128508	ZNF578
454	ENSG00000115380	0.816921	4.42475	10.1972	0.00140658	0.0164589	EFEMP1
107	ENSG00000065054	0.820983	5.19517	27.3934	1.65999e-07	1.09448e-05	NHERF2
1345	ENSG00000183401	0.822442	1.02969	12.387	0.000432326	0.00664677	CCDC159
175	ENSG00000079257	0.822548	3.23041	19.7765	8.70472e-06	0.00029622	LXN
1017	ENSG00000162545	0.82346	4.42642	21.7423	3.11835e-06	0.000125779	CAMK2N1
829	ENSG00000144681	0.82637	2.1111	11.4528	0.000713872	0.00983924	STAC
1203	ENSG00000171757	0.826443	0.393577	9.03596	0.0026472	0.0269515	LRRC34
1260	ENSG00000176170	0.829205	4.48521	23.0255	1.59865e-06	7.33338e-05	SPHK1
15	ENSG00000006638	0.829616	3.15164	14.4663	0.00014269	0.00276782	TBXA2R
1238	ENSG00000174080	0.829693	4.26695	26.6886	2.39026e-07	1.46996e-05	CTSF
311	ENSG00000104611	0.831625	2.32905	14.7757	0.000121087	0.00243529	SH2D4A
1288	ENSG00000178718	0.833762	2.36436	32.6645	1.09517e-08	1.13781e-06	RPP25
456	ENSG00000115556	0.833959	2.77727	7.65482	0.00566207	0.04841	PLCD4
1526	ENSG00000229619	0.836786	3.31464	19.525	9.92926e-06	0.000327331	MBNL1-AS1
1108	ENSG00000166923	0.837298	9.47333	15.4456	8.49134e-05	0.00183966	GREM1
168	ENSG00000078098	0.843777	5.45291	22.1624	2.50533e-06	0.000105071	FAP
156	ENSG00000076351	0.844513	2.20184	17.0098	3.71882e-05	0.000961837	SLC46A1
1061	ENSG00000164251	0.844975	3.7652	15.8991	6.68089e-05	0.00155819	F2RL1
1586	ENSG00000259207	0.853052	4.73411	53.2265	2.97217e-13	1.35868e-10	ITGB3
1588	ENSG00000260549	0.854068	4.38939	11.4365	0.000720168	0.00991605	MT1L
1570	ENSG00000253368	0.858721	6.01251	21.6184	3.32649e-06	0.000132615	TRNP1
1481	ENSG00000204516	0.860266	3.37783	15.2036	9.65215e-05	0.00203959	MICB
1010	ENSG00000161243	0.86079	0.741938	8.05734	0.00453197	0.0409401	FBXO27
1431	ENSG00000196954	0.861724	2.56472	11.8453	0.00057807	0.0083012	CASP4
1049	ENSG00000163975	0.863543	1.27134	12.7383	0.000358248	0.00572612	MELTF
1565	ENSG00000250657	0.867656	0.456967	8.4695	0.0036115	0.0343749
614	ENSG00000130702	0.867756	7.57133	27.7548	1.37707e-07	9.4426e-06	LAMA5
693	ENSG00000135903	0.868272	3.32485	10.843	0.000991712	0.0125813	PAX3
385	ENSG00000109854	0.870904	1.96166	10.734	0.00105183	0.0131493	HTATIP2
1062	ENSG00000164283	0.873923	1.88166	16.2723	5.48601e-05	0.0013153	ESM1
1553	ENSG00000246582	0.873945	0.0835537	8.08704	0.0044583	0.0404908	TNFRSF10A-DT
1410	ENSG00000189184	0.874678	6.16406	25.3155	4.8678e-07	2.68101e-05	PCDH18
1364	ENSG00000185112	0.876073	4.88544	35.7385	2.25666e-09	2.94741e-07	FAM43A
667	ENSG00000134285	0.876744	4.08466	18.9783	1.32215e-05	0.00041492	FKBP11
553	ENSG00000124749	0.879642	2.12761	9.831	0.00171595	0.0192387	COL21A1
632	ENSG00000132470	0.880116	0.579618	7.72233	0.00545418	0.0470228	ITGB4
1245	ENSG00000174939	0.882101	1.93211	17.007	3.72419e-05	0.000961837	ASPHD1
1274	ENSG00000177409	0.883946	4.07508	9.71491	0.00182779	0.0201822	SAMD9L
792	ENSG00000142102	0.884629	3.36194	14.5888	0.000133707	0.00263457	PGGHG
773	ENSG00000140199	0.887626	5.27161	20.7568	5.21472e-06	0.000190578	SLC12A6
291	ENSG00000103489	0.895584	4.61415	7.81117	0.00519242	0.0455417	XYLT1
708	ENSG00000136826	0.89599	5.54647	19.118	1.22879e-05	0.000390989	KLF4
1521	ENSG00000227496	0.896955	0.696746	7.76677	0.00532162	0.0463075
1160	ENSG00000169306	0.897325	0.547113	8.94616	0.00278053	0.0278948	IL1RAPL1
1403	ENSG00000188921	0.899274	2.54297	12.904	0.00032788	0.0053594	HACD4
834	ENSG00000145147	0.900014	6.62889	23.6453	1.1583e-06	5.57364e-05	SLIT2
1530	ENSG00000230630	0.903754	3.34381	18.7297	1.50615e-05	0.000461057	DNM3OS
1267	ENSG00000176971	0.905287	5.30503	12.8615	0.000335417	0.00544369	FIBIN
751	ENSG00000138735	0.906328	0.828978	9.79715	0.00174783	0.0194717	PDE5A
1032	ENSG00000163064	0.906631	3.58102	9.42323	0.00214254	0.0229374	EN1
429	ENSG00000112902	0.909527	6.35087	16.4476	5.00147e-05	0.00121184	SEMA5A
1336	ENSG00000182612	0.914096	1.24976	9.02085	0.00266917	0.0270747	TSPAN10
1363	ENSG00000185090	0.914856	0.242195	10.829	0.000999221	0.0126414	MANEAL
1067	ENSG00000164647	0.91605	2.76096	18.656	1.56552e-05	0.000474988	STEAP1
322	ENSG00000105472	0.916963	3.47899	15.3828	8.77838e-05	0.00188781	CLEC11A
1523	ENSG00000228623	0.918074	0.980784	8.94937	0.00277565	0.0278662	ZNF883
387	ENSG00000110090	0.919147	4.06828	14.678	0.000127524	0.00253826	CPT1A
1282	ENSG00000178187	0.922979	0.148167	10.8671	0.000978892	0.0124879	ZNF454
1393	ENSG00000187800	0.928952	5.59517	24.7398	6.56158e-07	3.43456e-05	PEAR1
150	ENSG00000074660	0.930426	0.439561	8.544	0.00346662	0.0331992	SCARF1
212	ENSG00000088340	0.931082	2.2877	12.0171	0.000527157	0.00765829	FER1L4
1020	ENSG00000162618	0.934155	4.96045	19.5341	9.88173e-06	0.000327163	ADGRL4
669	ENSG00000134363	0.934259	4.38017	13.5768	0.000228999	0.00405748	FST
73	ENSG00000049323	0.939154	9.51064	29.9104	4.52472e-08	3.78366e-06	LTBP1
738	ENSG00000138207	0.942241	0.806679	11.2572	0.000793163	0.0106642	RBP4
1221	ENSG00000172819	0.945309	5.077	46.2697	1.03043e-11	2.80275e-09	RARG
589	ENSG00000128872	0.945607	2.98716	20.0181	7.67139e-06	0.000267698	TMOD2
378	ENSG00000109339	0.950224	0.237739	8.20784	0.00417099	0.0384875	MAPK10
1289	ENSG00000178814	0.951558	1.6073	14.0554	0.000177504	0.00328958	OPLAH
1376	ENSG00000186019	0.956114	1.56917	11.2652	0.000789753	0.0106496	ZNF225-AS1
1575	ENSG00000255031	0.956489	0.495628	13.3594	0.000257135	0.00444124
1614	ENSG00000275835	0.958211	4.39647	57.9096	2.74444e-14	1.63641e-11	TUBGCP5
474	ENSG00000117152	0.96043	7.71885	27.1123	1.91973e-07	1.21885e-05	RGS4
696	ENSG00000135919	0.960927	9.92685	20.1735	7.07249e-06	0.00024998	SERPINE2
806	ENSG00000143387	0.965196	2.57813	14.8378	0.000117164	0.00236291	CTSK
24	ENSG00000010278	0.967175	6.16405	12.2375	0.000468397	0.00701265	CD9
1626	ENSG00000288649	0.967346	0.576215	7.94417	0.00482427	0.042961	ACTL10
1041	ENSG00000163683	0.968357	5.69386	24.8191	6.2971e-07	3.3343e-05	SMIM14
1585	ENSG00000258727	0.969054	0.701512	10.3818	0.00127263	0.0153905	AP1G2-AS1
1415	ENSG00000196155	0.970286	3.07527	31.5585	1.9352e-08	1.86897e-06	PLEKHG4
704	ENSG00000136542	0.974941	3.69054	15.6892	7.46485e-05	0.00169773	GALNT5
450	ENSG00000115257	0.976444	0.392092	9.29578	0.00229683	0.0241732	PCSK4
936	ENSG00000154127	0.979742	5.66911	60.7907	6.34779e-15	4.14541e-12	UBASH3B
565	ENSG00000126950	0.9808	2.69278	27.6967	1.41903e-07	9.63395e-06	TMEM35A
312	ENSG00000104689	0.980874	2.83932	29.1263	6.78115e-08	5.28391e-06	TNFRSF10A
848	ENSG00000146054	0.981008	1.43358	14.2034	0.000164074	0.00309932	TRIM7
891	ENSG00000150394	0.982043	0.541887	8.80213	0.00300879	0.0296639	CDH8
605	ENSG00000130475	0.984988	0.401793	9.38511	0.00218754	0.0232738	FCHO1
1329	ENSG00000182261	0.987121	0.659366	12.09	0.000506933	0.00745131	NLRP10
368	ENSG00000108465	0.988576	1.0896	11.2714	0.000787124	0.0106246	CDK5RAP3
40	ENSG00000017483	0.993361	1.72188	9.80286	0.00174241	0.0194308	SLC38A5
103	ENSG00000064225	0.994103	1.47264	12.2953	0.000454096	0.00688318	ST3GAL6
1529	ENSG00000230555	0.994747	0.120717	14.3049	0.000155461	0.00298598	LINC02916
1279	ENSG00000177685	0.995947	2.35154	9.28968	0.00230449	0.0242174	CRACR2B
1504	ENSG00000215808	0.997933	2.61879	23.0391	1.58737e-06	7.32971e-05	LINC01139
1556	ENSG00000248187	0.998722	1.68464	10.7641	0.00103489	0.0129612
1200	ENSG00000171476	0.999279	1.64974	9.67485	0.00186807	0.0204845	HOPX
286	ENSG00000102755	1.00015	4.0148	22.1415	2.5328e-06	0.000105899	FLT1
1227	ENSG00000173156	1.00154	1.44987	13.535	0.000234151	0.00413275	RHOD
398	ENSG00000111052	1.00293	3.68734	40.9076	1.59601e-10	2.99831e-08	LIN7A
1059	ENSG00000164171	1.00316	4.63959	25.0615	5.55297e-07	2.99816e-05	ITGA2
327	ENSG00000105612	1.00375	3.44896	11.3023	0.000774093	0.0105071	DNASE2
1540	ENSG00000237296	1.00427	0.169925	10.525	0.00117769	0.014485	SMG1P1
1411	ENSG00000189221	1.00552	0.887584	8.97349	0.00273925	0.0275815	MAOA
243	ENSG00000099994	1.00599	3.34006	16.5948	4.62779e-05	0.00114831	SUSD2
1241	ENSG00000174332	1.01038	3.54277	29.5405	5.47605e-08	4.43744e-06	GLIS1
883	ENSG00000149451	1.01267	1.85857	10.6625	0.00109332	0.0136059	ADAM33
35	ENSG00000013588	1.01356	4.69459	11.0493	0.000887229	0.011555	GPRC5A
352	ENSG00000106991	1.02061	6.74966	20.5134	5.9216e-06	0.000212589	ENG
1455	ENSG00000198513	1.0302	1.55856	10.4205	0.00124625	0.0151651	ATL1
1224	ENSG00000172935	1.03117	3.83407	10.3319	0.00130754	0.0156881	MRGPRF
606	ENSG00000130477	1.03129	4.41872	18.4883	1.70948e-05	0.000511874	UNC13A
580	ENSG00000128340	1.03254	2.70907	17.5697	2.76967e-05	0.000762242	RAC2
1557	ENSG00000248371	1.03383	0.447306	8.63197	0.00330314	0.0320101	LINC02056
1172	ENSG00000170113	1.03494	3.60976	28.54	9.17838e-08	6.76733e-06	NIPA1
1593	ENSG00000261105	1.03577	0.509341	13.2641	0.000270542	0.00460324	LMO7-AS1
918	ENSG00000152580	1.03888	1.63555	15.5175	8.1743e-05	0.00179651	IGSF10
1518	ENSG00000225830	1.04675	4.98341	40.9549	1.55785e-10	2.96726e-08	ERCC6
326	ENSG00000105538	1.05074	-0.0668365	11.3786	0.00074294	0.0101582	RASIP1
271	ENSG00000101230	1.05133	3.45328	21.841	2.96196e-06	0.000120894	ISM1
801	ENSG00000143248	1.05843	3.38367	15.3993	8.70225e-05	0.00187646	RGS5
265	ENSG00000101000	1.05952	3.93595	42.1631	8.39696e-11	1.74479e-08	PROCR
344	ENSG00000106537	1.05982	1.70069	17.2605	3.25887e-05	0.000872892	TSPAN13
1056	ENSG00000164099	1.05991	3.23714	28.135	1.13139e-07	8.0393e-06	PRSS12
1576	ENSG00000255642	1.06266	0.0909664	11.3618	0.00074972	0.0102407	PABPC1P4
884	ENSG00000149557	1.06267	4.55973	42.7574	6.19659e-11	1.32781e-08	FEZ1
1112	ENSG00000167103	1.07454	2.25347	19.7551	8.80251e-06	0.000298806	PIP5KL1
1373	ENSG00000185633	1.07613	7.16114	8.29956	0.00396547	0.0369697	NDUFA4L2
430	ENSG00000113083	1.08511	9.35326	8.939	0.00279145	0.0279839	LOX
186	ENSG00000081665	1.08906	2.3689	14.0831	0.000174905	0.00325904	ZNF506
1623	ENSG00000287038	1.0916	1.85961	16.9955	3.74693e-05	0.000964078
462	ENSG00000116132	1.09183	7.59054	40.5528	1.91377e-10	3.4994e-08	PRRX1
185	ENSG00000081277	1.10124	1.56041	12.9684	0.0003168	0.00521684	PKP1
1488	ENSG00000205710	1.10231	1.31238	26.1977	3.08196e-07	1.81637e-05	C17orf107
1027	ENSG00000162746	1.10503	0.945693	17.5241	2.83687e-05	0.000776543	FCRLB
790	ENSG00000141753	1.11649	9.42778	41.2496	1.33977e-10	2.6248e-08	IGFBP4
1357	ENSG00000184497	1.11926	-0.120725	14.575	0.000134692	0.00264636	TMEM255B
47	ENSG00000023839	1.12142	0.653772	8.99388	0.00270885	0.027376	ABCC2
1358	ENSG00000184588	1.12253	2.65279	38.2808	6.12628e-10	9.80367e-08	PDE4B
1283	ENSG00000178222	1.12878	-0.181436	12.9686	0.000316759	0.00521684	RNF212
1114	ENSG00000167157	1.13028	0.7484	10.6286	0.00111355	0.0138201	PRRX2
1407	ENSG00000189136	1.13582	-0.0123514	13.8885	0.000193981	0.00353287	UBE2Q2P1
490	ENSG00000119227	1.14072	0.507985	19.5359	9.8729e-06	0.000327163	PIGZ
19	ENSG00000008394	1.14196	3.04756	20.8119	5.06668e-06	0.000187671	MGST1
484	ENSG00000118473	1.1581	2.54293	14.359	0.000151056	0.00290953	SGIP1
1132	ENSG00000167779	1.15946	6.09978	17.5827	2.75086e-05	0.00076059	IGFBP6
1546	ENSG00000242516	1.15982	0.682234	14.5711	0.00013497	0.00264803	LINC00960
850	ENSG00000146197	1.16276	6.49616	22.187	2.4734e-06	0.000104692	SCUBE3
821	ENSG00000143867	1.1694	3.79984	14.1062	0.000172776	0.00322813	OSR1
1559	ENSG00000248890	1.17941	1.95681	21.4197	3.68967e-06	0.000145822	HHIP-AS1
734	ENSG00000138028	1.18015	0.90264	18.3402	1.84771e-05	0.000543767	CGREF1
1106	ENSG00000166825	1.18024	7.64925	28.024	1.19817e-07	8.38353e-06	ANPEP
786	ENSG00000141448	1.18327	3.26084	13.5807	0.000228522	0.00405692	GATA6
1351	ENSG00000183783	1.19241	-0.0434001	13.79	0.000204417	0.00369838	KCTD8
1211	ENSG00000172296	1.19509	3.94345	21.6555	3.26277e-06	0.000130835	SPTLC3
1352	ENSG00000183801	1.19522	0.423409	7.98873	0.00470693	0.0421398	OLFML1
1551	ENSG00000245848	1.19761	0.283375	17.0866	3.5714e-05	0.000936391	CEBPA
10	ENSG00000005073	1.20005	4.016	10.0328	0.00153781	0.0176777	HOXA11
1237	ENSG00000174004	1.20236	0.213695	13.0378	0.000305274	0.00506231	NRROS
1531	ENSG00000230699	1.20285	0.210698	8.03517	0.00458777	0.0413653
1195	ENSG00000171227	1.22547	0.0848124	15.3789	8.79664e-05	0.00188781	TMEM37
930	ENSG00000153714	1.22637	3.47616	22.8156	1.78312e-06	7.99142e-05	LURAP1L
1126	ENSG00000167600	1.22667	0.48051	16.1507	5.84982e-05	0.00139764	CYP2S1
841	ENSG00000145681	1.22827	5.66346	20.4115	6.24519e-06	0.000223211	HAPLN1
1619	ENSG00000280241	1.23354	0.693657	13.0495	0.000303372	0.00504296
769	ENSG00000139874	1.23426	3.35183	14.8759	0.00011482	0.00232554	SSTR1
860	ENSG00000147408	1.23906	1.70757	11.1583	0.000836572	0.0110848	CSGALNACT1
1562	ENSG00000249669	1.24656	1.97133	19.6759	9.17518e-06	0.000309161	CARMN
62	ENSG00000041353	1.25062	6.57453	7.97429	0.00474465	0.0423854	RAB27B
1563	ENSG00000249790	1.26124	0.465618	10.9898	0.000916135	0.0118863	LINC02972
573	ENSG00000127585	1.2654	2.26645	22.2354	2.41189e-06	0.000102405	FBXL16
1307	ENSG00000180353	1.26769	3.75421	32.8052	1.01874e-08	1.0784e-06	HCLS1
651	ENSG00000133110	1.27752	6.85515	8.56232	0.00343191	0.0329128	POSTN
1186	ENSG00000170684	1.28793	0.0110362	9.09151	0.00256799	0.0263012	ZNF296
1268	ENSG00000177096	1.30113	0.889184	17.1971	3.36945e-05	0.000895464	PHETA2
788	ENSG00000141469	1.30789	1.40957	11.1637	0.000834142	0.0110633	SLC14A1
306	ENSG00000104332	1.31564	6.58324	25.4137	4.62619e-07	2.58953e-05	SFRP1
1180	ENSG00000170396	1.33448	1.36621	28.6214	8.80023e-08	6.54109e-06	ZNF804A
1402	ENSG00000188549	1.33449	2.61633	21.1279	4.29617e-06	0.000165965	CCDC9B
1587	ENSG00000259345	1.33578	0.317288	15.1604	9.87536e-05	0.00206764
475	ENSG00000117472	1.34438	-0.0742223	9.93132	0.0016249	0.0184622	TSPAN1
947	ENSG00000154529	1.34794	2.79639	34.5764	4.09853e-09	4.88758e-07	CNTNAP3B
1515	ENSG00000225206	1.35938	1.51624	34.2411	4.86898e-09	5.65874e-07	MIR137HG
1175	ENSG00000170323	1.37301	0.971987	31.1484	2.3904e-08	2.1886e-06	FABP4
915	ENSG00000152377	1.37709	6.84375	49.2564	2.24598e-12	7.33365e-10	SPOCK1
6	ENSG00000004776	1.38373	5.78994	64.7664	8.43236e-16	6.80243e-13	HSPB6
912	ENSG00000152056	1.38485	0.58855	15.6417	7.65479e-05	0.00172377	AP1S3
727	ENSG00000137767	1.38496	2.79737	21.0212	4.5422e-06	0.000173032	SQOR
452	ENSG00000115339	1.39456	1.59247	29.9545	4.42308e-08	3.72136e-06	GALNT3
427	ENSG00000112769	1.39869	6.11772	10.3067	0.0013255	0.0157826	LAMA4
1218	ENSG00000172572	1.40309	1.9901	18.3715	1.81753e-05	0.000537189	PDE3A
1318	ENSG00000181541	1.40906	2.84312	25.299	4.90963e-07	2.69323e-05	MAB21L2
20	ENSG00000008441	1.40933	5.41545	21.0849	4.39367e-06	0.000168781	NFIX
823	ENSG00000144063	1.41115	3.0032	17.1178	3.51322e-05	0.000922995	MALL
1398	ENSG00000188153	1.41557	4.66696	52.2417	4.90726e-13	1.9228e-10	COL4A5
942	ENSG00000154319	1.43493	2.95826	26.5507	2.56717e-07	1.5717e-05	FAM167A
740	ENSG00000138356	1.44428	3.0501	32.9914	9.25663e-09	9.91762e-07	AOX1
380	ENSG00000109511	1.44915	0.224258	12.4643	0.000414807	0.00643268	ANXA10
1384	ENSG00000187323	1.44933	3.56865	9.63989	0.00190397	0.020756	DCC
1169	ENSG00000169908	1.45617	5.71044	15.5345	8.10134e-05	0.0017862	TM4SF1
518	ENSG00000121691	1.45897	4.78664	28.6252	8.78335e-08	6.54109e-06	CAT
26	ENSG00000010438	1.46819	0.754375	13.7381	0.000210145	0.00376723	PRSS3
1149	ENSG00000168621	1.46872	1.7602	13.4369	0.000246718	0.0042841	GDNF
3	ENSG00000002745	1.48131	4.8795	12.4829	0.000410692	0.006393	WNT16
1456	ENSG00000198542	1.48817	5.9605	43.297	4.70294e-11	1.05731e-08	ITGBL1
324	ENSG00000105514	1.50309	0.350511	13.1515	0.000287286	0.00480469	RAB3D
854	ENSG00000146678	1.50467	2.18227	14.9652	0.000109511	0.00223701	IGFBP1
1284	ENSG00000178401	1.51555	0.239329	20.8961	4.84884e-06	0.000180209	DNAJC22
1425	ENSG00000196611	1.51731	3.48336	45.3965	1.60919e-11	4.01244e-09	MMP1
1532	ENSG00000230838	1.52518	1.43119	34.9314	3.41527e-09	4.25791e-07	LINC01614
460	ENSG00000116032	1.52826	1.71655	14.2615	0.000159082	0.00303025	GRIN3B
1197	ENSG00000171345	1.55759	3.64158	31.3123	2.19678e-08	2.06347e-06	KRT19
371	ENSG00000108846	1.5779	1.32529	15.41	8.65293e-05	0.00186876	ABCC3
134	ENSG00000072041	1.58101	3.90288	19.191	1.18271e-05	0.000378963	SLC6A15
1110	ENSG00000166979	1.5945	-0.0332087	10.4594	0.0012203	0.0148836	EVA1C
1348	ENSG00000183671	1.59573	4.53637	44.4447	2.61648e-11	6.29515e-09	CMKLR2
1406	ENSG00000189129	1.6349	1.06667	11.95	0.000546484	0.00793067	PLAC9
953	ENSG00000154864	1.64435	1.52227	33.8586	5.92665e-09	6.55468e-07	PIEZO2
359	ENSG00000107562	1.64853	4.7555	17.1941	3.37478e-05	0.000895464	CXCL12
1386	ENSG00000187546	1.65345	0.930249	11.383	0.000741206	0.0101547	AGMO
146	ENSG00000073756	1.66715	4.47074	7.70926	0.00549384	0.047296	PTGS2
348	ENSG00000106688	1.67096	3.61535	40.3977	2.07189e-10	3.73867e-08	SLC1A1
665	ENSG00000134245	1.6797	0.418779	18.4669	1.72885e-05	0.000515423	WNT2B
433	ENSG00000113749	1.68159	0.396344	30.6018	3.16807e-08	2.7498e-06	HRH2
1492	ENSG00000211448	1.72084	0.551817	11.8766	0.000568422	0.00819699	DIO2
179	ENSG00000080709	1.7241	0.374499	15.5047	8.23012e-05	0.001803	KCNN2
148	ENSG00000074527	1.72829	7.23737	57.0427	4.26447e-14	2.33932e-11	NTN4
1220	ENSG00000172716	1.73522	3.29913	49.3013	2.1952e-12	7.33365e-10	SLFN11
838	ENSG00000145423	1.74522	0.753113	9.05749	0.00261621	0.0266955	SFRP2
432	ENSG00000113361	1.75112	5.49318	54.3585	1.67053e-13	8.81138e-11	CDH6
330	ENSG00000105825	1.75893	4.13678	48.5243	3.26219e-12	1.01676e-09	TFPI2
1058	ENSG00000164161	1.79501	5.47982	73.8942	8.24188e-18	1.25588e-14	HHIP
548	ENSG00000124212	1.8106	4.60857	11.2957	0.000776888	0.0105071	PTGIS
1044	ENSG00000163735	1.81252	4.44376	24.6015	7.04957e-07	3.64822e-05	CXCL5
938	ENSG00000154237	1.81395	2.41174	68.8076	1.08554e-16	1.14516e-13	LRRK1
542	ENSG00000123338	1.82042	0.691768	19.1491	1.20896e-05	0.000385573	NCKAP1L
1405	ENSG00000189056	1.82644	3.7639	72.1407	2.00383e-17	2.74805e-14	RELN
925	ENSG00000153162	1.86903	2.0758	52.7127	3.86082e-13	1.70798e-10	BMP6
1199	ENSG00000171408	1.88246	3.2333	41.4129	1.2324e-10	2.48547e-08	PDE7B
1594	ENSG00000261786	1.89173	1.66031	31.9709	1.56498e-08	1.5781e-06
1263	ENSG00000176771	1.91561	2.47851	52.3647	4.60929e-13	1.85917e-10	NCKAP5
966	ENSG00000156687	1.95963	1.8152	17.9115	2.31421e-05	0.000653747	UNC5D
469	ENSG00000116711	1.96463	2.43819	53.2837	2.88697e-13	1.35868e-10	PLA2G4A
332	ENSG00000105889	2.00637	0.984565	35.4243	2.65163e-09	3.39855e-07	STEAP1B
622	ENSG00000131386	2.01435	2.22629	27.4212	1.63631e-07	1.08411e-05	GALNT15
676	ENSG00000134853	2.02836	4.59267	34.8309	3.59619e-09	4.36444e-07	PDGFRA
1080	ENSG00000165300	2.02978	3.0371	33.6917	6.45764e-09	7.08481e-07	SLITRK5
784	ENSG00000141338	2.04905	0.888087	24.448	7.63433e-07	3.89209e-05	ABCA8
1007	ENSG00000160951	2.06017	0.219232	39.6034	3.11145e-10	5.47057e-08	PTGER1
1033	ENSG00000163288	2.07416	0.511541	16.9575	3.82257e-05	0.000978126	GABRB1
911	ENSG00000151952	2.1426	2.31275	47.6893	4.99401e-12	1.48887e-09	TMEM132D
1597	ENSG00000262655	2.22875	0.675781	34.5986	4.05198e-09	4.87446e-07	SPON1
937	ENSG00000154175	2.27331	4.33235	17.5671	2.77351e-05	0.000762242	ABI3BP
723	ENSG00000137473	2.27649	0.290027	30.4378	3.44753e-08	2.95497e-06	TTC29
1591	ENSG00000260918	2.28889	0.100315	23.3496	1.35068e-06	6.32194e-05
231	ENSG00000095303	2.30086	2.86794	19.9267	8.04694e-06	0.000278676	PTGS1
808	ENSG00000143429	2.32358	1.3776	10.36	0.00128778	0.0155326	LSP1P4
177	ENSG00000079841	2.37835	2.27114	97.7915	4.64846e-23	1.82409e-19	RIMS1
535	ENSG00000122862	2.38567	5.3595	40.7723	1.7104e-10	3.16978e-08	SRGN
835	ENSG00000145242	2.39962	2.75141	62.0726	3.31028e-15	2.38933e-12	EPHA5
1259	ENSG00000176165	2.43456	3.21023	10.1708	0.00142682	0.0166108	FOXG1
674	ENSG00000134762	2.47273	3.815	52.1457	5.15308e-13	1.96304e-10	DSC3
1599	ENSG00000264301	2.5059	0.983662	36.7183	1.36489e-09	1.97033e-07	LINC01444
485	ENSG00000118526	2.56613	2.93984	45.7303	1.35704e-11	3.51141e-09	TCF21
974	ENSG00000157766	2.63294	0.934378	30.0367	4.23938e-08	3.58882e-06	ACAN
44	ENSG00000019991	2.73933	2.82223	70.0679	5.72982e-17	6.54822e-14	HGF
1439	ENSG00000197565	2.75005	1.64838	38.8084	4.67518e-10	7.91548e-08	COL4A6
367	ENSG00000108439	2.77166	2.31634	15.1814	9.76592e-05	0.00205505	PNPO
269	ENSG00000101194	2.79133	0.678474	97.5241	5.32039e-23	1.82409e-19	SLC17A9
1568	ENSG00000253159	2.8509	3.60197	20.4101	6.25005e-06	0.000223211	PCDHGA12
343	ENSG00000106511	2.95928	2.78364	63.0435	2.02196e-15	1.54051e-12	MEOX2
1233	ENSG00000173597	3.33601	1.76642	28.6163	8.82384e-08	6.54109e-06	SULT1B1
1412	ENSG00000189229	3.68573	0.276359	77.8897	1.08956e-18	1.86778e-15
1624	ENSG00000287069	4.16071	-0.269657	78.7084	7.1987e-19	1.41033e-15
1598	ENSG00000263711	4.45827	3.10793	13.6413	0.000221262	0.00395618	LINC02864
