# Supplementary material for: Engineered human myogenic cells in hydrogels generate innervated vascularized myofibers within dystrophic mouse muscle on long-term engraftment
Source: Cell Rep Med. 2025 Mar 7;6(3):102019. doi: 10.1016/j.xcrm.2025.102019 (PMC11970389; doi:10.1016/j.xcrm.2025.102019)
Supplement: Data S2. Excel file containing biological processes from gProfiler analysis, related to Figure 1 [file mmc3.xlsx]

## Sheet: gProfiler_hsapiens_06-10-2023_1
GO.ID	Description	p.Val	FDR	Phenotype
GO:0060537	muscle tissue development	1.02171e-27	1.02171e-27	1
GO:0003012	muscle system process	4.77161e-27	4.77161e-27	1
GO:0042692	muscle cell differentiation	9.05997e-27	9.05997e-27	1
GO:0007517	muscle organ development	9.68012e-27	9.68012e-27	1
GO:0051146	striated muscle cell differentiation	4.06366e-23	4.06366e-23	1
GO:0006936	muscle contraction	1.47121e-21	1.47121e-21	1
GO:0055001	muscle cell development	1.78856e-17	1.78856e-17	1
GO:0060538	skeletal muscle organ development	5.54536e-16	5.54536e-16	1
GO:0051960	regulation of nervous system development	9.62907e-16	9.62907e-16	1
GO:0006941	striated muscle contraction	2.12739e-15	2.12739e-15	1
GO:0031032	actomyosin structure organization	3.01103e-15	3.01103e-15	1
GO:0097485	neuron projection guidance	4.78723e-15	4.78723e-15	1
GO:0007411	axon guidance	4.78723e-15	4.78723e-15	1
GO:0030198	extracellular matrix organization	9.30063e-15	9.30063e-15	1
GO:0043062	extracellular structure organization	1.08934e-14	1.08934e-14	1
GO:0045229	external encapsulating structure organization	1.47843e-14	1.47843e-14	1
GO:0007519	skeletal muscle tissue development	1.78683e-14	1.78683e-14	1
GO:0007015	actin filament organization	1.9548e-14	1.9548e-14	1
GO:0050808	synapse organization	4.99293e-14	4.99293e-14	1
GO:0055002	striated muscle cell development	5.9616e-14	5.9616e-14	1
GO:0050767	regulation of neurogenesis	7.00986e-14	7.00986e-14	1
GO:0030239	myofibril assembly	1.41916e-13	1.41916e-13	1
GO:0007409	axonogenesis	1.47999e-13	1.47999e-13	1
GO:0014706	striated muscle tissue development	1.55928e-13	1.55928e-13	1
GO:0031589	cell-substrate adhesion	2.06204e-13	2.06204e-13	1
GO:0010720	positive regulation of cell development	9.88806e-13	9.88806e-13	1
GO:0010927	cellular component assembly involved in morphogenesis	2.86971e-12	2.86971e-12	1
GO:0048738	cardiac muscle tissue development	6.62499e-12	6.62499e-12	1
GO:0010975	regulation of neuron projection development	1.03078e-11	1.03078e-11	1
GO:0001503	ossification	1.43548e-11	1.43548e-11	1
GO:0060541	respiratory system development	2.21158e-11	2.21158e-11	1
GO:0032970	regulation of actin filament-based process	3.3137e-11	3.3137e-11	1
GO:0051962	positive regulation of nervous system development	5.1516e-11	5.1516e-11	1
GO:0090257	regulation of muscle system process	5.48917e-11	5.48917e-11	1
GO:0003009	skeletal muscle contraction	8.59588e-11	8.59588e-11	1
GO:0030323	respiratory tube development	1.17497e-10	1.17497e-10	1
GO:0060560	developmental growth involved in morphogenesis	1.67892e-10	1.67892e-10	1
GO:0030324	lung development	2.17433e-10	2.17433e-10	1
GO:0050881	musculoskeletal movement	3.42898e-10	3.42898e-10	1
GO:0032956	regulation of actin cytoskeleton organization	3.50775e-10	3.50775e-10	1
GO:0060485	mesenchyme development	4.10649e-10	4.10649e-10	1
GO:0090287	regulation of cellular response to growth factor stimulus	4.10649e-10	4.10649e-10	1
GO:0050879	multicellular organismal movement	5.00858e-10	5.00858e-10	1
GO:0045214	sarcomere organization	5.13423e-10	5.13423e-10	1
GO:0050769	positive regulation of neurogenesis	5.67995e-10	5.67995e-10	1
GO:0014902	myotube differentiation	7.0643e-10	7.0643e-10	1
GO:0061138	morphogenesis of a branching epithelium	9.63e-10	9.63e-10	1
GO:0001763	morphogenesis of a branching structure	1.03356e-09	1.03356e-09	1
GO:0034329	cell junction assembly	1.0831e-09	1.0831e-09	1
GO:0110053	regulation of actin filament organization	1.1601e-09	1.1601e-09	1
GO:0048762	mesenchymal cell differentiation	1.33534e-09	1.33534e-09	1
GO:0072001	renal system development	2.50766e-09	2.50766e-09	1
GO:0007160	cell-matrix adhesion	2.89237e-09	2.89237e-09	1
GO:0001667	ameboidal-type cell migration	2.93333e-09	2.93333e-09	1
GO:0061448	connective tissue development	3.05022e-09	3.05022e-09	1
GO:0048754	branching morphogenesis of an epithelial tube	3.12448e-09	3.12448e-09	1
GO:0060070	canonical Wnt signaling pathway	3.70539e-09	3.70539e-09	1
GO:0003007	heart morphogenesis	3.72485e-09	3.72485e-09	1
GO:0043500	muscle adaptation	4.06625e-09	4.06625e-09	1
GO:1902074	response to salt	4.26266e-09	4.26266e-09	1
GO:1902903	regulation of supramolecular fiber organization	8.16723e-09	8.16723e-09	1
GO:0031098	stress-activated protein kinase signaling cascade	9.94442e-09	9.94442e-09	1
GO:0016358	dendrite development	1.20974e-08	1.20974e-08	1
GO:0043010	camera-type eye development	1.32927e-08	1.32927e-08	1
GO:0031099	regeneration	1.40968e-08	1.40968e-08	1
GO:0009410	response to xenobiotic stimulus	1.51153e-08	1.51153e-08	1
GO:0007178	transmembrane receptor protein serine/threonine kinase signaling pathway	1.56527e-08	1.56527e-08	1
GO:0001822	kidney development	1.69845e-08	1.69845e-08	1
GO:0060562	epithelial tube morphogenesis	2.08632e-08	2.08632e-08	1
GO:0010721	negative regulation of cell development	2.20352e-08	2.20352e-08	1
GO:0001654	eye development	2.28159e-08	2.28159e-08	1
GO:1901861	regulation of muscle tissue development	2.38658e-08	2.38658e-08	1
GO:0048880	sensory system development	2.38658e-08	2.38658e-08	1
GO:0060348	bone development	3.13262e-08	3.13262e-08	1
GO:0060047	heart contraction	3.19656e-08	3.19656e-08	1
GO:0150063	visual system development	3.3182e-08	3.3182e-08	1
GO:0002040	sprouting angiogenesis	3.60632e-08	3.60632e-08	1
GO:0042060	wound healing	4.15404e-08	4.15404e-08	1
GO:0010959	regulation of metal ion transport	4.17348e-08	4.17348e-08	1
GO:0003015	heart process	4.94753e-08	4.94753e-08	1
GO:0048638	regulation of developmental growth	4.97666e-08	4.97666e-08	1
GO:0048588	developmental cell growth	6.49183e-08	6.49183e-08	1
GO:0006937	regulation of muscle contraction	9.99879e-08	9.99879e-08	1
GO:0070302	regulation of stress-activated protein kinase signaling cascade	1.12167e-07	1.12167e-07	1
GO:0040013	negative regulation of locomotion	1.14483e-07	1.14483e-07	1
GO:0043410	positive regulation of MAPK cascade	1.21323e-07	1.21323e-07	1
GO:0035051	cardiocyte differentiation	1.53113e-07	1.53113e-07	1
GO:0048732	gland development	1.63501e-07	1.63501e-07	1
GO:0045445	myoblast differentiation	1.63727e-07	1.63727e-07	1
GO:0008154	actin polymerization or depolymerization	1.69547e-07	1.69547e-07	1
GO:0030832	regulation of actin filament length	1.83645e-07	1.83645e-07	1
GO:0030048	actin filament-based movement	2.51634e-07	2.51634e-07	1
GO:0051403	stress-activated MAPK cascade	2.80392e-07	2.80392e-07	1
GO:0042063	gliogenesis	2.87993e-07	2.87993e-07	1
GO:0051147	regulation of muscle cell differentiation	3.17517e-07	3.17517e-07	1
GO:0048863	stem cell differentiation	3.23767e-07	3.23767e-07	1
GO:0001649	osteoblast differentiation	3.43839e-07	3.43839e-07	1
GO:0070252	actin-mediated cell contraction	3.85716e-07	3.85716e-07	1
GO:0030900	forebrain development	3.87804e-07	3.87804e-07	1
GO:0008064	regulation of actin polymerization or depolymerization	3.93433e-07	3.93433e-07	1
GO:0014888	striated muscle adaptation	4.22602e-07	4.22602e-07	1
GO:0018212	peptidyl-tyrosine modification	5.0113e-07	5.0113e-07	1
GO:1901342	regulation of vasculature development	5.09358e-07	5.09358e-07	1
GO:0048568	embryonic organ development	5.59674e-07	5.59674e-07	1
GO:0007389	pattern specification process	6.57953e-07	6.57953e-07	1
GO:0043403	skeletal muscle tissue regeneration	7.21799e-07	7.21799e-07	1
GO:0051216	cartilage development	7.2399e-07	7.2399e-07	1
GO:0051495	positive regulation of cytoskeleton organization	7.6583e-07	7.6583e-07	1
GO:0021537	telencephalon development	7.94038e-07	7.94038e-07	1
GO:0007264	small GTPase mediated signal transduction	8.08789e-07	8.08789e-07	1
GO:0090090	negative regulation of canonical Wnt signaling pathway	8.22222e-07	8.22222e-07	1
GO:0051149	positive regulation of muscle cell differentiation	8.465e-07	8.465e-07	1
GO:0045765	regulation of angiogenesis	9.79277e-07	9.79277e-07	1
GO:0072073	kidney epithelium development	9.91047e-07	9.91047e-07	1
GO:0018108	peptidyl-tyrosine phosphorylation	1.05709e-06	1.05709e-06	1
GO:0003002	regionalization	1.06118e-06	1.06118e-06	1
GO:0031346	positive regulation of cell projection organization	1.18905e-06	1.18905e-06	1
GO:0030336	negative regulation of cell migration	1.19362e-06	1.19362e-06	1
GO:0035914	skeletal muscle cell differentiation	1.24722e-06	1.24722e-06	1
GO:0060173	limb development	1.29042e-06	1.29042e-06	1
GO:0048736	appendage development	1.29042e-06	1.29042e-06	1
GO:0071496	cellular response to external stimulus	1.31187e-06	1.31187e-06	1
GO:0060828	regulation of canonical Wnt signaling pathway	1.39939e-06	1.39939e-06	1
GO:0085029	extracellular matrix assembly	1.45621e-06	1.45621e-06	1
GO:0010810	regulation of cell-substrate adhesion	1.48849e-06	1.48849e-06	1
GO:0051051	negative regulation of transport	1.56975e-06	1.56975e-06	1
GO:0050804	modulation of chemical synaptic transmission	1.71165e-06	1.71165e-06	1
GO:0048705	skeletal system morphogenesis	1.73345e-06	1.73345e-06	1
GO:2000027	regulation of animal organ morphogenesis	1.76831e-06	1.76831e-06	1
GO:1990138	neuron projection extension	1.76851e-06	1.76851e-06	1
GO:0045669	positive regulation of osteoblast differentiation	1.79986e-06	1.79986e-06	1
GO:0099177	regulation of trans-synaptic signaling	1.82359e-06	1.82359e-06	1
GO:0032872	regulation of stress-activated MAPK cascade	1.87702e-06	1.87702e-06	1
GO:0045667	regulation of osteoblast differentiation	2.00205e-06	2.00205e-06	1
GO:0071559	response to transforming growth factor beta	2.61178e-06	2.61178e-06	1
GO:0007156	homophilic cell adhesion via plasma membrane adhesion molecules	2.95537e-06	2.95537e-06	1
GO:0021675	nerve development	2.95537e-06	2.95537e-06	1
GO:0051924	regulation of calcium ion transport	2.95537e-06	2.95537e-06	1
GO:0071900	regulation of protein serine/threonine kinase activity	3.02696e-06	3.02696e-06	1
GO:0006935	chemotaxis	3.05529e-06	3.05529e-06	1
GO:0032535	regulation of cellular component size	3.12595e-06	3.12595e-06	1
GO:0002761	regulation of myeloid leukocyte differentiation	3.14815e-06	3.14815e-06	1
GO:0070304	positive regulation of stress-activated protein kinase signaling cascade	3.24467e-06	3.24467e-06	1
GO:0090092	regulation of transmembrane receptor protein serine/threonine kinase signaling pathway	3.28312e-06	3.28312e-06	1
GO:0042330	taxis	3.50905e-06	3.50905e-06	1
GO:0071560	cellular response to transforming growth factor beta stimulus	3.5768e-06	3.5768e-06	1
GO:0071526	semaphorin-plexin signaling pathway	3.82951e-06	3.82951e-06	1
GO:0055006	cardiac cell development	3.82951e-06	3.82951e-06	1
GO:1901652	response to peptide	4.36906e-06	4.36906e-06	1
GO:0043279	response to alkaloid	4.49187e-06	4.49187e-06	1
GO:0055007	cardiac muscle cell differentiation	4.90153e-06	4.90153e-06	1
GO:0098742	cell-cell adhesion via plasma-membrane adhesion molecules	4.98918e-06	4.98918e-06	1
GO:0001657	ureteric bud development	5.05234e-06	5.05234e-06	1
GO:2000273	positive regulation of signaling receptor activity	5.19564e-06	5.19564e-06	1
GO:0033674	positive regulation of kinase activity	5.35878e-06	5.35878e-06	1
GO:1905330	regulation of morphogenesis of an epithelium	5.36696e-06	5.36696e-06	1
GO:2000146	negative regulation of cell motility	5.47197e-06	5.47197e-06	1
GO:1902969	mitotic DNA replication	5.62928e-06	5.62928e-06	1
GO:0033275	actin-myosin filament sliding	5.62928e-06	5.62928e-06	1
GO:0045637	regulation of myeloid cell differentiation	5.62928e-06	5.62928e-06	1
GO:0014812	muscle cell migration	5.63831e-06	5.63831e-06	1
GO:1903706	regulation of hemopoiesis	5.82607e-06	5.82607e-06	1
GO:0072163	mesonephric epithelium development	5.94701e-06	5.94701e-06	1
GO:0072164	mesonephric tubule development	5.94701e-06	5.94701e-06	1
GO:1902905	positive regulation of supramolecular fiber organization	6.2451e-06	6.2451e-06	1
GO:0048813	dendrite morphogenesis	6.69422e-06	6.69422e-06	1
GO:0008016	regulation of heart contraction	6.93437e-06	6.93437e-06	1
GO:0090130	tissue migration	7.35328e-06	7.35328e-06	1
GO:0035107	appendage morphogenesis	7.3888e-06	7.3888e-06	1
GO:0035108	limb morphogenesis	7.3888e-06	7.3888e-06	1
GO:0016055	Wnt signaling pathway	7.88377e-06	7.88377e-06	1
GO:0032874	positive regulation of stress-activated MAPK cascade	7.88377e-06	7.88377e-06	1
GO:0090288	negative regulation of cellular response to growth factor stimulus	8.41657e-06	8.41657e-06	1
GO:0042246	tissue regeneration	8.69017e-06	8.69017e-06	1
GO:0006268	DNA unwinding involved in DNA replication	8.72142e-06	8.72142e-06	1
GO:1902105	regulation of leukocyte differentiation	8.72142e-06	8.72142e-06	1
GO:0198738	cell-cell signaling by wnt	9.06968e-06	9.06968e-06	1
GO:0002573	myeloid leukocyte differentiation	9.5323e-06	9.5323e-06	1
GO:0030178	negative regulation of Wnt signaling pathway	9.70057e-06	9.70057e-06	1
GO:0090497	mesenchymal cell migration	9.78148e-06	9.78148e-06	1
GO:1903522	regulation of blood circulation	1.00326e-05	1.00326e-05	1
GO:0001764	neuron migration	1.01033e-05	1.01033e-05	1
GO:0006261	DNA-templated DNA replication	1.03138e-05	1.03138e-05	1
GO:0030111	regulation of Wnt signaling pathway	1.0466e-05	1.0466e-05	1
GO:0051098	regulation of binding	1.08392e-05	1.08392e-05	1
GO:0050807	regulation of synapse organization	1.13536e-05	1.13536e-05	1
GO:0006270	DNA replication initiation	1.14222e-05	1.14222e-05	1
GO:0001823	mesonephros development	1.16191e-05	1.16191e-05	1
GO:0007520	myoblast fusion	1.19142e-05	1.19142e-05	1
GO:0000768	syncytium formation by plasma membrane fusion	1.22569e-05	1.22569e-05	1
GO:0140253	cell-cell fusion	1.22569e-05	1.22569e-05	1
GO:0010976	positive regulation of neuron projection development	1.23701e-05	1.23701e-05	1
GO:0050673	epithelial cell proliferation	1.23701e-05	1.23701e-05	1
GO:0006260	DNA replication	1.27931e-05	1.27931e-05	1
GO:0043502	regulation of muscle adaptation	1.28569e-05	1.28569e-05	1
GO:0050920	regulation of chemotaxis	1.29689e-05	1.29689e-05	1
GO:0099173	postsynapse organization	1.31351e-05	1.31351e-05	1
GO:0061326	renal tubule development	1.35581e-05	1.35581e-05	1
GO:0048771	tissue remodeling	1.3748e-05	1.3748e-05	1
GO:0007254	JNK cascade	1.56294e-05	1.56294e-05	1
GO:0048846	axon extension involved in axon guidance	1.57024e-05	1.57024e-05	1
GO:1902284	neuron projection extension involved in neuron projection guidance	1.57024e-05	1.57024e-05	1
GO:0071774	response to fibroblast growth factor	1.6249e-05	1.6249e-05	1
GO:0060021	roof of mouth development	1.66908e-05	1.66908e-05	1
GO:0032412	regulation of monoatomic ion transmembrane transporter activity	1.67654e-05	1.67654e-05	1
GO:0032409	regulation of transporter activity	1.71219e-05	1.71219e-05	1
GO:0010631	epithelial cell migration	1.75531e-05	1.75531e-05	1
GO:1903053	regulation of extracellular matrix organization	1.77033e-05	1.77033e-05	1
GO:0072006	nephron development	1.79449e-05	1.79449e-05	1
GO:1904062	regulation of monoatomic cation transmembrane transport	1.82702e-05	1.82702e-05	1
GO:0003151	outflow tract morphogenesis	1.89236e-05	1.89236e-05	1
GO:0030099	myeloid cell differentiation	1.95022e-05	1.95022e-05	1
GO:0022898	regulation of transmembrane transporter activity	2.08737e-05	2.08737e-05	1
GO:0042476	odontogenesis	2.09449e-05	2.09449e-05	1
GO:0060048	cardiac muscle contraction	2.09449e-05	2.09449e-05	1
GO:0003206	cardiac chamber morphogenesis	2.15404e-05	2.15404e-05	1
GO:0050803	regulation of synapse structure or activity	2.18477e-05	2.18477e-05	1
GO:0043501	skeletal muscle adaptation	2.21878e-05	2.21878e-05	1
GO:0021543	pallium development	2.22999e-05	2.22999e-05	1
GO:0090132	epithelium migration	2.22999e-05	2.22999e-05	1
GO:0007179	transforming growth factor beta receptor signaling pathway	2.22999e-05	2.22999e-05	1
GO:0003205	cardiac chamber development	2.37707e-05	2.37707e-05	1
GO:0010001	glial cell differentiation	2.38852e-05	2.38852e-05	1
GO:0001933	negative regulation of protein phosphorylation	2.42559e-05	2.42559e-05	1
GO:0072080	nephron tubule development	2.43753e-05	2.43753e-05	1
GO:0022612	gland morphogenesis	2.4539e-05	2.4539e-05	1
GO:0051056	regulation of small GTPase mediated signal transduction	2.5846e-05	2.5846e-05	1
GO:0061351	neural precursor cell proliferation	2.65643e-05	2.65643e-05	1
GO:0048592	eye morphogenesis	2.65643e-05	2.65643e-05	1
GO:0001755	neural crest cell migration	2.78373e-05	2.78373e-05	1
GO:0007599	hemostasis	2.82129e-05	2.82129e-05	1
GO:0034763	negative regulation of transmembrane transport	2.82186e-05	2.82186e-05	1
GO:0014909	smooth muscle cell migration	2.84504e-05	2.84504e-05	1
GO:0006949	syncytium formation	2.86958e-05	2.86958e-05	1
GO:0042391	regulation of membrane potential	2.88797e-05	2.88797e-05	1
GO:0009952	anterior/posterior pattern specification	2.96508e-05	2.96508e-05	1
GO:0050730	regulation of peptidyl-tyrosine phosphorylation	2.96759e-05	2.96759e-05	1
GO:0045936	negative regulation of phosphate metabolic process	3.43472e-05	3.43472e-05	1
GO:0045661	regulation of myoblast differentiation	3.47559e-05	3.47559e-05	1
GO:0007596	blood coagulation	3.54422e-05	3.54422e-05	1
GO:0050919	negative chemotaxis	3.59413e-05	3.59413e-05	1
GO:0022604	regulation of cell morphogenesis	3.59961e-05	3.59961e-05	1
GO:0104004	cellular response to environmental stimulus	3.6403e-05	3.6403e-05	1
GO:0071214	cellular response to abiotic stimulus	3.6403e-05	3.6403e-05	1
GO:0010563	negative regulation of phosphorus metabolic process	3.65556e-05	3.65556e-05	1
GO:0010632	regulation of epithelial cell migration	3.88973e-05	3.88973e-05	1
GO:0051153	regulation of striated muscle cell differentiation	3.92169e-05	3.92169e-05	1
GO:0007162	negative regulation of cell adhesion	4.10031e-05	4.10031e-05	1
GO:0050878	regulation of body fluid levels	4.13917e-05	4.13917e-05	1
GO:0060441	epithelial tube branching involved in lung morphogenesis	4.51993e-05	4.51993e-05	1
GO:0001659	temperature homeostasis	4.73313e-05	4.73313e-05	1
GO:0090596	sensory organ morphogenesis	4.86166e-05	4.86166e-05	1
GO:0042326	negative regulation of phosphorylation	4.96811e-05	4.96811e-05	1
GO:0035113	embryonic appendage morphogenesis	5.05593e-05	5.05593e-05	1
GO:0030326	embryonic limb morphogenesis	5.05593e-05	5.05593e-05	1
GO:1901380	negative regulation of potassium ion transmembrane transport	5.07399e-05	5.07399e-05	1
GO:1901863	positive regulation of muscle tissue development	5.07399e-05	5.07399e-05	1
GO:0051450	myoblast proliferation	5.07399e-05	5.07399e-05	1
GO:0050773	regulation of dendrite development	5.15818e-05	5.15818e-05	1
GO:0046328	regulation of JNK cascade	5.15818e-05	5.15818e-05	1
GO:0050817	coagulation	5.62845e-05	5.62845e-05	1
GO:0021761	limbic system development	5.7497e-05	5.7497e-05	1
GO:0048593	camera-type eye morphogenesis	6.26038e-05	6.26038e-05	1
GO:0030041	actin filament polymerization	6.41832e-05	6.41832e-05	1
GO:1990845	adaptive thermogenesis	6.41832e-05	6.41832e-05	1
GO:0010038	response to metal ion	6.41832e-05	6.41832e-05	1
GO:0010830	regulation of myotube differentiation	6.42877e-05	6.42877e-05	1
GO:0038084	vascular endothelial growth factor signaling pathway	6.42877e-05	6.42877e-05	1
GO:0050731	positive regulation of peptidyl-tyrosine phosphorylation	6.42877e-05	6.42877e-05	1
GO:0035924	cellular response to vascular endothelial growth factor stimulus	6.45874e-05	6.45874e-05	1
GO:0051258	protein polymerization	6.51651e-05	6.51651e-05	1
GO:0071711	basement membrane organization	6.63638e-05	6.63638e-05	1
GO:0035265	organ growth	7.02503e-05	7.02503e-05	1
GO:0055013	cardiac muscle cell development	7.12198e-05	7.12198e-05	1
GO:0048641	regulation of skeletal muscle tissue development	7.36514e-05	7.36514e-05	1
GO:0032271	regulation of protein polymerization	7.72317e-05	7.72317e-05	1
GO:0048643	positive regulation of skeletal muscle tissue development	7.73557e-05	7.73557e-05	1
GO:0050905	neuromuscular process	7.83447e-05	7.83447e-05	1
GO:1904018	positive regulation of vasculature development	7.83447e-05	7.83447e-05	1
GO:0045766	positive regulation of angiogenesis	7.83447e-05	7.83447e-05	1
GO:1903707	negative regulation of hemopoiesis	7.94955e-05	7.94955e-05	1
GO:0006816	calcium ion transport	7.99595e-05	7.99595e-05	1
GO:0001837	epithelial to mesenchymal transition	8.79419e-05	8.79419e-05	1
GO:0071260	cellular response to mechanical stimulus	9.1781e-05	9.1781e-05	1
GO:0046330	positive regulation of JNK cascade	9.31319e-05	9.31319e-05	1
GO:0014033	neural crest cell differentiation	9.31319e-05	9.31319e-05	1
GO:2000177	regulation of neural precursor cell proliferation	9.33563e-05	9.33563e-05	1
GO:0048008	platelet-derived growth factor receptor signaling pathway	9.72542e-05	9.72542e-05	1
GO:0045785	positive regulation of cell adhesion	0.00010044	0.00010044	1
GO:0050890	cognition	0.000105242	0.000105242	1
GO:0043254	regulation of protein-containing complex assembly	0.000105688	0.000105688	1
GO:0048864	stem cell development	0.000106033	0.000106033	1
GO:0061098	positive regulation of protein tyrosine kinase activity	0.000106516	0.000106516	1
GO:0014855	striated muscle cell proliferation	0.000109582	0.000109582	1
GO:0007416	synapse assembly	0.000113939	0.000113939	1
GO:0043542	endothelial cell migration	0.000115716	0.000115716	1
GO:0014910	regulation of smooth muscle cell migration	0.000116466	0.000116466	1
GO:0007272	ensheathment of neurons	0.000118007	0.000118007	1
GO:0055123	digestive system development	0.000118007	0.000118007	1
GO:0008366	axon ensheathment	0.000118007	0.000118007	1
GO:0016331	morphogenesis of embryonic epithelium	0.000120335	0.000120335	1
GO:0007266	Rho protein signal transduction	0.000122763	0.000122763	1
GO:0072009	nephron epithelium development	0.000130868	0.000130868	1
GO:0006979	response to oxidative stress	0.000136471	0.000136471	1
GO:0032355	response to estradiol	0.000137874	0.000137874	1
GO:0001558	regulation of cell growth	0.000138874	0.000138874	1
GO:0045860	positive regulation of protein kinase activity	0.000138874	0.000138874	1
GO:0048608	reproductive structure development	0.000141263	0.000141263	1
GO:1902106	negative regulation of leukocyte differentiation	0.000142128	0.000142128	1
GO:0021954	central nervous system neuron development	0.000143877	0.000143877	1
GO:0060425	lung morphogenesis	0.000143973	0.000143973	1
GO:0010594	regulation of endothelial cell migration	0.000149378	0.000149378	1
GO:0050770	regulation of axonogenesis	0.000149378	0.000149378	1
GO:1990778	protein localization to cell periphery	0.000151639	0.000151639	1
GO:0044344	cellular response to fibroblast growth factor stimulus	0.000163506	0.000163506	1
GO:0061333	renal tubule morphogenesis	0.000163857	0.000163857	1
GO:0120161	regulation of cold-induced thermogenesis	0.000165309	0.000165309	1
GO:0010811	positive regulation of cell-substrate adhesion	0.000167092	0.000167092	1
GO:0030168	platelet activation	0.000175761	0.000175761	1
GO:0007229	integrin-mediated signaling pathway	0.000177446	0.000177446	1
GO:0002042	cell migration involved in sprouting angiogenesis	0.000177446	0.000177446	1
GO:0043409	negative regulation of MAPK cascade	0.000183432	0.000183432	1
GO:0106106	cold-induced thermogenesis	0.0001839	0.0001839	1
GO:0061458	reproductive system development	0.000187245	0.000187245	1
GO:0009612	response to mechanical stimulus	0.000187245	0.000187245	1
GO:0060993	kidney morphogenesis	0.000191149	0.000191149	1
GO:0051155	positive regulation of striated muscle cell differentiation	0.000191966	0.000191966	1
GO:0070296	sarcoplasmic reticulum calcium ion transport	0.000191966	0.000191966	1
GO:0046849	bone remodeling	0.000192393	0.000192393	1
GO:0010469	regulation of signaling receptor activity	0.000201743	0.000201743	1
GO:0062197	cellular response to chemical stress	0.000203284	0.000203284	1
GO:0048639	positive regulation of developmental growth	0.000203677	0.000203677	1
GO:0006469	negative regulation of protein kinase activity	0.000203702	0.000203702	1
GO:0061383	trabecula morphogenesis	0.000211035	0.000211035	1
GO:0042220	response to cocaine	0.000211035	0.000211035	1
GO:0048565	digestive tract development	0.000220438	0.000220438	1
GO:0072171	mesonephric tubule morphogenesis	0.000236686	0.000236686	1
GO:0070482	response to oxygen levels	0.000243242	0.000243242	1
GO:0030833	regulation of actin filament polymerization	0.000248443	0.000248443	1
GO:0043583	ear development	0.000250348	0.000250348	1
GO:0021545	cranial nerve development	0.000255431	0.000255431	1
GO:0042475	odontogenesis of dentin-containing tooth	0.000257843	0.000257843	1
GO:0006942	regulation of striated muscle contraction	0.000257843	0.000257843	1
GO:0019932	second-messenger-mediated signaling	0.00025788	0.00025788	1
GO:0072659	protein localization to plasma membrane	0.00025788	0.00025788	1
GO:0008654	phospholipid biosynthetic process	0.000259448	0.000259448	1
GO:0051402	neuron apoptotic process	0.000259685	0.000259685	1
GO:0043405	regulation of MAP kinase activity	0.000263887	0.000263887	1
GO:1901881	positive regulation of protein depolymerization	0.000267014	0.000267014	1
GO:0060041	retina development in camera-type eye	0.000276529	0.000276529	1
GO:0072078	nephron tubule morphogenesis	0.000294436	0.000294436	1
GO:1901019	regulation of calcium ion transmembrane transporter activity	0.000295475	0.000295475	1
GO:1903131	mononuclear cell differentiation	0.000304515	0.000304515	1
GO:1905332	positive regulation of morphogenesis of an epithelium	0.000352835	0.000352835	1
GO:0002052	positive regulation of neuroblast proliferation	0.000352835	0.000352835	1
GO:2000179	positive regulation of neural precursor cell proliferation	0.000368675	0.000368675	1
GO:0043434	response to peptide hormone	0.000368984	0.000368984	1
GO:0001666	response to hypoxia	0.000378783	0.000378783	1
GO:0010977	negative regulation of neuron projection development	0.000390124	0.000390124	1
GO:0010634	positive regulation of epithelial cell migration	0.000390124	0.000390124	1
GO:0072498	embryonic skeletal joint development	0.000390949	0.000390949	1
GO:0006271	DNA strand elongation involved in DNA replication	0.000390949	0.000390949	1
GO:0030174	regulation of DNA-templated DNA replication initiation	0.000390949	0.000390949	1
GO:0045663	positive regulation of myoblast differentiation	0.000391508	0.000391508	1
GO:0034766	negative regulation of monoatomic ion transmembrane transport	0.000391641	0.000391641	1
GO:0090329	regulation of DNA-templated DNA replication	0.000401502	0.000401502	1
GO:1904063	negative regulation of cation transmembrane transport	0.000401502	0.000401502	1
GO:0072088	nephron epithelium morphogenesis	0.000401656	0.000401656	1
GO:0007611	learning or memory	0.000408468	0.000408468	1
GO:0007265	Ras protein signal transduction	0.000414107	0.000414107	1
GO:0034765	regulation of monoatomic ion transmembrane transport	0.000446605	0.000446605	1
GO:0034599	cellular response to oxidative stress	0.000446605	0.000446605	1
GO:0090049	regulation of cell migration involved in sprouting angiogenesis	0.000450026	0.000450026	1
GO:0035633	maintenance of blood-brain barrier	0.000450026	0.000450026	1
GO:0033273	response to vitamin	0.00046353	0.00046353	1
GO:0014032	neural crest cell development	0.000468078	0.000468078	1
GO:0006661	phosphatidylinositol biosynthetic process	0.000478594	0.000478594	1
GO:0060326	cell chemotaxis	0.00048029	0.00048029	1
GO:0043149	stress fiber assembly	0.000481421	0.000481421	1
GO:0030038	contractile actin filament bundle assembly	0.000481421	0.000481421	1
GO:0060343	trabecula formation	0.000481421	0.000481421	1
GO:0043267	negative regulation of potassium ion transport	0.000483215	0.000483215	1
GO:0045671	negative regulation of osteoclast differentiation	0.000483215	0.000483215	1
GO:0040036	regulation of fibroblast growth factor receptor signaling pathway	0.000483215	0.000483215	1
GO:0048333	mesodermal cell differentiation	0.000483215	0.000483215	1
GO:0045165	cell fate commitment	0.000495798	0.000495798	1
GO:0051261	protein depolymerization	0.000505325	0.000505325	1
GO:0010717	regulation of epithelial to mesenchymal transition	0.000506534	0.000506534	1
GO:0045926	negative regulation of growth	0.00051482	0.00051482	1
GO:0048675	axon extension	0.000520822	0.000520822	1
GO:0032410	negative regulation of transporter activity	0.000535696	0.000535696	1
GO:0072028	nephron morphogenesis	0.000535696	0.000535696	1
GO:0071901	negative regulation of protein serine/threonine kinase activity	0.000542462	0.000542462	1
GO:0033673	negative regulation of kinase activity	0.000544102	0.000544102	1
GO:0008347	glial cell migration	0.000555461	0.000555461	1
GO:0036293	response to decreased oxygen levels	0.000555461	0.000555461	1
GO:0002062	chondrocyte differentiation	0.00056632	0.00056632	1
GO:1903169	regulation of calcium ion transmembrane transport	0.000573511	0.000573511	1
GO:1902692	regulation of neuroblast proliferation	0.000588487	0.000588487	1
GO:0060688	regulation of morphogenesis of a branching structure	0.000588487	0.000588487	1
GO:0072583	clathrin-dependent endocytosis	0.000595942	0.000595942	1
GO:2000291	regulation of myoblast proliferation	0.000611212	0.000611212	1
GO:1902075	cellular response to salt	0.000615386	0.000615386	1
GO:0048839	inner ear development	0.000615386	0.000615386	1
GO:0014896	muscle hypertrophy	0.000616232	0.000616232	1
GO:0001894	tissue homeostasis	0.000617643	0.000617643	1
GO:0060249	anatomical structure homeostasis	0.000617643	0.000617643	1
GO:0060317	cardiac epithelial to mesenchymal transition	0.00062608	0.00062608	1
GO:0051961	negative regulation of nervous system development	0.000632743	0.000632743	1
GO:0071241	cellular response to inorganic substance	0.000640087	0.000640087	1
GO:0043271	negative regulation of monoatomic ion transport	0.000643647	0.000643647	1
GO:0042552	myelination	0.000643647	0.000643647	1
GO:0003231	cardiac ventricle development	0.000643647	0.000643647	1
GO:0032963	collagen metabolic process	0.000647165	0.000647165	1
GO:0022411	cellular component disassembly	0.000657642	0.000657642	1
GO:0046474	glycerophospholipid biosynthetic process	0.000677161	0.000677161	1
GO:0060675	ureteric bud morphogenesis	0.000698991	0.000698991	1
GO:0048741	skeletal muscle fiber development	0.00070642	0.00070642	1
GO:0061097	regulation of protein tyrosine kinase activity	0.000712965	0.000712965	1
GO:0035282	segmentation	0.000736327	0.000736327	1
GO:0014013	regulation of gliogenesis	0.000736327	0.000736327	1
GO:0043523	regulation of neuron apoptotic process	0.000743429	0.000743429	1
GO:0031400	negative regulation of protein modification process	0.000744824	0.000744824	1
GO:0001658	branching involved in ureteric bud morphogenesis	0.000780475	0.000780475	1
GO:0050768	negative regulation of neurogenesis	0.000786193	0.000786193	1
GO:0030278	regulation of ossification	0.000792241	0.000792241	1
GO:0048841	regulation of axon extension involved in axon guidance	0.000804412	0.000804412	1
GO:0150115	cell-substrate junction organization	0.000831318	0.000831318	1
GO:0051017	actin filament bundle assembly	0.000841689	0.000841689	1
GO:0007584	response to nutrient	0.000841689	0.000841689	1
GO:0048843	negative regulation of axon extension involved in axon guidance	0.000856064	0.000856064	1
GO:0021766	hippocampus development	0.000883813	0.000883813	1
GO:0001952	regulation of cell-matrix adhesion	0.000883813	0.000883813	1
GO:0031638	zymogen activation	0.0009198	0.0009198	1
GO:1901879	regulation of protein depolymerization	0.000926685	0.000926685	1
GO:0007422	peripheral nervous system development	0.000952392	0.000952392	1
GO:0060415	muscle tissue morphogenesis	0.000952392	0.000952392	1
GO:0031345	negative regulation of cell projection organization	0.00096226	0.00096226	1
GO:0008360	regulation of cell shape	0.000978335	0.000978335	1
GO:0030282	bone mineralization	0.000988609	0.000988609	1
GO:0007044	cell-substrate junction assembly	0.00100408	0.00100408	1
GO:0061337	cardiac conduction	0.00100408	0.00100408	1
GO:0009954	proximal/distal pattern formation	0.00102824	0.00102824	1
GO:0051348	negative regulation of transferase activity	0.00105808	0.00105808	1
GO:0048814	regulation of dendrite morphogenesis	0.00108418	0.00108418	1
GO:0008543	fibroblast growth factor receptor signaling pathway	0.00109848	0.00109848	1
GO:0061572	actin filament bundle organization	0.00112007	0.00112007	1
GO:0043567	regulation of insulin-like growth factor receptor signaling pathway	0.0011253	0.0011253	1
GO:0006029	proteoglycan metabolic process	0.00113923	0.00113923	1
GO:0060996	dendritic spine development	0.00113923	0.00113923	1
GO:0050678	regulation of epithelial cell proliferation	0.00117691	0.00117691	1
GO:1901890	positive regulation of cell junction assembly	0.00119442	0.00119442	1
GO:1901987	regulation of cell cycle phase transition	0.00120473	0.00120473	1
GO:0043535	regulation of blood vessel endothelial cell migration	0.00121099	0.00121099	1
GO:0035023	regulation of Rho protein signal transduction	0.00125036	0.00125036	1
GO:0060419	heart growth	0.00125036	0.00125036	1
GO:0007405	neuroblast proliferation	0.00125036	0.00125036	1
GO:1901888	regulation of cell junction assembly	0.00125755	0.00125755	1
GO:0035148	tube formation	0.00126338	0.00126338	1
GO:0055017	cardiac muscle tissue growth	0.00127039	0.00127039	1
GO:0048286	lung alveolus development	0.00128217	0.00128217	1
GO:0002762	negative regulation of myeloid leukocyte differentiation	0.00128217	0.00128217	1
GO:0010171	body morphogenesis	0.00128217	0.00128217	1
GO:0070588	calcium ion transmembrane transport	0.0012829	0.0012829	1
GO:0090101	negative regulation of transmembrane receptor protein serine/threonine kinase signaling pathway	0.00129759	0.00129759	1
GO:0030509	BMP signaling pathway	0.00132318	0.00132318	1
GO:0016202	regulation of striated muscle tissue development	0.00133496	0.00133496	1
GO:0071248	cellular response to metal ion	0.00134135	0.00134135	1
GO:0043534	blood vessel endothelial cell migration	0.00134135	0.00134135	1
GO:0007612	learning	0.0013789	0.0013789	1
GO:0060420	regulation of heart growth	0.0014067	0.0014067	1
GO:0014897	striated muscle hypertrophy	0.00141992	0.00141992	1
GO:0033627	cell adhesion mediated by integrin	0.00141992	0.00141992	1
GO:0009101	glycoprotein biosynthetic process	0.00142592	0.00142592	1
GO:1901653	cellular response to peptide	0.00143446	0.00143446	1
GO:0021952	central nervous system projection neuron axonogenesis	0.00144339	0.00144339	1
GO:0043393	regulation of protein binding	0.00144666	0.00144666	1
GO:0014823	response to activity	0.00145126	0.00145126	1
GO:0030166	proteoglycan biosynthetic process	0.00145126	0.00145126	1
GO:0021885	forebrain cell migration	0.00145126	0.00145126	1
GO:0071772	response to BMP	0.0014861	0.0014861	1
GO:0071773	cellular response to BMP stimulus	0.0014861	0.0014861	1
GO:0008045	motor neuron axon guidance	0.00149314	0.00149314	1
GO:0090100	positive regulation of transmembrane receptor protein serine/threonine kinase signaling pathway	0.00152722	0.00152722	1
GO:0009100	glycoprotein metabolic process	0.00153684	0.00153684	1
GO:0007369	gastrulation	0.001547	0.001547	1
GO:0110110	positive regulation of animal organ morphogenesis	0.00159286	0.00159286	1
GO:0010092	specification of animal organ identity	0.00159286	0.00159286	1
GO:0045927	positive regulation of growth	0.00159831	0.00159831	1
GO:0044786	cell cycle DNA replication	0.001603	0.001603	1
GO:0030879	mammary gland development	0.00160443	0.00160443	1
GO:0031214	biomineral tissue development	0.00161459	0.00161459	1
GO:0048640	negative regulation of developmental growth	0.00163444	0.00163444	1
GO:0045685	regulation of glial cell differentiation	0.00166199	0.00166199	1
GO:0055117	regulation of cardiac muscle contraction	0.00166199	0.00166199	1
GO:0032413	negative regulation of ion transmembrane transporter activity	0.00166199	0.00166199	1
GO:0043491	phosphatidylinositol 3-kinase/protein kinase B signal transduction	0.00166432	0.00166432	1
GO:0033002	muscle cell proliferation	0.00167315	0.00167315	1
GO:0051896	regulation of phosphatidylinositol 3-kinase/protein kinase B signal transduction	0.00169554	0.00169554	1
GO:0046661	male sex differentiation	0.00174836	0.00174836	1
GO:0120162	positive regulation of cold-induced thermogenesis	0.00178922	0.00178922	1
GO:0048706	embryonic skeletal system development	0.00180364	0.00180364	1
GO:0007528	neuromuscular junction development	0.00180425	0.00180425	1
GO:0055021	regulation of cardiac muscle tissue growth	0.00180425	0.00180425	1
GO:0032526	response to retinoic acid	0.00181626	0.00181626	1
GO:0045931	positive regulation of mitotic cell cycle	0.00181736	0.00181736	1
GO:0061037	negative regulation of cartilage development	0.00182572	0.00182572	1
GO:0042693	muscle cell fate commitment	0.00187082	0.00187082	1
GO:0008038	neuron recognition	0.00192995	0.00192995	1
GO:0014904	myotube cell development	0.00192995	0.00192995	1
GO:0048645	animal organ formation	0.00193284	0.00193284	1
GO:0006835	dicarboxylic acid transport	0.00193284	0.00193284	1
GO:0051057	positive regulation of small GTPase mediated signal transduction	0.00193284	0.00193284	1
GO:0045670	regulation of osteoclast differentiation	0.00193284	0.00193284	1
GO:0046488	phosphatidylinositol metabolic process	0.0019416	0.0019416	1
GO:0060840	artery development	0.00199322	0.00199322	1
GO:1901654	response to ketone	0.002101	0.002101	1
GO:0030834	regulation of actin filament depolymerization	0.0021483	0.0021483	1
GO:0048562	embryonic organ morphogenesis	0.00219632	0.00219632	1
GO:0060349	bone morphogenesis	0.00224102	0.00224102	1
GO:0022617	extracellular matrix disassembly	0.00224102	0.00224102	1
GO:0051099	positive regulation of binding	0.00224102	0.00224102	1
GO:0032231	regulation of actin filament bundle assembly	0.00224102	0.00224102	1
GO:0045446	endothelial cell differentiation	0.00225429	0.00225429	1
GO:0019722	calcium-mediated signaling	0.0022559	0.0022559	1
GO:0016197	endosomal transport	0.00226648	0.00226648	1
GO:0045017	glycerolipid biosynthetic process	0.00226648	0.00226648	1
GO:0002460	adaptive immune response based on somatic recombination of immune receptors built from immunoglobulin superfamily domains	0.00231638	0.00231638	1
GO:0006284	base-excision repair	0.00231638	0.00231638	1
GO:0060325	face morphogenesis	0.00231638	0.00231638	1
GO:0046620	regulation of organ growth	0.00233133	0.00233133	1
GO:0060395	SMAD protein signal transduction	0.00233133	0.00233133	1
GO:0007548	sex differentiation	0.00240469	0.00240469	1
GO:0030534	adult behavior	0.00243104	0.00243104	1
GO:0001656	metanephros development	0.00243457	0.00243457	1
GO:0048644	muscle organ morphogenesis	0.00246775	0.00246775	1
GO:0048678	response to axon injury	0.00246775	0.00246775	1
GO:1901989	positive regulation of cell cycle phase transition	0.00248756	0.00248756	1
GO:0031102	neuron projection regeneration	0.00250905	0.00250905	1
GO:0014743	regulation of muscle hypertrophy	0.00250905	0.00250905	1
GO:0007346	regulation of mitotic cell cycle	0.0025307	0.0025307	1
GO:0072175	epithelial tube formation	0.00253441	0.00253441	1
GO:0003208	cardiac ventricle morphogenesis	0.00254946	0.00254946	1
GO:0060411	cardiac septum morphogenesis	0.00254946	0.00254946	1
GO:0021884	forebrain neuron development	0.00256039	0.00256039	1
GO:0072079	nephron tubule formation	0.00256566	0.00256566	1
GO:0008584	male gonad development	0.0026413	0.0026413	1
GO:0031103	axon regeneration	0.00276432	0.00276432	1
GO:0009314	response to radiation	0.00276683	0.00276683	1
GO:0007009	plasma membrane organization	0.00278556	0.00278556	1
GO:0046546	development of primary male sexual characteristics	0.00289717	0.00289717	1
GO:0033260	nuclear DNA replication	0.00291945	0.00291945	1
GO:0010712	regulation of collagen metabolic process	0.00291945	0.00291945	1
GO:0006024	glycosaminoglycan biosynthetic process	0.00293321	0.00293321	1
GO:1902904	negative regulation of supramolecular fiber organization	0.0029626	0.0029626	1
GO:0051145	smooth muscle cell differentiation	0.00298511	0.00298511	1
GO:0045216	cell-cell junction organization	0.00298511	0.00298511	1
GO:0022029	telencephalon cell migration	0.00298511	0.00298511	1
GO:0038065	collagen-activated signaling pathway	0.00304512	0.00304512	1
GO:0009214	cyclic nucleotide catabolic process	0.00304512	0.00304512	1
GO:0043588	skin development	0.00309791	0.00309791	1
GO:0045834	positive regulation of lipid metabolic process	0.00311663	0.00311663	1
GO:0007498	mesoderm development	0.00314033	0.00314033	1
GO:0048167	regulation of synaptic plasticity	0.00318283	0.00318283	1
GO:0003018	vascular process in circulatory system	0.00318296	0.00318296	1
GO:0001935	endothelial cell proliferation	0.00318296	0.00318296	1
GO:0030308	negative regulation of cell growth	0.00323838	0.00323838	1
GO:0006898	receptor-mediated endocytosis	0.00329021	0.00329021	1
GO:0086003	cardiac muscle cell contraction	0.00331502	0.00331502	1
GO:0003279	cardiac septum development	0.00338044	0.00338044	1
GO:1902808	positive regulation of cell cycle G1/S phase transition	0.00341109	0.00341109	1
GO:1901017	negative regulation of potassium ion transmembrane transporter activity	0.0034519	0.0034519	1
GO:0045932	negative regulation of muscle contraction	0.0034519	0.0034519	1
GO:0060445	branching involved in salivary gland morphogenesis	0.0034519	0.0034519	1
GO:0045444	fat cell differentiation	0.00347434	0.00347434	1
GO:0052652	cyclic purine nucleotide metabolic process	0.00347434	0.00347434	1
GO:0045862	positive regulation of proteolysis	0.00347434	0.00347434	1
GO:0050775	positive regulation of dendrite morphogenesis	0.00352197	0.00352197	1
GO:0034405	response to fluid shear stress	0.00352197	0.00352197	1
GO:0014808	release of sequestered calcium ion into cytosol by sarcoplasmic reticulum	0.00352197	0.00352197	1
GO:0050921	positive regulation of chemotaxis	0.00355808	0.00355808	1
GO:0031668	cellular response to extracellular stimulus	0.00357836	0.00357836	1
GO:0008406	gonad development	0.00370997	0.00370997	1
GO:0120032	regulation of plasma membrane bounded cell projection assembly	0.00373757	0.00373757	1
GO:0006023	aminoglycan biosynthetic process	0.00375797	0.00375797	1
GO:0070527	platelet aggregation	0.00375797	0.00375797	1
GO:0060038	cardiac muscle cell proliferation	0.00381216	0.00381216	1
GO:0021795	cerebral cortex cell migration	0.00381216	0.00381216	1
GO:0055074	calcium ion homeostasis	0.0038458	0.0038458	1
GO:0051384	response to glucocorticoid	0.00389698	0.00389698	1
GO:0048010	vascular endothelial growth factor receptor signaling pathway	0.00394411	0.00394411	1
GO:0051279	regulation of release of sequestered calcium ion into cytosol	0.0039958	0.0039958	1
GO:0051235	maintenance of location	0.00407001	0.00407001	1
GO:0017015	regulation of transforming growth factor beta receptor signaling pathway	0.00409144	0.00409144	1
GO:0051492	regulation of stress fiber assembly	0.00412615	0.00412615	1
GO:0110020	regulation of actomyosin structure organization	0.00415846	0.00415846	1
GO:0043266	regulation of potassium ion transport	0.00415846	0.00415846	1
GO:0009187	cyclic nucleotide metabolic process	0.00416558	0.00416558	1
GO:0001838	embryonic epithelial tube formation	0.00428311	0.00428311	1
GO:0044772	mitotic cell cycle phase transition	0.00428311	0.00428311	1
GO:0016311	dephosphorylation	0.00428516	0.00428516	1
GO:0060491	regulation of cell projection assembly	0.00431134	0.00431134	1
GO:1901201	regulation of extracellular matrix assembly	0.00431967	0.00431967	1
GO:0031128	developmental induction	0.00431967	0.00431967	1
GO:0010766	negative regulation of sodium ion transport	0.00431967	0.00431967	1
GO:1903514	release of sequestered calcium ion into cytosol by endoplasmic reticulum	0.00431967	0.00431967	1
GO:0051282	regulation of sequestering of calcium ion	0.00445234	0.00445234	1
GO:0010212	response to ionizing radiation	0.00445234	0.00445234	1
GO:0006813	potassium ion transport	0.00448789	0.00448789	1
GO:0030042	actin filament depolymerization	0.0045673	0.0045673	1
GO:0060998	regulation of dendritic spine development	0.0045673	0.0045673	1
GO:0071897	DNA biosynthetic process	0.00462322	0.00462322	1
GO:0043524	negative regulation of neuron apoptotic process	0.0046592	0.0046592	1
GO:0051249	regulation of lymphocyte activation	0.00490687	0.00490687	1
GO:0045687	positive regulation of glial cell differentiation	0.00499544	0.00499544	1
GO:0048545	response to steroid hormone	0.0050384	0.0050384	1
GO:0022408	negative regulation of cell-cell adhesion	0.00505037	0.00505037	1
GO:0001570	vasculogenesis	0.00506552	0.00506552	1
GO:0045137	development of primary sexual characteristics	0.00510871	0.00510871	1
GO:0001655	urogenital system development	0.00512741	0.00512741	1
GO:0045995	regulation of embryonic development	0.00513958	0.00513958	1
GO:0010880	regulation of release of sequestered calcium ion into cytosol by sarcoplasmic reticulum	0.00523493	0.00523493	1
GO:0071312	cellular response to alkaloid	0.00526277	0.00526277	1
GO:0003161	cardiac conduction system development	0.00526277	0.00526277	1
GO:0007163	establishment or maintenance of cell polarity	0.00526277	0.00526277	1
GO:0035137	hindlimb morphogenesis	0.00526277	0.00526277	1
GO:0002931	response to ischemia	0.00526277	0.00526277	1
GO:0010770	positive regulation of cell morphogenesis	0.00526277	0.00526277	1
GO:1903844	regulation of cellular response to transforming growth factor beta stimulus	0.00527238	0.00527238	1
GO:0002520	immune system development	0.00529466	0.00529466	1
GO:0002683	negative regulation of immune system process	0.00544029	0.00544029	1
GO:0051494	negative regulation of cytoskeleton organization	0.00545709	0.00545709	1
GO:0045453	bone resorption	0.00584891	0.00584891	1
GO:0032835	glomerulus development	0.00584891	0.00584891	1
GO:0060113	inner ear receptor cell differentiation	0.00584891	0.00584891	1
GO:0055088	lipid homeostasis	0.00593231	0.00593231	1
GO:0050806	positive regulation of synaptic transmission	0.00593231	0.00593231	1
GO:0048634	regulation of muscle organ development	0.00594063	0.00594063	1
GO:0061548	ganglion development	0.00600067	0.00600067	1
GO:0007379	segment specification	0.00600067	0.00600067	1
GO:0046579	positive regulation of Ras protein signal transduction	0.00604156	0.00604156	1
GO:0042733	embryonic digit morphogenesis	0.00604156	0.00604156	1
GO:0051963	regulation of synapse assembly	0.00604968	0.00604968	1
GO:0003158	endothelium development	0.00605332	0.00605332	1
GO:0051208	sequestering of calcium ion	0.00622463	0.00622463	1
GO:0099175	regulation of postsynapse organization	0.00622463	0.00622463	1
GO:1901379	regulation of potassium ion transmembrane transport	0.00629161	0.00629161	1
GO:0002028	regulation of sodium ion transport	0.00629161	0.00629161	1
GO:0030856	regulation of epithelial cell differentiation	0.00630991	0.00630991	1
GO:0002064	epithelial cell development	0.00631016	0.00631016	1
GO:1904646	cellular response to amyloid-beta	0.00631785	0.00631785	1
GO:0060043	regulation of cardiac muscle cell proliferation	0.00631785	0.00631785	1
GO:1903034	regulation of response to wounding	0.00631785	0.00631785	1
GO:1903670	regulation of sprouting angiogenesis	0.00631785	0.00631785	1
GO:0010165	response to X-ray	0.00644293	0.00644293	1
GO:0070371	ERK1 and ERK2 cascade	0.00646158	0.00646158	1
GO:0051651	maintenance of location in cell	0.00672684	0.00672684	1
GO:0042113	B cell activation	0.00676827	0.00676827	1
GO:0006310	DNA recombination	0.00679974	0.00679974	1
GO:0071478	cellular response to radiation	0.00680789	0.00680789	1
GO:0030316	osteoclast differentiation	0.00685012	0.00685012	1
GO:0010595	positive regulation of endothelial cell migration	0.00685012	0.00685012	1
GO:0001709	cell fate determination	0.00688134	0.00688134	1
GO:0030574	collagen catabolic process	0.00688134	0.00688134	1
GO:0060350	endochondral bone morphogenesis	0.00688134	0.00688134	1
GO:0045933	positive regulation of muscle contraction	0.00688134	0.00688134	1
GO:0035904	aorta development	0.00688134	0.00688134	1
GO:0031641	regulation of myelination	0.00688134	0.00688134	1
GO:0044843	cell cycle G1/S phase transition	0.00694828	0.00694828	1
GO:1903510	mucopolysaccharide metabolic process	0.00694828	0.00694828	1
GO:0061053	somite development	0.00695944	0.00695944	1
GO:0008344	adult locomotory behavior	0.00695944	0.00695944	1
GO:0060324	face development	0.00699171	0.00699171	1
GO:0071805	potassium ion transmembrane transport	0.00711256	0.00711256	1
GO:0042886	amide transport	0.00731405	0.00731405	1
GO:1902893	regulation of miRNA transcription	0.00738539	0.00738539	1
GO:0086010	membrane depolarization during action potential	0.00751035	0.00751035	1
GO:0001759	organ induction	0.00751035	0.00751035	1
GO:0060323	head morphogenesis	0.0075449	0.0075449	1
GO:0031667	response to nutrient levels	0.00765344	0.00765344	1
GO:0046578	regulation of Ras protein signal transduction	0.00765344	0.00765344	1
GO:0030500	regulation of bone mineralization	0.00765344	0.00765344	1
GO:0003300	cardiac muscle hypertrophy	0.00765344	0.00765344	1
GO:0034109	homotypic cell-cell adhesion	0.00765344	0.00765344	1
GO:0051209	release of sequestered calcium ion into cytosol	0.00771473	0.00771473	1
GO:0009636	response to toxic substance	0.00778422	0.00778422	1
GO:0050922	negative regulation of chemotaxis	0.00779369	0.00779369	1
GO:0031960	response to corticosteroid	0.00781132	0.00781132	1
GO:0007435	salivary gland morphogenesis	0.00782069	0.00782069	1
GO:0003401	axis elongation	0.00782069	0.00782069	1
GO:0022407	regulation of cell-cell adhesion	0.00782069	0.00782069	1
GO:0023061	signal release	0.00792738	0.00792738	1
GO:0031669	cellular response to nutrient levels	0.00792738	0.00792738	1
GO:0030011	maintenance of cell polarity	0.00796832	0.00796832	1
GO:0033189	response to vitamin A	0.00796832	0.00796832	1
GO:0031146	SCF-dependent proteasomal ubiquitin-dependent protein catabolic process	0.0079743	0.0079743	1
GO:0050900	leukocyte migration	0.00797599	0.00797599	1
GO:0001704	formation of primary germ layer	0.00812964	0.00812964	1
GO:0061614	miRNA transcription	0.0082558	0.0082558	1
GO:0051283	negative regulation of sequestering of calcium ion	0.00832045	0.00832045	1
GO:1901992	positive regulation of mitotic cell cycle phase transition	0.00854309	0.00854309	1
GO:0014911	positive regulation of smooth muscle cell migration	0.00895633	0.00895633	1
GO:0030279	negative regulation of ossification	0.00895633	0.00895633	1
GO:0001941	postsynaptic membrane organization	0.00895633	0.00895633	1
GO:0050714	positive regulation of protein secretion	0.00916364	0.00916364	1
GO:0048534	hematopoietic or lymphoid organ development	0.0093299	0.0093299	1
GO:0045639	positive regulation of myeloid cell differentiation	0.0093299	0.0093299	1
GO:0061035	regulation of cartilage development	0.00936384	0.00936384	1
GO:0086009	membrane repolarization	0.00937186	0.00937186	1
GO:1902806	regulation of cell cycle G1/S phase transition	0.00938143	0.00938143	1
GO:0032331	negative regulation of chondrocyte differentiation	0.00944039	0.00944039	1
GO:1902547	regulation of cellular response to vascular endothelial growth factor stimulus	0.00944039	0.00944039	1
GO:0014856	skeletal muscle cell proliferation	0.00944039	0.00944039	1
GO:0003148	outflow tract septum morphogenesis	0.00944039	0.00944039	1
GO:0017145	stem cell division	0.00953197	0.00953197	1
GO:0060390	regulation of SMAD protein signal transduction	0.00953197	0.00953197	1
GO:0001958	endochondral ossification	0.00953197	0.00953197	1
GO:0036075	replacement ossification	0.00953197	0.00953197	1
GO:0030098	lymphocyte differentiation	0.00978712	0.00978712	1
GO:0051100	negative regulation of binding	0.00982574	0.00982574	1
GO:0014074	response to purine-containing compound	0.00985444	0.00985444	1
