# Supplementary material for: Engineered human myogenic cells in hydrogels generate innervated vascularized myofibers within dystrophic mouse muscle on long-term engraftment
Source: Cell Rep Med. 2025 Mar 7;6(3):102019. doi: 10.1016/j.xcrm.2025.102019 (PMC11970389; doi:10.1016/j.xcrm.2025.102019)
Supplement: Data S3. Excel file containing gene sets enriched in DMD versus CORR MPCs, related to Figure 1 [file mmc4.xlsx]

## Sheet: DMD_v_CORR_Hallmark
	pathway	pval	padj	log2err	ES	NES	size
1	HALLMARK_MYOGENESIS	8.81179e-22	4.4059e-20	1.20398	-0.715683	-2.61063	166
2	HALLMARK_E2F_TARGETS	9.81551e-20	2.45388e-18	1.15122	-0.668965	-2.50397	199
3	HALLMARK_G2M_CHECKPOINT	8.0188e-13	1.33647e-11	0.921426	-0.606922	-2.26991	197
6	HALLMARK_MYC_TARGETS_V2	2.84662e-05	0.000237218	0.57561	-0.636501	-1.98045	57
4	HALLMARK_MYC_TARGETS_V1	6.00389e-07	7.50486e-06	0.659444	-0.507393	-1.89624	198
10	HALLMARK_HEDGEHOG_SIGNALING	0.00808207	0.0380754	0.38073	-0.620445	-1.71799	29
17	HALLMARK_WNT_BETA_CATENIN_SIGNALING	0.0268632	0.0790093	0.352488	-0.541769	-1.55586	36
20	HALLMARK_NOTCH_SIGNALING	0.0510949	0.127737	0.271289	-0.540229	-1.49588	29
22	HALLMARK_PANCREAS_BETA_CELLS	0.0593692	0.13493	0.252961	-0.629109	-1.48038	15
12	HALLMARK_MITOTIC_SPINDLE	0.0091381	0.0380754	0.38073	-0.389863	-1.4539	196
23	HALLMARK_APICAL_SURFACE	0.080292	0.174548	0.213928	-0.508153	-1.40706	29
19	HALLMARK_UV_RESPONSE_UP	0.0380911	0.10024	0.321776	-0.383796	-1.36329	133
15	HALLMARK_TNFA_SIGNALING_VIA_NFKB	0.020925	0.0697499	0.352488	-0.373722	-1.36296	167
21	HALLMARK_HYPOXIA	0.0564784	0.134472	0.245042	-0.348872	-1.27612	171
24	HALLMARK_KRAS_SIGNALING_DN	0.0939716	0.195774	0.193813	-0.374215	-1.2606	86
27	HALLMARK_SPERMATOGENESIS	0.127434	0.235988	0.164406	-0.385088	-1.24815	69
37	HALLMARK_APICAL_JUNCTION	0.413559	0.558864	0.08042	-0.280258	-1.01236	159
38	HALLMARK_TGF_BETA_SIGNALING	0.461261	0.606923	0.077884	-0.323911	-1.0014	53
39	HALLMARK_IL2_STAT5_SIGNALING	0.511745	0.656083	0.0689567	-0.274916	-0.988936	148
42	HALLMARK_MTORC1_SIGNALING	0.565359	0.660327	0.0628004	-0.257783	-0.959983	193
43	HALLMARK_GLYCOLYSIS	0.567881	0.660327	0.0632191	-0.259385	-0.951259	173
46	HALLMARK_DNA_REPAIR	0.872483	0.948351	0.043888	-0.22975	-0.824803	147
45	HALLMARK_ANGIOGENESIS	0.753199	0.836888	0.0545681	-0.296246	-0.803324	26
48	HALLMARK_PI3K_AKT_MTOR_SIGNALING	0.982425	1	0.0405756	-0.202179	-0.685327	89
50	HALLMARK_UNFOLDED_PROTEIN_RESPONSE	1	1	0.0389556	-0.17639	-0.614833	112
49	HALLMARK_OXIDATIVE_PHOSPHORYLATION	1	1	0.0568864	0.154863	0.599605	194
47	HALLMARK_HEME_METABOLISM	0.902913	0.960545	0.0593488	0.218541	0.828431	159
44	HALLMARK_ANDROGEN_RESPONSE	0.643836	0.731631	0.0728939	0.257953	0.903005	86
41	HALLMARK_UV_RESPONSE_DN	0.540146	0.658715	0.0855357	0.259092	0.968571	142
40	HALLMARK_P53_PATHWAY	0.526448	0.65806	0.0888945	0.253971	0.974461	180
36	HALLMARK_ALLOGRAFT_REJECTION	0.390698	0.542636	0.101714	0.289393	1.02871	96
35	HALLMARK_FATTY_ACID_METABOLISM	0.38191	0.542636	0.107972	0.283643	1.0343	123
34	HALLMARK_APOPTOSIS	0.352078	0.517762	0.111463	0.28119	1.0423	135
32	HALLMARK_ADIPOGENESIS	0.272265	0.425413	0.132147	0.282066	1.07781	178
33	HALLMARK_PEROXISOME	0.309955	0.469628	0.114751	0.316055	1.0866	79
30	HALLMARK_INFLAMMATORY_RESPONSE	0.236407	0.381906	0.137251	0.309193	1.11581	112
31	HALLMARK_CHOLESTEROL_HOMEOSTASIS	0.236782	0.381906	0.135002	0.343889	1.13726	68
29	HALLMARK_ESTROGEN_RESPONSE_LATE	0.169533	0.292299	0.168238	0.31206	1.16021	140
26	HALLMARK_ESTROGEN_RESPONSE_EARLY	0.119221	0.229272	0.202072	0.31975	1.20004	152
28	HALLMARK_REACTIVE_OXYGEN_SPECIES_PATHWAY	0.166667	0.292299	0.159647	0.39466	1.22531	44
25	HALLMARK_IL6_JAK_STAT3_SIGNALING	0.106335	0.21267	0.206588	0.405635	1.29782	52
18	HALLMARK_COAGULATION	0.0326945	0.090818	0.321776	0.403763	1.3954	82
16	HALLMARK_BILE_ACID_METABOLISM	0.024822	0.0775688	0.352488	0.416208	1.39778	72
9	HALLMARK_INTERFERON_GAMMA_RESPONSE	0.00635276	0.0352931	0.407018	0.374469	1.4026	149
11	HALLMARK_KRAS_SIGNALING_UP	0.00887205	0.0380754	0.38073	0.383982	1.42271	134
14	HALLMARK_COMPLEMENT	0.0147589	0.0527103	0.38073	0.386281	1.43149	136
13	HALLMARK_PROTEIN_SECRETION	0.00994187	0.038238	0.38073	0.417798	1.47556	91
7	HALLMARK_XENOBIOTIC_METABOLISM	0.00157328	0.0112377	0.45506	0.427282	1.57312	131
8	HALLMARK_INTERFERON_ALPHA_RESPONSE	0.0049692	0.0310575	0.407018	0.454983	1.57626	83
5	HALLMARK_EPITHELIAL_MESENCHYMAL_TRANSITION	1.03797e-05	0.000103797	0.593325	0.457457	1.76473	192

## Sheet: DMD_v_CORR_C2
	pathway	pval	padj	log2err	ES	NES	size
3	WP_STRIATED_MUSCLE_CONTRACTION_PATHWAY	6.92851e-13	4.11785e-10	0.921426	-0.886217	-2.48613	32
4	REACTOME_STRIATED_MUSCLE_CONTRACTION	6.47086e-11	2.88438e-08	0.839089	-0.872253	-2.39861	29
1	REACTOME_MUSCLE_CONTRACTION	1.04222e-14	1.85828e-11	0.986546	-0.689026	-2.3972	125
5	WP_RETINOBLASTOMA_GENE_IN_CANCER	3.17848e-09	1.13345e-06	0.774939	-0.6666	-2.21686	87
13	REACTOME_DNA_STRAND_ELONGATION	7.72837e-07	0.000105998	0.659444	-0.783354	-2.19756	32
14	KEGG_DNA_REPLICATION	1.62237e-06	0.000206621	0.643552	-0.752644	-2.15133	34
18	WP_DNA_REPLICATION	5.07209e-06	0.000502419	0.610527	-0.723471	-2.10926	41
27	REACTOME_ACTIVATION_OF_THE_PRE_REPLICATIVE_COMPLEX	2.96114e-05	0.00190716	0.57561	-0.733266	-2.05705	32
6	REACTOME_S_PHASE	1.99639e-08	5.93262e-06	0.733762	-0.566738	-2.05327	159
9	REACTOME_SYNTHESIS_OF_DNA	1.51863e-07	3.00858e-05	0.690132	-0.590423	-2.04266	118
12	REACTOME_HOMOLOGY_DIRECTED_REPAIR	2.23289e-07	3.31771e-05	0.690132	-0.586292	-2.02544	112
34	REACTOME_ACTIVATION_OF_ATR_IN_RESPONSE_TO_REPLICATION_STRESS	6.69557e-05	0.00351123	0.538434	-0.707073	-2.01923	36
8	REACTOME_DNA_DOUBLE_STRAND_BREAK_REPAIR	1.43067e-07	3.00858e-05	0.690132	-0.560009	-2.00192	142
38	REACTOME_G1_S_SPECIFIC_TRANSCRIPTION	0.000115084	0.00539985	0.538434	-0.725538	-1.99516	29
11	REACTOME_MITOTIC_G1_PHASE_AND_G1_S_TRANSITION	2.22918e-07	3.31771e-05	0.690132	-0.556216	-1.98316	146
10	REACTOME_DNA_REPLICATION	2.0789e-07	3.31771e-05	0.690132	-0.554634	-1.98227	143
15	REACTOME_CHROMOSOME_MAINTENANCE	2.15177e-06	0.000255774	0.627257	-0.575038	-1.97555	107
32	REACTOME_EXTENSION_OF_TELOMERES	5.38669e-05	0.00300139	0.557332	-0.647319	-1.95963	49
2	REACTOME_CELL_CYCLE_MITOTIC	3.12152e-13	2.78284e-10	0.932595	-0.483088	-1.95218	495
39	REACTOME_MYOGENESIS	0.000130675	0.00597422	0.518848	-0.727839	-1.95098	26
30	REACTOME_HDR_THROUGH_HOMOLOGOUS_RECOMBINATION_HRR	4.74811e-05	0.00282196	0.557332	-0.611408	-1.95085	65
26	WP_DNA_IRDAMAGE_AND_CELLULAR_RESPONSE_VIA_ATR	2.52561e-05	0.00173198	0.57561	-0.59636	-1.95056	80
28	PID_E2F_PATHWAY	2.99498e-05	0.00190716	0.57561	-0.603557	-1.93767	68
51	REACTOME_SIGNALING_BY_NOTCH2	0.000456946	0.0156125	0.498493	-0.699508	-1.92358	29
35	KEGG_DILATED_CARDIOMYOPATHY	0.00010636	0.00535843	0.538434	-0.617332	-1.92142	58
7	REACTOME_CELL_CYCLE_CHECKPOINTS	2.8219e-08	7.18778e-06	0.733762	-0.497089	-1.91059	260
17	KEGG_CELL_CYCLE	4.8643e-06	0.000502419	0.610527	-0.55206	-1.90994	118
55	REACTOME_ION_HOMEOSTASIS	0.000489012	0.0156549	0.477271	-0.674181	-1.90943	33
61	REACTOME_RESOLUTION_OF_ABASIC_SITES_AP_SITES	0.000576318	0.0168455	0.477271	-0.667115	-1.90512	36
42	REACTOME_SIGNALING_BY_NOTCH3	0.000284702	0.0120863	0.498493	-0.647581	-1.90189	42
57	REACTOME_LAGGING_STRAND_SYNTHESIS	0.000506377	0.0158398	0.477271	-0.750121	-1.89873	20
20	REACTOME_RESOLUTION_OF_SISTER_CHROMATID_COHESION	6.7807e-06	0.000576454	0.610527	-0.548374	-1.89357	113
24	WP_CELL_CYCLE	1.23548e-05	0.000917858	0.593325	-0.54791	-1.88958	114
64	REACTOME_RESOLUTION_OF_AP_SITES_VIA_THE_MULTIPLE_NUCLEOTIDE_PATCH_REPLACEMENT_PATHWAY	0.000624586	0.0171152	0.477271	-0.706775	-1.88479	25
56	PID_AURORA_B_PATHWAY	0.000491685	0.0156549	0.477271	-0.659391	-1.88407	37
52	REACTOME_HOMOLOGOUS_DNA_PAIRING_AND_STRAND_EXCHANGE	0.000458587	0.0156125	0.498493	-0.640855	-1.88214	42
70	WP_DNA_MISMATCH_REPAIR	0.000832716	0.0212105	0.477271	-0.717039	-1.88177	23
53	REACTOME_TRANSCRIPTIONAL_REGULATION_BY_E2F6	0.000470941	0.0156125	0.498493	-0.658231	-1.88146	34
69	REACTOME_TELOMERE_C_STRAND_LAGGING_STRAND_SYNTHESIS	0.000770678	0.0199148	0.477271	-0.659068	-1.86662	33
48	PID_FANCONI_PATHWAY	0.000397774	0.014345	0.498493	-0.626084	-1.86607	45
72	REACTOME_G0_AND_EARLY_G1	0.000905589	0.0224259	0.477271	-0.689468	-1.86565	27
63	KEGG_CARDIAC_MUSCLE_CONTRACTION	0.000617191	0.0171152	0.477271	-0.616877	-1.85679	48
36	REACTOME_PROCESSING_OF_DNA_DOUBLE_STRAND_BREAK_ENDS	0.000108992	0.00535843	0.538434	-0.571223	-1.85324	73
66	REACTOME_DISEASES_OF_DNA_REPAIR	0.00063354	0.0171152	0.477271	-0.615248	-1.85188	48
45	KEGG_VIRAL_MYOCARDITIS	0.000371561	0.014345	0.498493	-0.625336	-1.84792	43
59	KEGG_ARRHYTHMOGENIC_RIGHT_VENTRICULAR_CARDIOMYOPATHY_ARVC	0.000562996	0.0167304	0.477271	-0.606281	-1.84694	50
60	WP_ARRHYTHMOGENIC_RIGHT_VENTRICULAR_CARDIOMYOPATHY	0.000562996	0.0167304	0.477271	-0.606281	-1.84694	50
73	REACTOME_RAS_ACTIVATION_UPON_CA2_INFLUX_THROUGH_NMDA_RECEPTOR	0.00108304	0.0264529	0.45506	-0.777954	-1.84509	15
99	WP_BASE_EXCISION_REPAIR	0.00271633	0.0489214	0.431708	-0.656887	-1.8156	30
29	REACTOME_G2_M_CHECKPOINTS	3.64113e-05	0.00223867	0.557332	-0.508961	-1.81412	139
91	KEGG_MISMATCH_REPAIR	0.00226205	0.0440942	0.431708	-0.693951	-1.80426	22
95	REACTOME_PROCESSIVE_SYNTHESIS_ON_THE_LAGGING_STRAND	0.002548	0.047566	0.431708	-0.758187	-1.79821	15
100	REACTOME_PCNA_DEPENDENT_LONG_PATCH_BASE_EXCISION_REPAIR	0.00302156	0.0538744	0.431708	-0.699605	-1.79459	21
74	REACTOME_TP53_REGULATES_TRANSCRIPTION_OF_CELL_CYCLE_GENES	0.0013062	0.0314723	0.45506	-0.596062	-1.79413	48
68	KEGG_HYPERTROPHIC_CARDIOMYOPATHY_HCM	0.000762938	0.0199148	0.477271	-0.583772	-1.79329	54
50	WP_G1_TO_S_CELL_CYCLE_CONTROL	0.000402271	0.014345	0.498493	-0.569435	-1.79196	62
93	REACTOME_GAP_FILLING_DNA_REPAIR_SYNTHESIS_AND_LIGATION_IN_GG_NER	0.00239286	0.0458759	0.431708	-0.671055	-1.78954	25
96	KEGG_HOMOLOGOUS_RECOMBINATION	0.00256104	0.047566	0.431708	-0.659754	-1.78525	27
54	REACTOME_SIGNALING_BY_NOTCH1	0.00047284	0.0156125	0.498493	-0.551375	-1.77015	68
25	REACTOME_MITOTIC_PROMETAPHASE	2.48623e-05	0.00173198	0.57561	-0.47665	-1.77001	189
110	REACTOME_NOTCH2_ACTIVATION_AND_TRANSMISSION_OF_SIGNAL_TO_THE_NUCLEUS	0.00408185	0.0661631	0.407018	-0.689964	-1.76986	21
109	REACTOME_FORMATION_OF_PARAXIAL_MESODERM	0.00398482	0.0651829	0.407018	-0.716495	-1.76556	18
102	REACTOME_NGF_STIMULATED_TRANSCRIPTION	0.00329553	0.0576072	0.431708	-0.629328	-1.76547	32
83	WP_MIRNA_REGULATION_OF_DNA_DAMAGE_RESPONSE	0.0018621	0.0398496	0.45506	-0.550868	-1.76424	66
21	REACTOME_MITOTIC_METAPHASE_AND_ANAPHASE	6.78942e-06	0.000576454	0.610527	-0.466424	-1.76243	218
76	REACTOME_DEPOSITION_OF_NEW_CENPA_CONTAINING_NUCLEOSOMES_AT_THE_CENTROMERE	0.00145228	0.0338613	0.45506	-0.595608	-1.76007	43
116	REACTOME_NOTCH4_INTRACELLULAR_DOMAIN_REGULATES_TRANSCRIPTION	0.00477982	0.0734691	0.407018	-0.72402	-1.75864	17
31	REACTOME_SEPARATION_OF_SISTER_CHROMATIDS	5.19222e-05	0.00298636	0.557332	-0.474506	-1.75583	175
126	REACTOME_NOTCH3_INTRACELLULAR_DOMAIN_REGULATES_TRANSCRIPTION	0.00571571	0.0808819	0.407018	-0.693288	-1.75487	20
46	WP_2Q37_COPY_NUMBER_VARIATION_SYNDROME	0.000380205	0.014345	0.498493	-0.520748	-1.7529	96
115	PID_BARD1_PATHWAY	0.00448423	0.0695251	0.407018	-0.634536	-1.74491	29
117	REACTOME_GAP_JUNCTION_ASSEMBLY	0.00483215	0.0736387	0.407018	-0.729187	-1.74397	16
78	REACTOME_CARDIAC_CONDUCTION	0.00149041	0.0340692	0.45506	-0.551758	-1.73848	63
86	REACTOME_SNRNP_ASSEMBLY	0.00208945	0.0431876	0.431708	-0.566331	-1.73632	53
80	WP_DNA_DAMAGE_RESPONSE	0.00162117	0.0359104	0.45506	-0.543537	-1.73429	65
79	REACTOME_BASE_EXCISION_REPAIR	0.00159832	0.0359104	0.45506	-0.555527	-1.73383	59
87	REACTOME_SIGNALING_BY_NOTCH1_PEST_DOMAIN_MUTANTS_IN_CANCER	0.0021073	0.0431876	0.431708	-0.56293	-1.73295	55
125	REACTOME_POLO_LIKE_KINASE_MEDIATED_EVENTS	0.00564313	0.0804936	0.407018	-0.722701	-1.72845	16
118	REACTOME_RESOLUTION_OF_D_LOOP_STRUCTURES_THROUGH_SYNTHESIS_DEPENDENT_STRAND_ANNEALING_SDSA	0.00495314	0.0748427	0.407018	-0.638237	-1.72702	27
71	REACTOME_TELOMERE_MAINTENANCE	0.000883384	0.0221841	0.477271	-0.525277	-1.72515	81
132	REACTOME_ACTIVATED_NOTCH1_TRANSMITS_SIGNAL_TO_THE_NUCLEUS	0.00650357	0.0878474	0.407018	-0.631601	-1.72346	28
23	REACTOME_PROCESSING_OF_CAPPED_INTRON_CONTAINING_PRE_MRNA	1.17335e-05	0.0009096	0.593325	-0.443123	-1.7134	276
137	REACTOME_HDR_THROUGH_SINGLE_STRAND_ANNEALING_SSA	0.00807062	0.105036	0.38073	-0.599588	-1.71228	36
44	REACTOME_MITOTIC_SPINDLE_CHECKPOINT	0.000358248	0.014345	0.498493	-0.496248	-1.70692	108
40	WP_MRNA_PROCESSING	0.000210717	0.00939269	0.518848	-0.490826	-1.70542	123
131	REACTOME_POLYMERASE_SWITCHING_ON_THE_C_STRAND_OF_THE_TELOMERE	0.00624886	0.0850512	0.407018	-0.638962	-1.70395	25
119	WP_CARDIAC_PROGENITOR_DIFFERENTIATION	0.00507107	0.0749345	0.407018	-0.634009	-1.69947	26
127	REACTOME_RESOLUTION_OF_D_LOOP_STRUCTURES	0.00600312	0.0841993	0.407018	-0.597829	-1.69318	33
107	REACTOME_NUCLEAR_EVENTS_KINASE_AND_TRANSCRIPTION_FACTOR_ACTIVATION	0.00363799	0.0606219	0.431708	-0.549561	-1.6882	54
144	REACTOME_GASTRULATION	0.00998063	0.12358	0.38073	-0.618133	-1.6867	28
114	REACTOME_SUMOYLATION_OF_DNA_REPLICATION_PROTEINS	0.00444819	0.0695251	0.407018	-0.565729	-1.68618	45
136	REACTOME_CYCLIN_A_B1_B2_ASSOCIATED_EVENTS_DURING_G2_M_TRANSITION	0.00795655	0.104313	0.38073	-0.631135	-1.68308	25
146	WP_CANONICAL_AND_NONCANONICAL_NOTCH_SIGNALING	0.0103384	0.125887	0.38073	-0.647234	-1.68279	22
148	REACTOME_MISMATCH_REPAIR	0.0105656	0.127287	0.38073	-0.70831	-1.67991	15
82	REACTOME_ORC1_REMOVAL_FROM_CHROMATIN	0.00181378	0.0394387	0.45506	-0.522571	-1.67767	68
152	REACTOME_SIGNALING_BY_NOTCH1_HD_DOMAIN_MUTANTS_IN_CANCER	0.0112472	0.131933	0.38073	-0.706386	-1.67535	15
141	PID_MAPK_TRK_PATHWAY	0.00977763	0.12358	0.38073	-0.595864	-1.67159	32
156	BIOCARTA_PDZS_PATHWAY	0.0120652	0.137425	0.38073	-0.704094	-1.66992	15
154	KEGG_BASE_EXCISION_REPAIR	0.011897	0.137425	0.38073	-0.597625	-1.66532	31
84	KEGG_TIGHT_JUNCTION	0.00187738	0.0398496	0.45506	-0.495671	-1.66438	94
130	PID_PLK1_PATHWAY	0.00622743	0.0850512	0.407018	-0.555931	-1.65698	45
81	REACTOME_DNA_REPLICATION_PRE_INITIATION	0.00163137	0.0359104	0.45506	-0.478962	-1.65682	117
105	REACTOME_TRANSPORT_OF_MATURE_TRANSCRIPT_TO_CYTOPLASM	0.00359347	0.0606219	0.431708	-0.506181	-1.65489	77
138	PID_ATR_PATHWAY	0.0081436	0.105218	0.38073	-0.576762	-1.65407	38
85	REACTOME_SWITCHING_OF_ORIGINS_TO_A_POST_REPLICATIVE_STATE	0.00193209	0.0405284	0.45506	-0.498529	-1.65248	89
153	REACTOME_TRANSPORT_OF_THE_SLBP_DEPENDANT_MATURE_MRNA	0.0115168	0.134212	0.38073	-0.575485	-1.63893	35
67	KEGG_SPLICEOSOME	0.000718802	0.0191287	0.477271	-0.470743	-1.63564	123
172	PID_AMB2_NEUTROPHILS_PATHWAY	0.0156597	0.162333	0.352488	-0.598295	-1.63257	28
182	REACTOME_NOTCH3_ACTIVATION_AND_TRANSMISSION_OF_SIGNAL_TO_THE_NUCLEUS	0.0181628	0.177936	0.352488	-0.622082	-1.63257	23
41	REACTOME_MITOTIC_G2_G2_M_PHASES	0.000262695	0.011424	0.498493	-0.439092	-1.63256	185
47	REACTOME_MRNA_SPLICING	0.000384924	0.014345	0.498493	-0.434207	-1.62985	211
150	WP_OVARIAN_INFERTILITY	0.0108498	0.128845	0.38073	-0.607712	-1.62898	26
174	REACTOME_GAP_JUNCTION_TRAFFICKING_AND_REGULATION	0.0160294	0.164256	0.352488	-0.592106	-1.62823	29
186	REACTOME_INTERACTIONS_OF_REV_WITH_HOST_CELLULAR_PROTEINS	0.018902	0.179607	0.352488	-0.569688	-1.62689	36
189	REACTOME_ABERRANT_REGULATION_OF_MITOTIC_G1_S_TRANSITION_IN_CANCER_DUE_TO_RB1_DEFECTS	0.0190385	0.179607	0.352488	-0.669334	-1.62581	17
224	REACTOME_PLATELET_CALCIUM_HOMEOSTASIS	0.0304536	0.241005	0.352488	-0.651884	-1.61906	19
161	REACTOME_DISEASES_OF_MITOTIC_CELL_CYCLE	0.0131239	0.144956	0.38073	-0.563544	-1.61617	38
169	REACTOME_NUCLEAR_IMPORT_OF_REV_PROTEIN	0.0147555	0.155675	0.38073	-0.570215	-1.61497	33
124	REACTOME_G2_M_DNA_DAMAGE_CHECKPOINT	0.00554554	0.0797396	0.407018	-0.501582	-1.61465	69
111	REACTOME_APC_C_MEDIATED_DEGRADATION_OF_CELL_CYCLE_PROTEINS	0.00413283	0.066386	0.407018	-0.487104	-1.61335	85
195	BIOCARTA_ETS_PATHWAY	0.0230892	0.210413	0.352488	-0.661004	-1.60558	17
168	REACTOME_TRANSPORT_OF_MATURE_MRNAS_DERIVED_FROM_INTRONLESS_TRANSCRIPTS	0.0142421	0.151153	0.38073	-0.546238	-1.60425	42
147	REACTOME_AMYLOID_FIBER_FORMATION	0.0103788	0.125887	0.38073	-0.524002	-1.60387	52
157	REACTOME_THE_ROLE_OF_GTSE1_IN_G2_M_PROGRESSION_AFTER_G2_CHECKPOINT	0.0121008	0.137425	0.38073	-0.500662	-1.60344	66
101	WP_BREAST_CANCER_PATHWAY	0.00313876	0.05541	0.431708	-0.462938	-1.60265	119
198	REACTOME_CREB1_PHOSPHORYLATION_THROUGH_NMDA_RECEPTOR_MEDIATED_ACTIVATION_OF_RAS_SIGNALING	0.0235443	0.212018	0.352488	-0.609863	-1.6005	23
165	WP_GASTRIC_CANCER_NETWORK_1	0.0138771	0.149957	0.38073	-0.600116	-1.60036	25
143	REACTOME_KINESINS	0.00994678	0.12358	0.38073	-0.540736	-1.59792	43
209	REACTOME_TRANSLESION_SYNTHESIS_BY_POLK	0.0263298	0.223914	0.352488	-0.657047	-1.59596	17
220	BIOCARTA_MCM_PATHWAY	0.028547	0.230752	0.352488	-0.647142	-1.59466	18
94	REACTOME_RHO_GTPASES_ACTIVATE_FORMINS	0.00242293	0.0459583	0.431708	-0.455982	-1.59121	127
134	REACTOME_AURKA_ACTIVATION_BY_TPX2	0.0074827	0.0995646	0.407018	-0.492418	-1.5902	70
121	WP_DNA_REPAIR_PATHWAYS_FULL_NETWORK	0.00508999	0.0749345	0.407018	-0.458718	-1.58679	117
183	WP_ATM_SIGNALING_PATHWAY	0.0183002	0.178302	0.352488	-0.547077	-1.58224	39
37	REACTOME_DNA_REPAIR	0.000111196	0.00535843	0.538434	-0.406152	-1.57999	293
123	REACTOME_REGULATION_OF_PLK1_ACTIVITY_AT_G2_M_TRANSITION	0.00547838	0.0794143	0.407018	-0.476765	-1.57911	85
214	REACTOME_EXPORT_OF_VIRAL_RIBONUCLEOPROTEINS_FROM_NUCLEUS	0.0272664	0.227177	0.352488	-0.562424	-1.57778	32
185	REACTOME_SUMOYLATION_OF_RNA_BINDING_PROTEINS	0.0186679	0.179607	0.352488	-0.527911	-1.57626	46
233	KEGG_OLFACTORY_TRANSDUCTION	0.031752	0.242978	0.321776	-0.647513	-1.5728	17
167	WP_DNA_IRDOUBLE_STRAND_BREAKS_AND_CELLULAR_RESPONSE_VIA_ATM	0.0141916	0.151153	0.38073	-0.510515	-1.57159	55
225	WP_HYPERTROPHY_MODEL	0.0305651	0.241005	0.352488	-0.662404	-1.57104	15
33	REACTOME_M_PHASE	6.09955e-05	0.0032956	0.557332	-0.397844	-1.57086	354
212	REACTOME_REGULATION_OF_GLUCOKINASE_BY_GLUCOKINASE_REGULATORY_PROTEIN	0.0269787	0.226776	0.352488	-0.570255	-1.56815	29
271	REACTOME_RUNX2_REGULATES_OSTEOBLAST_DIFFERENTIATION	0.0436927	0.284903	0.321776	-0.618154	-1.56469	20
75	REACTOME_SIGNALING_BY_NOTCH	0.00135687	0.0322572	0.45506	-0.422598	-1.56406	179
266	REACTOME_TRANSCRIPTION_OF_E2F_TARGETS_UNDER_NEGATIVE_CONTROL_BY_DREAM_COMPLEX	0.0425249	0.284903	0.321776	-0.629721	-1.56401	19
242	REACTOME_E2F_MEDIATED_REGULATION_OF_DNA_REPLICATION	0.0336798	0.247421	0.321776	-0.600783	-1.56202	22
218	BIOCARTA_AGR_PATHWAY	0.0280264	0.229225	0.352488	-0.566162	-1.55689	29
179	REACTOME_NUCLEAR_ENVELOPE_NE_REASSEMBLY	0.0172724	0.172049	0.352488	-0.487899	-1.55037	64
205	REACTOME_FANCONI_ANEMIA_PATHWAY	0.0255012	0.221798	0.352488	-0.543314	-1.54731	35
300	REACTOME_PROCESSIVE_SYNTHESIS_ON_THE_C_STRAND_OF_THE_TELOMERE	0.053499	0.317962	0.321776	-0.622508	-1.5461	19
206	REACTOME_SMOOTH_MUSCLE_CONTRACTION	0.0258363	0.222925	0.352488	-0.538828	-1.54528	38
244	REACTOME_NEGATIVE_REGULATION_OF_NMDA_RECEPTOR_MEDIATED_NEURONAL_TRANSMISSION	0.0344201	0.25152	0.321776	-0.65132	-1.54475	15
200	REACTOME_SUMOYLATION_OF_SUMOYLATION_PROTEINS	0.0243814	0.21682	0.352488	-0.539962	-1.54341	34
187	WP_HISTONE_MODIFICATIONS	0.0189327	0.179607	0.352488	-0.522073	-1.54277	43
230	SIG_REGULATION_OF_THE_ACTIN_CYTOSKELETON_BY_RHO_GTPASES	0.0311695	0.241005	0.352488	-0.560949	-1.54256	29
280	REACTOME_RHO_GTPASES_ACTIVATE_IQGAPS	0.0448029	0.285298	0.287857	-0.600938	-1.5415	21
162	WP_DYRK1A	0.0131704	0.144956	0.38073	-0.496484	-1.54091	57
223	REACTOME_NCAM_SIGNALING_FOR_NEURITE_OUT_GROWTH	0.0300694	0.240421	0.352488	-0.51485	-1.53726	46
259	BIOCARTA_PITX2_PATHWAY	0.0393765	0.271074	0.321776	-0.646134	-1.53245	15
128	REACTOME_REGULATION_OF_TP53_ACTIVITY_THROUGH_PHOSPHORYLATION	0.00604459	0.0841993	0.407018	-0.460573	-1.53169	87
270	REACTOME_TRANSCRIPTION_OF_E2F_TARGETS_UNDER_NEGATIVE_CONTROL_BY_P107_RBL1_AND_P130_RBL2_IN_COMPLEX_WITH_HDAC1	0.0436224	0.284903	0.321776	-0.63829	-1.52657	16
145	REACTOME_CYCLIN_A_CDK2_ASSOCIATED_EVENTS_AT_S_PHASE_ENTRY	0.0100502	0.123583	0.38073	-0.462527	-1.52548	83
284	REACTOME_TP53_REGULATES_TRANSCRIPTION_OF_GENES_INVOLVED_IN_G2_CELL_CYCLE_ARREST	0.0464065	0.291348	0.321776	-0.627007	-1.523	17
282	REACTOME_REGULATION_OF_BETA_CELL_DEVELOPMENT	0.0452685	0.286219	0.321776	-0.635639	-1.52023	16
274	REACTOME_PHASE_0_RAPID_DEPOLARISATION	0.0437821	0.284903	0.321776	-0.640206	-1.51839	15
287	PID_FOXM1_PATHWAY	0.0487681	0.301564	0.321776	-0.531372	-1.51747	36
158	PID_P73PATHWAY	0.0122547	0.138292	0.38073	-0.469893	-1.50855	68
291	WP_NEURAL_CREST_CELL_MIGRATION_IN_CANCER	0.049307	0.302111	0.321776	-0.528131	-1.50822	36
285	REACTOME_CONSTITUTIVE_SIGNALING_BY_AKT1_E17K_IN_CANCER	0.0477032	0.298438	0.276501	-0.562002	-1.50645	26
310	REACTOME_RECOGNITION_OF_DNA_DAMAGE_BY_PCNA_CONTAINING_REPLICATION_COMPLEX	0.0578309	0.332621	0.321776	-0.544759	-1.50569	30
228	REACTOME_ION_TRANSPORT_BY_P_TYPE_ATPASES	0.0310443	0.241005	0.352488	-0.526092	-1.50376	34
265	WP_NEURAL_CREST_CELL_MIGRATION_DURING_DEVELOPMENT	0.042035	0.282824	0.321776	-0.529695	-1.50021	33
256	REACTOME_SCF_SKP2_MEDIATED_DEGRADATION_OF_P27_P21	0.0378513	0.263628	0.321776	-0.481772	-1.4995	58
272	WP_LEUKOCYTEINTRINSIC_HIPPO_PATHWAY_FUNCTIONS	0.0437063	0.284903	0.287857	-0.550396	-1.48933	27
237	REACTOME_VIRAL_MESSENGER_RNA_SYNTHESIS	0.0327304	0.245876	0.321776	-0.503738	-1.48859	43
297	REACTOME_PRC2_METHYLATES_HISTONES_AND_DNA	0.0517292	0.310549	0.321776	-0.528944	-1.48386	32
229	PID_BETA_CATENIN_NUC_PATHWAY	0.0311695	0.241005	0.352488	-0.463189	-1.47792	65
246	KEGG_P53_SIGNALING_PATHWAY	0.034921	0.251769	0.321776	-0.469937	-1.47484	61
163	WP_CALCIUM_REGULATION_IN_CARDIAC_CELLS	0.0134296	0.146902	0.38073	-0.429336	-1.46652	105
226	REACTOME_HCMV_EARLY_EVENTS	0.0308607	0.241005	0.352488	-0.447887	-1.46494	80
213	REACTOME_SARS_COV_2_MODULATES_HOST_TRANSLATION_MACHINERY	0.027091	0.226776	0.352488	-0.480002	-1.46225	50
245	REACTOME_RHOB_GTPASE_CYCLE	0.0348364	0.251769	0.321776	-0.457785	-1.46068	65
308	REACTOME_POSTMITOTIC_NUCLEAR_PORE_COMPLEX_NPC_REFORMATION	0.0576923	0.332621	0.248911	-0.539762	-1.46056	27
341	REACTOME_MEIOTIC_RECOMBINATION	0.0687754	0.358004	0.287805	-0.502806	-1.46029	40
232	REACTOME_RRNA_MODIFICATION_IN_THE_NUCLEUS_AND_CYTOSOL	0.0314988	0.242079	0.321776	-0.470495	-1.46025	57
340	PID_HES_HEY_PATHWAY	0.0687754	0.358004	0.287805	-0.502387	-1.45907	40
313	BIOCARTA_ATM_PATHWAY	0.0595668	0.339321	0.248911	-0.575613	-1.45701	20
329	WP_UREA_CYCLE_AND_METABOLISM_OF_AMINO_GROUPS	0.0632911	0.343003	0.24134	-0.588476	-1.4501	18
314	WP_EFFECT_OF_PROGERIN_ON_GENES_INVOLVED_IN_HUTCHINSONGILFORD_PROGERIA_SYNDROME	0.0600707	0.341102	0.245042	-0.543454	-1.44926	25
334	REACTOME_SIGNALING_BY_TYPE_1_INSULIN_LIKE_GROWTH_FACTOR_1_RECEPTOR_IGF1R	0.0644068	0.34338	0.231127	-0.512135	-1.43671	32
192	KEGG_LEUKOCYTE_TRANSENDOTHELIAL_MIGRATION	0.020496	0.189734	0.352488	-0.444033	-1.43551	71
253	PID_NOTCH_PATHWAY	0.036029	0.253912	0.321776	-0.471161	-1.43532	50
286	REACTOME_DNA_DOUBLE_STRAND_BREAK_RESPONSE	0.0482493	0.300799	0.321776	-0.4657	-1.43363	55
204	WP_MESODERMAL_COMMITMENT_PATHWAY	0.025355	0.221608	0.352488	-0.414227	-1.43289	117
330	REACTOME_CARBOXYTERMINAL_POST_TRANSLATIONAL_MODIFICATIONS_OF_TUBULIN	0.0636042	0.34338	0.237794	-0.53631	-1.4302	25
336	REACTOME_NOTCH1_INTRACELLULAR_DOMAIN_REGULATES_TRANSCRIPTION	0.0661352	0.350949	0.287805	-0.479412	-1.42891	45
370	REACTOME_LONG_TERM_POTENTIATION	0.0787546	0.377018	0.216543	-0.601446	-1.42646	15
288	KEGG_CELL_ADHESION_MOLECULES_CAMS	0.0487825	0.301564	0.321776	-0.454416	-1.42613	61
379	REACTOME_HS_GAG_BIOSYNTHESIS	0.0806452	0.377018	0.2114	-0.555835	-1.4258	21
377	BIOCARTA_ATRBRCA_PATHWAY	0.0806452	0.377018	0.2114	-0.555058	-1.42381	21
304	REACTOME_SUMOYLATION_OF_DNA_DAMAGE_RESPONSE_AND_REPAIR_PROTEINS	0.0557469	0.326963	0.321776	-0.435575	-1.42332	75
227	REACTOME_EUKARYOTIC_TRANSLATION_ELONGATION	0.0309003	0.241005	0.352488	-0.427789	-1.42221	90
355	BIOCARTA_NGF_PATHWAY	0.0740072	0.371587	0.222056	-0.584997	-1.42095	17
164	REACTOME_REGULATION_OF_TP53_ACTIVITY	0.0135896	0.147746	0.38073	-0.394515	-1.41944	152
359	REACTOME_TRANSLESION_SYNTHESIS_BY_POLH	0.0748175	0.371587	0.222056	-0.571153	-1.41855	19
380	REACTOME_TP53_REGULATES_TRANSCRIPTION_OF_ADDITIONAL_CELL_CYCLE_GENES_WHOSE_EXACT_ROLE_IN_THE_P53_PATHWAY_REMAIN_UNCERTAIN	0.0806452	0.377018	0.2114	-0.55296	-1.41843	21
389	WP_MAMMARY_GLAND_DEVELOPMENT_PATHWAY_PREGNANCY_AND_LACTATION_STAGE_3_OF_4	0.0842294	0.386069	0.206588	-0.544112	-1.41468	22
309	WP_G13_SIGNALING_PATHWAY	0.0576923	0.332621	0.248911	-0.496161	-1.41302	35
276	REACTOME_SIGNALING_BY_NOTCH4	0.0444204	0.285298	0.321776	-0.429156	-1.40307	77
292	REACTOME_SUMOYLATION_OF_UBIQUITINYLATION_PROTEINS	0.0506329	0.309173	0.271289	-0.489203	-1.40296	38
243	REACTOME_HCMV_INFECTION	0.0337202	0.247421	0.321776	-0.412848	-1.40206	102
173	REACTOME_INFLUENZA_INFECTION	0.0157933	0.162772	0.352488	-0.389457	-1.40124	152
373	WP_HEART_DEVELOPMENT	0.0795848	0.377018	0.208955	-0.512889	-1.39952	28
283	REACTOME_MEIOSIS	0.0456942	0.28789	0.282013	-0.443943	-1.39878	63
382	BIOCARTA_NO1_PATHWAY	0.0809353	0.377018	0.2114	-0.532848	-1.39839	23
281	WP_ACUTE_VIRAL_MYOCARDITIS	0.0451389	0.286219	0.282013	-0.439562	-1.39678	64
403	REACTOME_AGGREPHAGY	0.0905983	0.400836	0.193813	-0.501166	-1.39653	31
302	REACTOME_NS1_MEDIATED_EFFECTS_ON_HOST_PATHWAYS	0.0553571	0.325842	0.257206	-0.48274	-1.39617	39
365	PID_ATM_PATHWAY	0.0767918	0.375123	0.2114	-0.487301	-1.39288	34
231	REACTOME_APC_C_CDH1_MEDIATED_DEGRADATION_OF_CDC20_AND_OTHER_APC_C_CDH1_TARGETED_PROTEINS_IN_LATE_MITOSIS_EARLY_G1	0.0312239	0.241005	0.352488	-0.430632	-1.39219	71
293	WP_PARKINUBIQUITIN_PROTEASOMAL_SYSTEM_PATHWAY	0.0510563	0.309952	0.266351	-0.447218	-1.39195	58
290	REACTOME_RNA_POLYMERASE_II_TRANSCRIPTION_TERMINATION	0.0492091	0.302111	0.271289	-0.441271	-1.39036	63
375	WP_HEMATOPOIETIC_STEM_CELL_DIFFERENTIATION	0.0803571	0.377018	0.2114	-0.525364	-1.39032	24
416	WP_DRAVET_SYNDROME	0.0967742	0.414651	0.191892	-0.54178	-1.38975	21
414	REACTOME_INTERACTION_BETWEEN_L1_AND_ANKYRINS	0.0958409	0.412764	0.193813	-0.563692	-1.38902	18
202	REACTOME_RHOA_GTPASE_CYCLE	0.0248111	0.217962	0.352488	-0.392878	-1.38522	132
397	REACTOME_EGR2_AND_SOX10_MEDIATED_INITIATION_OF_SCHWANN_CELL_MYELINATION	0.0881295	0.395806	0.202072	-0.526009	-1.38044	23
279	WP_NOTCH_SIGNALING_PATHWAY	0.0446429	0.285298	0.287857	-0.451538	-1.37862	51
273	WP_LNCRNA_IN_CANONICAL_WNT_SIGNALING_AND_COLORECTAL_CANCER	0.0437063	0.284903	0.287857	-0.421519	-1.3781	77
396	REACTOME_DNA_METHYLATION	0.0881295	0.395806	0.202072	-0.524526	-1.37655	23
315	WP_ATM_SIGNALING_IN_DEVELOPMENT_AND_DISEASE	0.0604982	0.341329	0.245042	-0.461076	-1.37426	45
311	REACTOME_CYCLIN_D_ASSOCIATED_EVENTS_IN_G1	0.0584071	0.334855	0.248911	-0.459909	-1.37322	46
395	BIOCARTA_G2_PATHWAY	0.0881295	0.395806	0.202072	-0.523024	-1.37261	23
306	REACTOME_REGULATION_OF_RUNX2_EXPRESSION_AND_ACTIVITY	0.056239	0.327693	0.252961	-0.427532	-1.36923	66
426	WP_SEROTONIN_HTR1_GROUP_AND_FOS_PATHWAY	0.0996503	0.414651	0.186433	-0.505377	-1.36751	27
429	WP_FACTORS_AND_PATHWAYS_AFFECTING_INSULINLIKE_GROWTH_FACTOR_IGF1AKT_SIGNALING	0.1	0.414651	0.183024	-0.487373	-1.36724	32
425	WP_GASTRIC_CANCER_NETWORK_2	0.0996503	0.414651	0.186433	-0.505099	-1.36676	27
335	KEGG_NOTCH_SIGNALING_PATHWAY	0.0645161	0.34338	0.237794	-0.469868	-1.36463	40
257	REACTOME_RECRUITMENT_OF_NUMA_TO_MITOTIC_CENTROSOMES	0.0388917	0.269534	0.321776	-0.411991	-1.3629	84
436	REACTOME_ACTIVATION_OF_BH3_ONLY_PROTEINS	0.103806	0.42451	0.181383	-0.499445	-1.36284	28
439	REACTOME_TERMINATION_OF_TRANSLESION_DNA_SYNTHESIS	0.105983	0.43045	0.17822	-0.488427	-1.36103	31
443	SA_B_CELL_RECEPTOR_COMPLEXES	0.109319	0.43999	0.179782	-0.530413	-1.36059	21
333	REACTOME_FORMATION_OF_THE_BETA_CATENIN_TCF_TRANSACTIVATING_COMPLEX	0.0642857	0.34338	0.237794	-0.455098	-1.36028	47
417	BIOCARTA_CELLCYCLE_PATHWAY	0.0971223	0.414651	0.191892	-0.517976	-1.35936	23
428	REACTOME_FCERI_MEDIATED_MAPK_ACTIVATION	0.1	0.414651	0.188204	-0.51359	-1.35916	24
277	WP_WNT_SIGNALING	0.0445205	0.285298	0.282013	-0.405101	-1.35799	93
351	REACTOME_NONHOMOLOGOUS_END_JOINING_NHEJ	0.0729537	0.370343	0.222056	-0.454005	-1.35318	45
210	WP_BRAINDERIVED_NEUROTROPHIC_FACTOR_BDNF_SIGNALING_PATHWAY	0.0263724	0.223914	0.352488	-0.385052	-1.35293	130
327	REACTOME_G1_S_DNA_DAMAGE_CHECKPOINTS	0.0627178	0.341329	0.237794	-0.423475	-1.3512	65
356	WP_NEUROGENESIS_REGULATION_IN_THE_OLFACTORY_EPITHELIUM	0.0743363	0.371587	0.21925	-0.456831	-1.34997	43
468	WP_HEMATOPOIETIC_STEM_CELL_GENE_REGULATION_BY_GABP_ALPHABETA_COMPLEX	0.121157	0.461589	0.170932	-0.547749	-1.34974	18
398	REACTOME_NR1H2_AND_NR1H3_MEDIATED_SIGNALING	0.0891608	0.398857	0.197822	-0.473521	-1.34854	35
392	WP_NOTCH_SIGNALING	0.0869565	0.395519	0.204295	-0.471376	-1.34686	37
326	REACTOME_EUKARYOTIC_TRANSLATION_INITIATION	0.0626779	0.341329	0.287805	-0.388436	-1.34368	117
455	REACTOME_NCAM1_INTERACTIONS	0.113636	0.444749	0.173748	-0.496465	-1.3434	27
388	REACTOME_DNA_DAMAGE_TELOMERE_STRESS_INDUCED_SENESCENCE	0.0831858	0.382269	0.206588	-0.449395	-1.34183	46
250	REACTOME_NONSENSE_MEDIATED_DECAY_NMD	0.035509	0.251769	0.321776	-0.38841	-1.34121	113
471	REACTOME_NR1H3_NR1H2_REGULATE_GENE_EXPRESSION_LINKED_TO_CHOLESTEROL_TRANSPORT_AND_EFFLUX	0.122414	0.463405	0.165657	-0.485224	-1.34113	30
465	PID_CD8_TCR_DOWNSTREAM_PATHWAY	0.120209	0.460503	0.168238	-0.487601	-1.34085	29
475	REACTOME_TELOMERE_EXTENSION_BY_TELOMERASE	0.12724	0.476616	0.165657	-0.515396	-1.34002	22
295	REACTOME_ANCHORING_OF_THE_BASAL_BODY_TO_THE_PLASMA_MEMBRANE	0.0512821	0.309952	0.261664	-0.398316	-1.33899	95
466	WP_MAPK_PATHWAY_IN_CONGENITAL_THYROID_CANCER	0.120438	0.460503	0.172324	-0.55982	-1.3389	16
431	REACTOME_NUCLEAR_PORE_COMPLEX_NPC_DISASSEMBLY	0.101399	0.419475	0.184706	-0.469548	-1.33723	35
318	REACTOME_DISEASES_OF_PROGRAMMED_CELL_DEATH	0.0617284	0.341329	0.24134	-0.426664	-1.33681	60
305	PID_MYC_ACTIV_PATHWAY	0.0559441	0.327043	0.252961	-0.408544	-1.33568	77
482	REACTOME_FORMATION_OF_TUBULIN_FOLDING_INTERMEDIATES_BY_CCT_TRIC	0.130199	0.481628	0.164406	-0.541683	-1.33479	18
460	WP_MELATONIN_METABOLISM_AND_EFFECTS	0.116608	0.451454	0.172324	-0.500111	-1.33367	25
312	REACTOME_COLLAGEN_FORMATION	0.0594406	0.339321	0.245042	-0.407411	-1.33198	77
503	REACTOME_FOXO_MEDIATED_TRANSCRIPTION_OF_CELL_DEATH_GENES	0.142857	0.505298	0.157403	-0.561337	-1.33133	15
484	PID_AURORA_A_PATHWAY	0.131624	0.484887	0.158514	-0.477085	-1.32943	31
378	BIOCARTA_NFAT_PATHWAY	0.0806452	0.377018	0.2114	-0.45735	-1.32828	40
393	REACTOME_NRAGE_SIGNALS_DEATH_THROUGH_JNK	0.0875	0.395806	0.202072	-0.444052	-1.32726	47
364	REACTOME_TRANSCRIPTIONAL_REGULATION_BY_SMALL_RNAS	0.0766551	0.375123	0.213928	-0.415952	-1.3272	65
474	PID_RAC1_REG_PATHWAY	0.127119	0.476616	0.160801	-0.472783	-1.32631	32
470	BIOCARTA_VIP_PATHWAY	0.122302	0.463405	0.169571	-0.504715	-1.32455	23
345	REACTOME_AUF1_HNRNP_D0_BINDS_AND_DESTABILIZES_MRNA	0.0692718	0.358004	0.227987	-0.432184	-1.32284	52
383	REACTOME_COLLAGEN_BIOSYNTHESIS_AND_MODIFYING_ENZYMES	0.0809859	0.377018	0.208955	-0.425492	-1.32057	57
407	PID_RHOA_REG_PATHWAY	0.0922242	0.403815	0.197822	-0.460455	-1.32052	38
420	PID_AR_TF_PATHWAY	0.0978648	0.414651	0.190023	-0.442516	-1.31894	45
507	WP_TRANSCRIPTION_COFACTORS_SKI_AND_SKIL_PROTEIN_PARTNERS	0.146474	0.514694	0.154191	-0.534875	-1.31802	18
440	SIG_CHEMOTAXIS	0.106884	0.433123	0.183024	-0.46043	-1.31558	37
376	WP_TGFBETA_RECEPTOR_SIGNALING_IN_SKELETAL_DYSPLASIAS	0.0803571	0.377018	0.2114	-0.430601	-1.3147	51
410	PID_PS1_PATHWAY	0.0928571	0.403815	0.195789	-0.44919	-1.3096	41
499	REACTOME_CONDENSATION_OF_PROPHASE_CHROMOSOMES	0.140678	0.502663	0.152145	-0.466577	-1.3089	32
523	WP_MIRNAS_INVOLVED_IN_DNA_DAMAGE_RESPONSE	0.157509	0.536457	0.149208	-0.551271	-1.30746	15
332	KEGG_RIBOSOME	0.0640138	0.34338	0.234393	-0.394601	-1.30697	85
402	REACTOME_GLYCOLYSIS	0.0904255	0.400836	0.197822	-0.415837	-1.30505	61
401	WP_NEURAL_CREST_DIFFERENTIATION	0.0902778	0.400836	0.195789	-0.410533	-1.30453	64
406	REACTOME_SUMOYLATION_OF_CHROMATIN_ORGANIZATION_PROTEINS	0.0915493	0.40205	0.195789	-0.419311	-1.30139	57
535	WP_MIR5093P_ALTERATION_OF_YAP1ECM_AXIS	0.16426	0.547431	0.144631	-0.535506	-1.30074	17
449	REACTOME_TRANSCRIPTIONAL_REGULATION_OF_GRANULOPOIESIS	0.111702	0.443241	0.176694	-0.437958	-1.30008	44
502	BIOCARTA_INTEGRIN_PATHWAY	0.142373	0.505298	0.151149	-0.463407	-1.30001	32
459	WP_TGFBETA_RECEPTOR_SIGNALING	0.116071	0.450883	0.173748	-0.434779	-1.29955	47
497	BIOCARTA_VDR_PATHWAY	0.139286	0.499691	0.157403	-0.4906	-1.29832	24
458	REACTOME_TRANSLESION_SYNTHESIS_BY_Y_FAMILY_DNA_POLYMERASES_BYPASSES_LESIONS_ON_DNA_TEMPLATE	0.115732	0.450548	0.175204	-0.452275	-1.29706	38
490	REACTOME_RUNX2_REGULATES_BONE_DEVELOPMENT	0.136042	0.495028	0.158514	-0.483393	-1.29574	26
419	REACTOME_SCF_BETA_TRCP_MEDIATED_DEGRADATION_OF_EMI1	0.0976909	0.414651	0.190023	-0.423289	-1.29561	52
511	WP_TYPE_I_COLLAGEN_SYNTHESIS_IN_THE_CONTEXT_OF_OSTEOGENESIS_IMPERFECTA	0.148789	0.51916	0.149208	-0.474126	-1.29375	28
544	REACTOME_NPAS4_REGULATES_EXPRESSION_OF_TARGET_GENES	0.17148	0.55993	0.141225	-0.53255	-1.29356	17
508	PID_HNF3A_PATHWAY	0.146643	0.514694	0.152145	-0.484922	-1.29317	25
354	WP_22Q112_COPY_NUMBER_VARIATION_SYNDROME	0.0737564	0.371491	0.216543	-0.388995	-1.29202	86
413	PID_RB_1PATHWAY	0.0955752	0.412617	0.191892	-0.413962	-1.29199	59
521	WP_PREIMPLANTATION_EMBRYO	0.156897	0.536098	0.144631	-0.466807	-1.29023	30
361	WP_MYOMETRIAL_RELAXATION_AND_CONTRACTION_PATHWAYS	0.0753425	0.372121	0.213928	-0.371937	-1.28569	121
543	KEGG_ALDOSTERONE_REGULATED_SODIUM_REABSORPTION	0.170251	0.559037	0.141225	-0.492284	-1.27993	22
526	WP_EXTRAFOLLICULAR_AND_FOLLICULAR_B_CELL_ACTIVATION_BY_SARSCOV2	0.159011	0.539004	0.145516	-0.479696	-1.27923	25
360	WP_CIRCADIAN_RHYTHM_GENES	0.0751634	0.372121	0.208955	-0.358896	-1.278	137
485	REACTOME_REGULATION_OF_TP53_EXPRESSION_AND_DEGRADATION	0.132246	0.485429	0.16318	-0.447229	-1.27787	37
452	REACTOME_HCMV_LATE_EVENTS	0.112478	0.443241	0.175204	-0.398722	-1.27696	66
564	PID_IL2_STAT5_PATHWAY	0.18231	0.576347	0.13649	-0.503001	-1.27321	20
514	REACTOME_MICRORNA_MIRNA_BIOGENESIS	0.151786	0.526525	0.15017	-0.480567	-1.27177	24
555	REACTOME_SIGNALING_BY_CYTOSOLIC_FGFR1_FUSION_MUTANTS	0.177215	0.568484	0.138805	-0.515701	-1.27077	18
559	WP_ONECARBON_METABOLISM	0.179211	0.571617	0.137251	-0.488575	-1.27028	22
581	WP_REGULATION_OF_WNT_BCATENIN_SIGNALING_BY_SMALL_MOLECULE_COMPOUNDS	0.191606	0.586452	0.133555	-0.53109	-1.27019	16
476	WP_MECHANOREGULATION_AND_PATHOLOGY_OF_YAPTAZ_VIA_HIPPO_AND_NONHIPPO_MECHANISMS	0.12724	0.476616	0.165657	-0.436965	-1.26907	40
454	WP_PATHWAYS_AFFECTED_IN_ADENOID_CYSTIC_CARCINOMA	0.113274	0.444749	0.175204	-0.406529	-1.2688	59
258	REACTOME_RHO_GTPASE_EFFECTORS	0.0390016	0.269534	0.287857	-0.331992	-1.26813	246
569	WP_SEROTONIN_RECEPTOR_467_AND_NR3C_SIGNALING	0.185921	0.580677	0.135002	-0.521877	-1.26764	17
492	REACTOME_PKMTS_METHYLATE_HISTONE_LYSINES	0.137011	0.495874	0.158514	-0.424935	-1.26654	45
566	BIOCARTA_IGF1_PATHWAY	0.184307	0.580008	0.13649	-0.509361	-1.26508	19
349	REACTOME_SUMOYLATION	0.072	0.36784	0.2114	-0.34705	-1.26463	161
500	REACTOME_RECYCLING_PATHWAY_OF_L1	0.141304	0.503891	0.157403	-0.442363	-1.26396	37
481	REACTOME_NEGATIVE_REGULATION_OF_NOTCH4_SIGNALING	0.129663	0.480641	0.16318	-0.412832	-1.2636	52
549	BIOCARTA_G1_PATHWAY	0.17301	0.56189	0.137251	-0.462561	-1.26219	28
448	REACTOME_DEGRADATION_OF_DVL	0.111504	0.443241	0.176694	-0.410625	-1.2614	54
583	PID_PRL_SIGNALING_EVENTS_PATHWAY	0.191756	0.586452	0.132147	-0.491596	-1.26102	21
578	REACTOME_ESTROGEN_DEPENDENT_NUCLEAR_EVENTS_DOWNSTREAM_OF_ESR_MEMBRANE_SIGNALING	0.189531	0.583298	0.133555	-0.497997	-1.26054	20
518	REACTOME_SARS_COV_1_MODULATES_HOST_TRANSLATION_MACHINERY	0.154122	0.530501	0.149208	-0.441178	-1.2599	36
505	REACTOME_TRANSCRIPTIONAL_REGULATION_BY_VENTX	0.143116	0.505298	0.156312	-0.440939	-1.25989	37
531	REACTOME_METABOLISM_OF_FAT_SOLUBLE_VITAMINS	0.162587	0.545476	0.142901	-0.465509	-1.25963	27
579	REACTOME_SEALING_OF_THE_NUCLEAR_ENVELOPE_NE_BY_ESCRT_III	0.189531	0.583298	0.133555	-0.497195	-1.25851	20
592	PID_CIRCADIAN_PATHWAY	0.197802	0.59486	0.131458	-0.530518	-1.25824	15
610	REACTOME_SUMOYLATION_OF_DNA_METHYLATION_PROTEINS	0.206204	0.601954	0.128143	-0.525873	-1.25771	16
457	REACTOME_RECRUITMENT_OF_MITOTIC_CENTROSOME_PROTEINS_AND_COMPLEXES	0.114035	0.444912	0.173748	-0.385854	-1.25741	78
538	NABA_COLLAGENS	0.167832	0.555185	0.140406	-0.440067	-1.25327	35
539	REACTOME_COLLAGEN_CHAIN_TRIMERIZATION	0.167832	0.555185	0.140406	-0.440067	-1.25327	35
461	REACTOME_MAPK6_MAPK4_SIGNALING	0.116725	0.451454	0.170932	-0.379753	-1.25248	83
399	WP_EGFEGFR_SIGNALING_PATHWAY	0.0892562	0.398857	0.191892	-0.34932	-1.24971	148
615	BIOCARTA_P53_PATHWAY	0.208029	0.603116	0.127505	-0.522195	-1.24891	16
562	REACTOME_TRANSCRIPTIONAL_REGULATION_BY_THE_AP_2_TFAP2_FAMILY_OF_TRANSCRIPTION_FACTORS	0.181979	0.576347	0.135002	-0.467358	-1.24633	25
572	REACTOME_PROCESSING_OF_CAPPED_INTRONLESS_PRE_MRNA	0.186411	0.580677	0.132147	-0.451774	-1.24233	29
576	WP_GLYCOLYSIS_AND_GLUCONEOGENESIS	0.187931	0.581738	0.130777	-0.449301	-1.24185	30
593	REACTOME_SYNTHESIS_OF_PC	0.197842	0.59486	0.130106	-0.472964	-1.24123	23
558	REACTOME_INTERACTIONS_OF_VPR_WITH_HOST_CELLULAR_PROTEINS	0.179211	0.571617	0.137251	-0.434386	-1.2405	36
595	KEGG_PRION_DISEASES	0.19964	0.59825	0.129443	-0.472623	-1.24033	23
477	REACTOME_GLUCOSE_METABOLISM	0.128645	0.480641	0.160801	-0.377841	-1.23998	76
504	REACTOME_PRE_NOTCH_EXPRESSION_AND_PROCESSING	0.142857	0.505298	0.153159	-0.388123	-1.2384	65
599	REACTOME_SIGNALING_BY_ERYTHROPOIETIN	0.202509	0.601954	0.128143	-0.482576	-1.23788	21
513	WP_MELANOMA	0.149648	0.520121	0.15017	-0.396965	-1.23554	58
554	BIOCARTA_ALK_PATHWAY	0.176573	0.568286	0.13649	-0.456363	-1.23489	27
462	REACTOME_SIGNALING_BY_NTRKS	0.118928	0.458045	0.165657	-0.357605	-1.23484	113
609	REACTOME_INITIATION_OF_NUCLEAR_ENVELOPE_NE_REFORMATION	0.206204	0.601954	0.128143	-0.496578	-1.23333	19
495	PID_SMAD2_3NUCLEAR_PATHWAY	0.138112	0.497482	0.156312	-0.38146	-1.23187	70
546	PID_ILK_PATHWAY	0.171681	0.55993	0.1396	-0.416747	-1.23152	43
651	REACTOME_OTHER_INTERLEUKIN_SIGNALING	0.232601	0.636121	0.119888	-0.519048	-1.23104	15
580	REACTOME_BASE_EXCISION_REPAIR_AP_SITE_FORMATION	0.189744	0.583298	0.129443	-0.441513	-1.2303	31
625	REACTOME_SIGNALING_BY_BMP	0.217626	0.620843	0.123257	-0.468362	-1.22915	23
645	WP_MONOAMINE_TRANSPORT	0.229927	0.635597	0.120433	-0.51358	-1.22831	16
307	REACTOME_TRANSCRIPTIONAL_REGULATION_BY_TP53	0.0576071	0.332621	0.227987	-0.310987	-1.22737	344
519	REACTOME_CELL_DEATH_SIGNALLING_VIA_NRAGE_NRIF_AND_NADE	0.154657	0.531318	0.147331	-0.389512	-1.22728	63
596	REACTOME_COOPERATION_OF_PREFOLDIN_AND_TRIC_CCT_IN_ACTIN_AND_TUBULIN_FOLDING	0.201413	0.601954	0.127505	-0.459154	-1.22445	25
575	REACTOME_G_ALPHA_Z_SIGNALLING_EVENTS	0.187713	0.581738	0.130106	-0.427794	-1.22279	34
640	REACTOME_ACTIVATION_OF_AMPK_DOWNSTREAM_OF_NMDARS	0.225632	0.628596	0.120985	-0.503372	-1.22269	17
480	REACTOME_L1CAM_INTERACTIONS	0.129534	0.480641	0.160801	-0.367547	-1.22193	90
520	WP_NCRNAS_INVOLVED_IN_WNT_SIGNALING_IN_HEPATOCELLULAR_CARCINOMA	0.156794	0.536098	0.145516	-0.380565	-1.22177	68
612	REACTOME_FCGR3A_MEDIATED_IL10_SYNTHESIS	0.206714	0.60224	0.12564	-0.457409	-1.2198	25
563	WP_EXERCISEINDUCED_CIRCADIAN_REGULATION	0.182301	0.576347	0.135002	-0.408497	-1.21971	46
509	REACTOME_GENE_SILENCING_BY_RNA	0.147059	0.515139	0.15017	-0.368251	-1.2197	85
487	KEGG_OOCYTE_MEIOSIS	0.133562	0.488995	0.157403	-0.363799	-1.21954	93
501	WP_SUDDEN_INFANT_DEATH_SYNDROME_SIDS_SUSCEPTIBILITY_PATHWAYS	0.142114	0.505298	0.153159	-0.367169	-1.21706	89
571	REACTOME_DUAL_INCISION_IN_GG_NER	0.18638	0.580677	0.134273	-0.419041	-1.21701	40
506	REACTOME_ESTROGEN_DEPENDENT_GENE_EXPRESSION	0.144828	0.510331	0.151149	-0.361641	-1.21696	98
540	WP_ENDOMETRIAL_CANCER	0.169014	0.558059	0.140406	-0.391842	-1.21614	57
551	WP_GPCRS_CLASS_A_RHODOPSINLIKE	0.176056	0.568147	0.137251	-0.388235	-1.20837	58
629	WP_IL2_SIGNALING_PATHWAY	0.22043	0.624844	0.122108	-0.421985	-1.20509	36
636	REACTOME_SIGNALING_BY_ERBB2_IN_CANCER	0.223827	0.627489	0.121543	-0.475617	-1.2039	20
626	PID_IL2_PI3K_PATHWAY	0.217993	0.620897	0.120433	-0.440969	-1.20328	28
412	REACTOME_EXTRACELLULAR_MATRIX_ORGANIZATION	0.0950156	0.411196	0.179782	-0.317783	-1.2032	219
614	WP_NETRINUNC5B_SIGNALING_PATHWAY	0.207447	0.602407	0.12564	-0.405134	-1.20264	44
411	REACTOME_NEURONAL_SYSTEM	0.0946372	0.410555	0.181383	-0.317565	-1.1993	224
633	WP_PRION_DISEASE_PATHWAY	0.223183	0.627489	0.118815	-0.439457	-1.19915	28
517	REACTOME_RESPONSE_OF_EIF2AK4_GCN2_TO_AMINO_ACID_DEFICIENCY	0.15411	0.530501	0.145516	-0.35581	-1.19852	99
385	WP_MALIGNANT_PLEURAL_MESOTHELIOMA	0.0821114	0.380272	0.188204	-0.302993	-1.19763	345
635	REACTOME_ASSEMBLY_AND_CELL_SURFACE_PRESENTATION_OF_NMDA_RECEPTORS	0.223776	0.627489	0.119348	-0.442376	-1.19704	27
660	REACTOME_FCERI_MEDIATED_CA_2_MOBILIZATION	0.238267	0.643682	0.11725	-0.472267	-1.19541	20
646	REACTOME_N_GLYCAN_ANTENNAE_ELONGATION_IN_THE_MEDIAL_TRANS_GOLGI	0.231465	0.636121	0.119348	-0.484754	-1.19451	18
510	REACTOME_NEUROTRANSMITTER_RECEPTORS_AND_POSTSYNAPTIC_SIGNAL_TRANSMISSION	0.148211	0.518158	0.148262	-0.343747	-1.19438	123
528	PID_ERBB1_DOWNSTREAM_PATHWAY	0.160745	0.541954	0.141225	-0.352209	-1.19038	100
662	REACTOME_GROWTH_HORMONE_RECEPTOR_SIGNALING	0.240876	0.648254	0.11725	-0.479248	-1.19029	19
588	WP_MECP2_AND_ASSOCIATED_RETT_SYNDROME	0.195079	0.591541	0.129443	-0.384185	-1.19027	56
697	REACTOME_DEFECTIVE_B4GALT7_CAUSES_EDS_PROGEROID_TYPE	0.262774	0.672203	0.111463	-0.497312	-1.1894	16
598	REACTOME_HEDGEHOG_LIGAND_BIOGENESIS	0.202465	0.601954	0.126876	-0.38194	-1.18878	58
589	WNT_SIGNALING	0.195804	0.592732	0.128789	-0.365546	-1.18343	72
472	REACTOME_CHROMATIN_MODIFYING_ENZYMES	0.124606	0.470703	0.156312	-0.312693	-1.18213	220
664	PID_NETRIN_PATHWAY	0.243103	0.651881	0.112843	-0.427674	-1.18207	30
643	PID_ERBB2_ERBB3_PATHWAY	0.226786	0.628863	0.119888	-0.405213	-1.18139	41
637	WP_INTEGRATED_CANCER_PATHWAY	0.224779	0.628445	0.119888	-0.399751	-1.1813	43
671	PID_INTEGRIN_A4B1_PATHWAY	0.246552	0.654314	0.111918	-0.427266	-1.18094	30
673	REACTOME_SIALIC_ACID_METABOLISM	0.24735	0.654421	0.113313	-0.442741	-1.18068	25
573	WP_INTEGRINMEDIATED_CELL_ADHESION	0.186851	0.580677	0.131458	-0.35806	-1.18042	82
594	REACTOME_ASYMMETRIC_LOCALIZATION_OF_PCP_PROTEINS	0.199295	0.598219	0.128143	-0.376185	-1.17865	60
665	KEGG_GLYCINE_SERINE_AND_THREONINE_METABOLISM	0.244123	0.651881	0.115734	-0.478055	-1.178	18
607	PID_CMYB_PATHWAY	0.205624	0.601954	0.12564	-0.367796	-1.17792	66
650	REACTOME_DNA_DAMAGE_BYPASS	0.232143	0.636121	0.118288	-0.393873	-1.17728	47
713	PID_DNA_PK_PATHWAY	0.272894	0.680827	0.10925	-0.495965	-1.17629	15
585	REACTOME_OXIDATIVE_STRESS_INDUCED_SENESCENCE	0.193772	0.589767	0.128789	-0.356489	-1.17524	82
701	WP_16P112_DISTAL_DELETION_SYNDROME	0.266071	0.676755	0.10925	-0.443402	-1.17342	24
582	WP_OSTEOBLAST_DIFFERENTIATION_AND_RELATED_DISEASES	0.191638	0.586452	0.130106	-0.355667	-1.17304	83
561	REACTOME_FACTORS_INVOLVED_IN_MEGAKARYOCYTE_DEVELOPMENT_AND_PLATELET_PRODUCTION	0.181049	0.57542	0.132147	-0.339933	-1.17233	114
696	WP_TUMOR_SUPPRESSOR_ACTIVITY_OF_SMARCB1	0.262069	0.671363	0.107972	-0.423979	-1.17186	30
722	SA_TRKA_RECEPTOR	0.276557	0.682965	0.108394	-0.493317	-1.17001	15
683	WP_WHITE_FAT_CELL_DIFFERENTIATION	0.255245	0.666327	0.110565	-0.432243	-1.16962	27
656	REACTOME_MRNA_SPLICING_MINOR_PATHWAY	0.236036	0.640168	0.117766	-0.38391	-1.16952	50
381	REACTOME_NERVOUS_SYSTEM_DEVELOPMENT	0.0807114	0.377018	0.183024	-0.288236	-1.16857	482
676	WP_INTERFERON_TYPE_I_SIGNALING_PATHWAYS	0.248214	0.654684	0.113787	-0.390566	-1.16739	47
618	REACTOME_TRANSCRIPTIONAL_REGULATION_BY_RUNX3	0.210256	0.606614	0.122108	-0.348054	-1.16468	92
709	REACTOME_MAPK_TARGETS_NUCLEAR_EVENTS_MEDIATED_BY_MAP_KINASES	0.270085	0.679214	0.105521	-0.417915	-1.16455	31
533	REACTOME_CELLULAR_SENESCENCE	0.163062	0.545476	0.138805	-0.32576	-1.16148	146
721	REACTOME_SIGNALING_BY_ALK	0.275986	0.6825	0.10714	-0.44643	-1.16071	22
703	REACTOME_ABERRANT_REGULATION_OF_MITOTIC_EXIT_IN_CANCER_DUE_TO_RB1_DEFECTS	0.267148	0.676873	0.109684	-0.458169	-1.15973	20
602	REACTOME_TRANSCRIPTIONAL_REGULATION_BY_RUNX2	0.203612	0.601954	0.121543	-0.337551	-1.15966	107
729	REACTOME_TRANSCRIPTIONAL_REGULATION_BY_NPAS4	0.280488	0.686022	0.104344	-0.421269	-1.15845	29
447	REACTOME_DISEASES_OF_SIGNAL_TRANSDUCTION_BY_GROWTH_FACTOR_RECEPTORS_AND_SECOND_MESSENGERS	0.110949	0.442555	0.159647	-0.292305	-1.15825	369
743	WP_SEROTONIN_RECEPTOR_2_AND_ELKSRFGATA4_SIGNALING	0.291971	0.700651	0.104733	-0.484232	-1.15812	16
740	WP_NOTCH1_REGULATION_OF_ENDOTHELIAL_CELL_CALCIFICATION	0.289377	0.697243	0.105521	-0.487524	-1.15627	15
632	PID_TELOMERASE_PATHWAY	0.221631	0.625267	0.120985	-0.36831	-1.15589	61
515	WP_MAPK_SIGNALING_PATHWAY	0.152756	0.528862	0.1396	-0.310587	-1.15544	183
725	REACTOME_SIGNALING_BY_CSF1_M_CSF_IN_MYELOID_CELLS	0.277972	0.683619	0.105125	-0.426485	-1.15404	27
661	WP_THYROID_STIMULATING_HORMONE_TSH_SIGNALING_PATHWAY	0.240708	0.648254	0.11524	-0.369493	-1.15321	59
678	REACTOME_DEGRADATION_OF_AXIN	0.250444	0.658616	0.112843	-0.376601	-1.15271	52
705	PID_INSULIN_PATHWAY	0.267857	0.677432	0.10882	-0.395079	-1.15184	41
670	REACTOME_TRNA_PROCESSING_IN_THE_NUCLEUS	0.246046	0.654314	0.113313	-0.371657	-1.15146	56
545	REACTOME_TRANSMISSION_ACROSS_CHEMICAL_SYNAPSES	0.171569	0.55993	0.133555	-0.317673	-1.15092	159
718	KEGG_PROTEASOME	0.274194	0.680901	0.107554	-0.396161	-1.15056	40
642	WP_NONSMALL_CELL_LUNG_CANCER	0.226714	0.628863	0.118815	-0.365155	-1.15053	63
704	REACTOME_CROSS_PRESENTATION_OF_SOLUBLE_EXOGENOUS_ANTIGENS_ENDOSOMES	0.267257	0.676873	0.108394	-0.388817	-1.14899	43
766	WP_DISORDERS_OF_FOLATE_METABOLISM_AND_TRANSPORT	0.303249	0.704847	0.101714	-0.47212	-1.14678	17
685	KEGG_RNA_DEGRADATION	0.256591	0.667503	0.110565	-0.369595	-1.14507	56
724	PID_HIF1A_PATHWAY	0.277372	0.683087	0.107972	-0.460965	-1.14488	19
689	REACTOME_PLATELET_HOMEOSTASIS	0.258803	0.669497	0.110122	-0.368798	-1.14462	57
712	REACTOME_DISEASES_ASSOCIATED_WITH_O_GLYCOSYLATION_OF_PROTEINS	0.272566	0.680827	0.10714	-0.387262	-1.14439	43
751	REACTOME_APC_C_CDC20_MEDIATED_DEGRADATION_OF_CYCLIN_B	0.298214	0.703816	0.10208	-0.431907	-1.14299	24
657	KEGG_CALCIUM_SIGNALING_PATHWAY	0.236088	0.640168	0.113313	-0.335675	-1.14239	104
655	WP_CYTOPLASMIC_RIBOSOMAL_PROTEINS	0.234888	0.639397	0.11524	-0.343029	-1.14078	87
754	REACTOME_GLUCONEOGENESIS	0.298587	0.703816	0.101351	-0.427679	-1.14051	25
771	REACTOME_REGULATION_OF_RUNX1_EXPRESSION_AND_ACTIVITY	0.306859	0.708455	0.100991	-0.469341	-1.14003	17
690	REACTOME_INTRINSIC_PATHWAY_FOR_APOPTOSIS	0.259325	0.669497	0.110565	-0.372274	-1.13946	52
735	REACTOME_APC_CDC20_MEDIATED_DEGRADATION_OF_NEK2A	0.286219	0.694053	0.103958	-0.42476	-1.13857	26
682	REACTOME_REPRODUCTION	0.255245	0.666327	0.110565	-0.352498	-1.13835	70
698	PID_TRKR_PATHWAY	0.264654	0.676042	0.10925	-0.371705	-1.13772	52
734	REACTOME_GPVI_MEDIATED_ACTIVATION_CASCADE	0.285199	0.692792	0.105521	-0.449344	-1.13739	20
738	KEGG_COMPLEMENT_AND_COAGULATION_CASCADES	0.287986	0.69499	0.103576	-0.42424	-1.13718	26
687	REACTOME_ACTIVATION_OF_NMDA_RECEPTORS_AND_POSTSYNAPTIC_EVENTS	0.258741	0.669497	0.109684	-0.352085	-1.13701	70
736	REACTOME_EPHRIN_SIGNALING	0.286496	0.694053	0.10592	-0.457701	-1.13678	19
757	REACTOME_DOWNREGULATION_OF_SMAD2_3_SMAD4_TRANSCRIPTIONAL_ACTIVITY	0.299145	0.703816	0.0992333	-0.406802	-1.13358	31
747	BIOCARTA_INSULIN_PATHWAY	0.293796	0.701149	0.104344	-0.456396	-1.13353	19
780	WP_NOCGMPPKG_MEDIATED_NEUROPROTECTION	0.310714	0.710261	0.0995791	-0.428096	-1.13291	24
577	REACTOME_UB_SPECIFIC_PROCESSING_PROTEASES	0.188889	0.583298	0.124434	-0.308832	-1.13273	165
706	WP_ERBB_SIGNALING_PATHWAY	0.269231	0.679214	0.10714	-0.346412	-1.13255	77
769	REACTOME_MEIOTIC_SYNAPSIS	0.304659	0.706382	0.100991	-0.389898	-1.13237	40
714	REACTOME_TP53_REGULATES_TRANSCRIPTION_OF_DNA_REPAIR_GENES	0.273369	0.680827	0.10673	-0.361372	-1.13224	60
756	REACTOME_AQUAPORIN_MEDIATED_TRANSPORT	0.299145	0.703816	0.0992333	-0.406245	-1.13203	31
746	PID_IL2_1PATHWAY	0.293594	0.701149	0.102822	-0.379755	-1.13188	45
773	REACTOME_RMTS_METHYLATE_HISTONE_ARGININES	0.307143	0.708455	0.100279	-0.390938	-1.13066	39
710	REACTOME_CELLULAR_RESPONSE_TO_HYPOXIA	0.270506	0.679313	0.10673	-0.348428	-1.12643	71
728	WP_PROLACTIN_SIGNALING_PATHWAY	0.28021	0.686022	0.104733	-0.349565	-1.12529	69
669	REACTOME_SIGNALING_BY_TGFB_FAMILY_MEMBERS	0.244592	0.651881	0.110122	-0.325928	-1.12398	111
758	REACTOME_ERK_MAPK_TARGETS	0.299283	0.703816	0.10208	-0.432287	-1.12394	22
711	REACTOME_EPIGENETIC_REGULATION_OF_GENE_EXPRESSION	0.271812	0.680827	0.103958	-0.328157	-1.12091	105
787	REACTOME_TP53_REGULATES_TRANSCRIPTION_OF_GENES_INVOLVED_IN_CYTOCHROME_C_RELEASE	0.316456	0.716141	0.0992333	-0.454377	-1.11966	18
760	REACTOME_NUCLEAR_ENVELOPE_BREAKDOWN	0.3	0.703816	0.101714	-0.366626	-1.11937	51
764	REACTOME_DOWNREGULATION_OF_ERBB2_SIGNALING	0.302867	0.704847	0.101351	-0.430366	-1.11894	22
770	WP_ALSTROM_SYNDROME	0.30678	0.708455	0.0972151	-0.398198	-1.11707	32
788	WP_FOLLICLE_STIMULATING_HORMONE_FSH_SIGNALING_PATHWAY	0.316547	0.716141	0.0988903	-0.424956	-1.11524	23
798	PID_ATF2_PATHWAY	0.323214	0.721514	0.0972151	-0.3731	-1.11519	47
801	PID_RHOA_PATHWAY	0.324373	0.721562	0.0972151	-0.38385	-1.11481	40
793	BIOCARTA_GSK3_PATHWAY	0.320072	0.718983	0.09855	-0.452352	-1.11467	18
822	WP_INTERACTOME_OF_POLYCOMB_REPRESSIVE_COMPLEX_2_PRC2	0.339416	0.736227	0.0956031	-0.466013	-1.11455	16
784	WP_APOPTOSISRELATED_NETWORK_DUE_TO_ALTERED_NOTCH3_IN_OVARIAN_CANCER	0.314286	0.714714	0.0988903	-0.364865	-1.11399	51
715	REACTOME_RUNX1_REGULATES_TRANSCRIPTION_OF_GENES_INVOLVED_IN_DIFFERENTIATION_OF_HSCS	0.273684	0.680827	0.106323	-0.340015	-1.11211	80
702	REACTOME_HATS_ACETYLATE_HISTONES	0.266667	0.676873	0.106323	-0.329993	-1.10932	95
768	WP_PYRIMIDINE_METABOLISM	0.303602	0.704847	0.09855	-0.33787	-1.1088	76
668	REACTOME_HIV_LIFE_CYCLE	0.244373	0.651881	0.107972	-0.3096	-1.10485	140
772	REACTOME_CELL_JUNCTION_ORGANIZATION	0.306878	0.708455	0.0995791	-0.351048	-1.10471	62
812	PID_FGF_PATHWAY	0.332743	0.729757	0.0949752	-0.373281	-1.10308	43
779	REACTOME_PI3K_AKT_SIGNALING_IN_CANCER	0.309982	0.709498	0.09855	-0.343328	-1.10286	67
807	REACTOME_O_GLYCOSYLATION_OF_TSR_DOMAIN_CONTAINING_PROTEINS	0.327526	0.723642	0.0949752	-0.400529	-1.10142	29
730	REACTOME_ION_CHANNEL_TRANSPORT	0.283582	0.690997	0.100633	-0.322087	-1.10139	106
790	PID_AR_PATHWAY	0.317376	0.716305	0.0978773	-0.357431	-1.10033	55
649	KEGG_MAPK_SIGNALING_PATHWAY	0.232	0.636121	0.111011	-0.296087	-1.10032	194
796	REACTOME_VASOPRESSIN_REGULATES_RENAL_WATER_HOMEOSTASIS_VIA_AQUAPORINS	0.322414	0.721514	0.095288	-0.397806	-1.09952	30
797	BIOCARTA_CARM_ER_PATHWAY	0.322581	0.721514	0.0975449	-0.422794	-1.09926	22
789	PID_P75_NTR_PATHWAY	0.316901	0.716141	0.0975449	-0.352275	-1.09644	58
818	PID_CDC42_REG_PATHWAY	0.33564	0.730704	0.0931455	-0.401759	-1.09628	28
800	KEGG_PROSTATE_CANCER	0.324185	0.721562	0.0946646	-0.333833	-1.09556	76
806	REACTOME_PHOSPHORYLATION_OF_THE_APC_C	0.326715	0.722745	0.0972151	-0.432687	-1.09523	20
808	WP_FBXL10_ENHANCEMENT_OF_MAPERK_SIGNALING_IN_DIFFUSE_LARGE_BCELL_LYMPHOMA	0.32852	0.724939	0.0968878	-0.432199	-1.094	20
820	PID_NFAT_TFPATHWAY	0.337456	0.733761	0.0940503	-0.407894	-1.09336	26
855	WP_TP53_NETWORK	0.366788	0.764893	0.0911073	-0.45618	-1.09103	16
854	BIOCARTA_IL2_PATHWAY	0.366788	0.764893	0.0911073	-0.456008	-1.09062	16
723	KEGG_REGULATION_OF_ACTIN_CYTOSKELETON	0.277049	0.683087	0.101351	-0.301674	-1.08928	155
833	REACTOME_RHOU_GTPASE_CYCLE	0.349638	0.748384	0.0934449	-0.381051	-1.08877	37
821	PID_EPO_PATHWAY	0.337979	0.734003	0.0931455	-0.395772	-1.08833	29
803	REACTOME_COPI_DEPENDENT_GOLGI_TO_ER_RETROGRADE_TRAFFIC	0.32526	0.72162	0.0949752	-0.330038	-1.08804	82
817	REACTOME_PLATELET_AGGREGATION_PLUG_FORMATION	0.335125	0.730704	0.095288	-0.417604	-1.08576	22
733	REACTOME_CDC42_GTPASE_CYCLE	0.284072	0.690997	0.0999277	-0.307636	-1.08337	131
837	REACTOME_HEPARAN_SULFATE_HEPARIN_HS_GAG_METABOLISM	0.353047	0.752069	0.0922597	-0.373003	-1.08331	40
848	REACTOME_BUTYRATE_RESPONSE_FACTOR_1_BRF1_BINDS_AND_DESTABILIZES_MRNA	0.362816	0.761956	0.0911073	-0.445701	-1.08261	17
858	WP_HAIR_FOLLICLE_DEVELOPMENT_CYTODIFFERENTIATION_PART_3_OF_3	0.37276	0.774628	0.0891647	-0.357476	-1.08219	49
832	REACTOME_INHIBITION_OF_THE_PROTEOLYTIC_ACTIVITY_OF_APC_C_REQUIRED_FOR_THE_ONSET_OF_ANAPHASE_BY_MITOTIC_SPINDLE_CHECKPOINT_COMPONENTS	0.34767	0.745067	0.0931455	-0.421847	-1.0821	21
826	WP_P53_TRANSCRIPTIONAL_GENE_NETWORK	0.343053	0.740513	0.0913924	-0.329459	-1.0812	76
739	KEGG_ENDOCYTOSIS	0.288052	0.69499	0.0988903	-0.300481	-1.08111	152
819	REACTOME_P75_NTR_RECEPTOR_MEDIATED_SIGNALLING	0.33564	0.730704	0.0931455	-0.327917	-1.08104	82
860	REACTOME_SHC1_EVENTS_IN_ERBB2_SIGNALING	0.374088	0.775164	0.0899861	-0.451786	-1.08052	16
842	WP_RETT_SYNDROME_CAUSING_GENES	0.360215	0.761956	0.0911073	-0.371953	-1.08026	40
839	REACTOME_FGFR2_ALTERNATIVE_SPLICING	0.357143	0.758982	0.0913924	-0.407871	-1.07939	24
840	PID_PI3KCI_AKT_PATHWAY	0.358491	0.760939	0.0888945	-0.380578	-1.07788	33
816	REACTOME_SENSORY_PERCEPTION	0.335025	0.730704	0.0919686	-0.317549	-1.0762	101
863	REACTOME_HDMS_DEMETHYLATE_HISTONES	0.376325	0.776645	0.0878313	-0.402657	-1.07379	25
843	KEGG_LYSINE_DEGRADATION	0.36121	0.761956	0.0905429	-0.365407	-1.07317	42
813	WP_APOPTOSIS	0.33275	0.729757	0.0943564	-0.333363	-1.07314	69
742	REACTOME_MAPK_FAMILY_SIGNALING_CASCADES	0.291732	0.700651	0.095288	-0.28053	-1.07155	246
856	REACTOME_CD209_DC_SIGN_SIGNALING	0.368897	0.768392	0.0902635	-0.434778	-1.07136	18
869	WP_OVERLAP_BETWEEN_SIGNAL_TRANSDUCTION_PATHWAYS_CONTRIBUTING_TO_LMNA_LAMINOPATHIES	0.38018	0.780047	0.0883594	-0.351656	-1.07126	50
850	WP_OXYSTEROLS_DERIVED_FROM_CHOLESTEROL	0.363799	0.762809	0.0905429	-0.41699	-1.06964	21
861	WP_FAS_LIGAND_PATHWAY_AND_STRESS_INDUCTION_OF_HEAT_SHOCK_PROTEINS	0.374322	0.775164	0.0894367	-0.372887	-1.06939	38
857	PID_PI3K_PLC_TRK_PATHWAY	0.370497	0.770825	0.0870516	-0.377426	-1.06895	33
849	REACTOME_CONVERSION_FROM_APC_C_CDC20_TO_APC_C_CDH1_IN_LATE_ANAPHASE	0.362816	0.761956	0.0911073	-0.422298	-1.06893	20
846	SIG_PIP3_SIGNALING_IN_B_LYMPHOCYTES	0.361888	0.761956	0.0894367	-0.394977	-1.06878	27
852	REACTOME_ABORTIVE_ELONGATION_OF_HIV_1_TRANSCRIPT_IN_THE_ABSENCE_OF_TAT	0.365108	0.76407	0.0905429	-0.407068	-1.06829	23
804	REACTOME_TRANSCRIPTIONAL_REGULATION_BY_RUNX1	0.325397	0.72162	0.0899861	-0.29117	-1.06795	165
879	WP_PRADERWILLI_AND_ANGELMAN_SYNDROME	0.387372	0.785463	0.0843144	-0.372582	-1.06498	34
862	REACTOME_ACTIVATED_PKN1_STIMULATES_TRANSCRIPTION_OF_AR_ANDROGEN_RECEPTOR_REGULATED_GENES_KLK2_AND_KLK3	0.375	0.775667	0.0886261	-0.401732	-1.06314	24
882	REACTOME_HSP90_CHAPERONE_CYCLE_FOR_STEROID_HORMONE_RECEPTORS_SHR_IN_THE_PRESENCE_OF_LIGAND	0.38968	0.787665	0.0862866	-0.35599	-1.06104	45
881	BIOCARTA_PROTEASOME_PATHWAY	0.388788	0.786844	0.0873098	-0.42996	-1.05949	18
877	WP_2Q112_COPY_NUMBER_VARIATION_SYNDROME	0.38676	0.785463	0.0855357	-0.385248	-1.0594	29
873	KEGG_SYSTEMIC_LUPUS_ERYTHEMATOSUS	0.383929	0.784129	0.0873098	-0.366296	-1.05939	39
894	REACTOME_METAL_ION_SLC_TRANSPORTERS	0.395985	0.789756	0.086795	-0.442886	-1.05923	16
809	REACTOME_REGULATION_OF_EXPRESSION_OF_SLITS_AND_ROBOS	0.331723	0.729757	0.0897105	-0.291204	-1.05905	160
871	REACTOME_BMAL1_CLOCK_NPAS2_ACTIVATES_CIRCADIAN_GENE_EXPRESSION	0.382143	0.782274	0.0875697	-0.399653	-1.05764	24
897	WP_PYRIMIDINE_METABOLISM_AND_RELATED_DISEASES	0.399267	0.792444	0.08654	-0.445523	-1.05666	15
899	PID_ERA_GENOMIC_PATHWAY	0.4	0.792444	0.0855357	-0.34594	-1.05385	50
890	REACTOME_CELL_CELL_JUNCTION_ORGANIZATION	0.394928	0.789612	0.08654	-0.36874	-1.0536	37
910	BIOCARTA_MAL_PATHWAY	0.406137	0.794246	0.0847985	-0.433595	-1.0532	17
901	REACTOME_ANTIGEN_ACTIVATES_B_CELL_RECEPTOR_BCR_LEADING_TO_GENERATION_OF_SECOND_MESSENGERS	0.401447	0.794246	0.0855357	-0.427369	-1.0531	18
866	REACTOME_A_TETRASACCHARIDE_LINKER_SEQUENCE_IS_REQUIRED_FOR_GAG_SYNTHESIS	0.379061	0.779563	0.0886261	-0.415659	-1.05213	20
864	REACTOME_DEFECTIVE_INTRINSIC_PATHWAY_FOR_APOPTOSIS	0.376344	0.776645	0.0886261	-0.404502	-1.0517	22
888	WP_SPLICING_FACTOR_NOVA_REGULATED_SYNAPTIC_PROTEINS	0.39322	0.78954	0.0831291	-0.374826	-1.05151	32
898	REACTOME_EGFR_DOWNREGULATION	0.399293	0.792444	0.0845557	-0.394196	-1.05122	25
920	PID_BCR_5PATHWAY	0.412186	0.797878	0.0835991	-0.349109	-1.05081	48
878	REACTOME_CELL_CELL_COMMUNICATION	0.386874	0.785463	0.0850427	-0.315889	-1.05053	87
872	WP_WNTBETACATENIN_SIGNALING_PATHWAY_IN_LEUKEMIA	0.383513	0.784129	0.0875697	-0.40372	-1.04966	22
883	REACTOME_ACTIVATION_OF_THE_MRNA_UPON_BINDING_OF_THE_CAP_BINDING_COMPLEX_AND_EIFS_AND_SUBSEQUENT_BINDING_TO_43S	0.39115	0.787665	0.0857844	-0.336208	-1.04932	59
786	REACTOME_HEMOSTASIS	0.316092	0.716141	0.0860347	-0.262232	-1.04738	399
885	PID_AVB3_OPN_PATHWAY	0.391379	0.787665	0.0843144	-0.377459	-1.04328	30
893	REACTOME_REGULATION_OF_MRNA_STABILITY_BY_PROTEINS_THAT_BIND_AU_RICH_ELEMENTS	0.39547	0.789612	0.0843144	-0.316309	-1.04323	83
911	REACTOME_INTEGRIN_CELL_SURFACE_INTERACTIONS	0.40669	0.794246	0.0833634	-0.334532	-1.04122	58
900	WP_HIPPOMERLIN_SIGNALING_DYSREGULATION	0.4	0.792444	0.0826646	-0.310907	-1.04038	92
922	WP_FLUOROPYRIMIDINE_ACTIVITY	0.412587	0.797878	0.0822055	-0.384463	-1.04033	27
928	REACTOME_ACTIVATION_OF_SMO	0.417582	0.801828	0.0840746	-0.438514	-1.04003	15
905	REACTOME_ACTIVATION_OF_ANTERIOR_HOX_GENES_IN_HINDBRAIN_DEVELOPMENT_DURING_EARLY_EMBRYOGENESIS	0.404218	0.794246	0.0835991	-0.317891	-1.03848	79
909	WP_7Q1123_COPY_NUMBER_VARIATION_SYNDROME	0.405822	0.794246	0.0819779	-0.309134	-1.03629	93
906	WP_GLIOBLASTOMA_SIGNALING_PATHWAYS	0.405172	0.794246	0.0824344	-0.316906	-1.03555	75
913	REACTOME_HS_GAG_DEGRADATION	0.406934	0.794246	0.0852885	-0.416701	-1.03494	19
912	PID_ECADHERIN_KERATINOCYTE_PATHWAY	0.406934	0.794246	0.0852885	-0.416642	-1.0348	19
939	REACTOME_DAP12_SIGNALING	0.425993	0.805943	0.0822055	-0.425854	-1.0344	17
895	PID_PDGFRA_PATHWAY	0.397849	0.792444	0.0855357	-0.403165	-1.03418	21
933	REACTOME_VEGFR2_MEDIATED_CELL_PROLIFERATION	0.421338	0.803514	0.0828962	-0.419291	-1.0332	18
925	PID_PI3KCI_PATHWAY	0.415094	0.799766	0.0808589	-0.364672	-1.03283	33
926	KEGG_ERBB_SIGNALING_PATHWAY	0.415358	0.799766	0.0817516	-0.319221	-1.03201	71
931	REACTOME_SIGNALING_BY_TGF_BETA_RECEPTOR_COMPLEX	0.419689	0.803514	0.0806388	-0.310294	-1.03159	90
935	PID_HIF1_TFPATHWAY	0.421986	0.803514	0.0817516	-0.334635	-1.03015	55
921	WP_GPCRS_OTHER	0.4125	0.797878	0.0833634	-0.389025	-1.02951	24
845	REACTOME_SIGNALING_BY_RECEPTOR_TYROSINE_KINASES	0.361795	0.761956	0.0791317	-0.257549	-1.02886	413
934	WP_GLUCOCORTICOID_RECEPTOR_PATHWAY	0.421429	0.803514	0.0822055	-0.335402	-1.02831	53
919	BIOCARTA_AKT_PATHWAY	0.410584	0.796595	0.0847985	-0.413951	-1.02812	19
936	REACTOME_HIV_ELONGATION_ARREST_AND_RECOVERY	0.422034	0.803514	0.0793435	-0.366247	-1.02744	32
952	PID_AR_NONGENOMIC_PATHWAY	0.430796	0.805943	0.0793435	-0.376523	-1.02742	28
948	BIOCARTA_RACCYCD_PATHWAY	0.429329	0.805943	0.0806388	-0.382748	-1.02596	26
959	REACTOME_PARASITE_INFECTION	0.437276	0.812161	0.08042	-0.338877	-1.02589	49
942	REACTOME_SEMAPHORIN_INTERACTIONS	0.426549	0.805943	0.0810802	-0.3337	-1.02509	54
923	BIOCARTA_GLEEVEC_PATHWAY	0.413978	0.799676	0.0833634	-0.394101	-1.02465	22
953	PID_AP1_PATHWAY	0.430851	0.805943	0.0806388	-0.332846	-1.02465	55
937	REACTOME_RECOGNITION_AND_ASSOCIATION_OF_DNA_GLYCOSYLASE_WITH_SITE_CONTAINING_AN_AFFECTED_PURINE	0.422261	0.803514	0.0815265	-0.383907	-1.02378	25
938	REACTOME_FCGAMMA_RECEPTOR_FCGR_DEPENDENT_PHAGOCYTOSIS	0.424825	0.805943	0.0806388	-0.31618	-1.02361	72
951	BIOCARTA_IL2RB_PATHWAY	0.430314	0.805943	0.0797706	-0.371811	-1.02244	29
940	REACTOME_TRAFFICKING_OF_AMPA_RECEPTORS	0.425993	0.805943	0.0822055	-0.402979	-1.02003	20
944	BIOCARTA_EGF_PATHWAY	0.427562	0.805943	0.0808589	-0.382141	-1.01908	25
962	PID_BMP_PATHWAY	0.439421	0.814437	0.0806388	-0.355213	-1.0187	38
957	REACTOME_SENESCENCE_ASSOCIATED_SECRETORY_PHENOTYPE_SASP	0.433798	0.808139	0.0793435	-0.317057	-1.01789	68
945	REACTOME_MITOTIC_PROPHASE	0.428082	0.805943	0.0791317	-0.302044	-1.01741	99
961	WP_DEVELOPMENT_OF_URETERIC_COLLECTION_SYSTEM	0.438938	0.814388	0.0795565	-0.34422	-1.0172	43
960	PID_ERBB4_PATHWAY	0.437282	0.812161	0.078921	-0.369747	-1.01677	29
975	REACTOME_DEFECTIVE_CFTR_CAUSES_CYSTIC_FIBROSIS	0.448944	0.820991	0.0780892	-0.327569	-1.01666	57
964	WP_NUCLEOTIDE_EXCISION_REPAIR	0.442478	0.8184	0.0791317	-0.34355	-1.01522	43
941	PID_WNT_SIGNALING_PATHWAY	0.426523	0.805943	0.0817516	-0.3956	-1.01477	21
980	WP_NEOVASCULARISATION_PROCESSES	0.453405	0.82423	0.0785029	-0.354901	-1.01351	36
976	REACTOME_RHO_GTPASES_ACTIVATE_ROCKS	0.449458	0.821091	0.0793435	-0.416671	-1.01209	17
950	REACTOME_MITOCHONDRIAL_CALCIUM_ION_TRANSPORT	0.429856	0.805943	0.0815265	-0.385512	-1.01172	23
965	WP_OXIDATIVE_DAMAGE_RESPONSE	0.445763	0.820991	0.0764767	-0.36035	-1.0109	32
963	PID_IL12_2PATHWAY	0.440767	0.816082	0.0785029	-0.367492	-1.01057	29
914	REACTOME_RHO_GTPASE_CYCLE	0.407725	0.794246	0.0723571	-0.252697	-1.00923	394
968	WP_INTRACELLULAR_TRAFFICKING_PROTEINS_INVOLVED_IN_CMT_NEUROPATHY	0.446996	0.820991	0.0785029	-0.378345	-1.00895	25
967	REACTOME_VEGFR2_MEDIATED_VASCULAR_PERMEABILITY	0.446996	0.820991	0.0785029	-0.377959	-1.00792	25
977	WP_ENDODERM_DIFFERENTIATION	0.45156	0.824085	0.0741759	-0.292849	-1.00608	107
987	REACTOME_ASSEMBLY_OF_THE_ORC_COMPLEX_AT_THE_ORIGIN_OF_REPLICATION	0.460208	0.831358	0.0758887	-0.368643	-1.00592	28
997	REACTOME_COLLAGEN_DEGRADATION	0.469534	0.839698	0.0766747	-0.334134	-1.00574	48
974	WP_1Q211_COPY_NUMBER_VARIATION_SYNDROME	0.448905	0.820991	0.0799859	-0.4049	-1.00563	19
982	WP_PHOTODYNAMIC_THERAPYINDUCED_UNFOLDED_PROTEIN_RESPONSE	0.454064	0.824435	0.0776799	-0.376371	-1.00369	25
993	BIOCARTA_LIS1_PATHWAY	0.467033	0.83859	0.0780892	-0.423038	-1.00333	15
983	PID_LIS1_PATHWAY	0.45583	0.826554	0.0774768	-0.375608	-1.00165	25
1001	KEGG_ADHERENS_JUNCTION	0.476274	0.8482	0.0749279	-0.31249	-1.00079	66
1000	WP_ENERGY_METABOLISM	0.47331	0.843911	0.0758887	-0.339772	-0.997881	42
998	REACTOME_CIRCADIAN_CLOCK	0.470383	0.840282	0.0751182	-0.312719	-0.997808	65
1004	REACTOME_RHO_GTPASES_ACTIVATE_PKNS	0.482079	0.853927	0.0753094	-0.331228	-0.99699	48
999	REACTOME_PRE_NOTCH_PROCESSING_IN_GOLGI	0.470803	0.840282	0.0774768	-0.416748	-0.996719	16
992	REACTOME_RRNA_PROCESSING	0.466667	0.83859	0.0707899	-0.267823	-0.996097	197
991	REACTOME_CELLULAR_RESPONSE_TO_HEAT_STRESS	0.465753	0.83798	0.0747385	-0.29607	-0.992495	93
1015	BIOCARTA_IGF1MTOR_PATHWAY	0.488246	0.857677	0.0751182	-0.402459	-0.991723	18
1007	REACTOME_RAC1_GTPASE_CYCLE	0.482759	0.853927	0.0707899	-0.274925	-0.989869	153
1018	REACTOME_NUCLEAR_EVENTS_STIMULATED_BY_ALK_SIGNALING_IN_CANCER	0.491863	0.86071	0.0747385	-0.401603	-0.989612	18
1009	REACTOME_P75NTR_SIGNALS_VIA_NF_KB	0.483516	0.85431	0.0762797	-0.417061	-0.989152	15
1010	WP_ARYL_HYDROCARBON_RECEPTOR_PATHWAY_WP2873	0.484266	0.85431	0.0738053	-0.365234	-0.988299	27
1002	REACTOME_SELENOAMINO_ACID_METABOLISM	0.476667	0.8482	0.0721798	-0.286054	-0.988219	112
1008	WP_IL18_SIGNALING_PATHWAY	0.482759	0.853927	0.0684715	-0.26342	-0.988163	204
1012	REACTOME_DEGRADATION_OF_GLI1_BY_THE_PROTEASOME	0.485062	0.854609	0.0739901	-0.318887	-0.987967	56
994	WP_HAIR_FOLLICLE_DEVELOPMENT_ORGANOGENESIS_PART_2_OF_3	0.467857	0.838634	0.0766747	-0.372849	-0.986705	24
1026	WP_TH17_CELL_DIFFERENTIATION_PATHWAY	0.498221	0.865534	0.0732559	-0.335859	-0.986389	42
1019	REACTOME_VISUAL_PHOTOTRANSDUCTION	0.492035	0.86071	0.0736213	-0.333591	-0.985788	43
1027	WP_DIFFERENTIATION_OF_WHITE_AND_BROWN_ADIPOCYTE	0.499096	0.865534	0.0739901	-0.39995	-0.98554	18
1016	PID_IFNG_PATHWAY	0.491039	0.86071	0.0743625	-0.344596	-0.984083	36
1038	REACTOME_CELL_EXTRACELLULAR_MATRIX_INTERACTIONS	0.504521	0.866629	0.0734381	-0.399286	-0.983904	18
1032	WP_HIPPO_SIGNALING_REGULATION_PATHWAYS	0.501754	0.866629	0.0721798	-0.301792	-0.983475	78
1040	REACTOME_INOSITOL_PHOSPHATE_METABOLISM	0.507117	0.869414	0.0723571	-0.334275	-0.981736	42
1023	PID_TCR_CALCIUM_PATHWAY	0.494526	0.860727	0.0749279	-0.394875	-0.980737	19
1036	WP_COHESIN_COMPLEX_CORNELIA_DE_LANGE_SYNDROME	0.504288	0.866629	0.0707899	-0.345893	-0.979644	33
1025	REACTOME_IRS_MEDIATED_SIGNALLING	0.49481	0.860727	0.0721798	-0.358516	-0.978285	28
1030	WP_HIPPOCAMPAL_SYNAPTOGENESIS_AND_NEUROGENESIS	0.5	0.865534	0.0743625	-0.393787	-0.978035	19
1020	REACTOME_HEDGEHOG_OFF_STATE	0.492386	0.86071	0.0713053	-0.28834	-0.977209	101
1024	WP_MFAP5_EFFECT_ON_PERMEABILITY_AND_MOTILITY_OF_ENDOTHELIAL_CELLS_VIA_CYTOSKELETON_REARRANGEMENT	0.494526	0.860727	0.0749279	-0.408547	-0.977106	16
1033	REACTOME_SUMOYLATION_OF_TRANSCRIPTION_COFACTORS	0.502655	0.866629	0.0725352	-0.330599	-0.976947	43
1046	REACTOME_DEACTIVATION_OF_THE_BETA_CATENIN_TRANSACTIVATING_COMPLEX	0.512238	0.873155	0.0709609	-0.342482	-0.975357	35
1031	REACTOME_SIRT1_NEGATIVELY_REGULATES_RRNA_EXPRESSION	0.501748	0.866629	0.0720033	-0.360244	-0.974795	27
1042	REACTOME_RUNX1_INTERACTS_WITH_CO_FACTORS_WHOSE_PRECISE_EFFECT_ON_RUNX1_TARGETS_IS_NOT_KNOWN	0.508961	0.870147	0.0725352	-0.340967	-0.97372	36
1058	KEGG_NUCLEOTIDE_EXCISION_REPAIR	0.523132	0.88161	0.0707899	-0.330141	-0.969594	42
1041	PID_WNT_NONCANONICAL_PATHWAY	0.508475	0.870147	0.0697793	-0.345555	-0.969396	32
1068	WP_NUCLEOTIDE_EXCISION_REPAIR_IN_XERODERMA_PIGMENTOSUM	0.530142	0.883833	0.0699459	-0.308597	-0.96849	61
1055	KEGG_NON_SMALL_CELL_LUNG_CANCER	0.519504	0.877986	0.0709609	-0.325434	-0.966054	44
1064	REACTOME_RAF_ACTIVATION	0.528302	0.883833	0.0684715	-0.340882	-0.965453	33
1059	REACTOME_STABILIZATION_OF_P53	0.523894	0.882061	0.0704501	-0.314202	-0.965197	54
1071	REACTOME_PTEN_REGULATION	0.531353	0.883833	0.0662842	-0.27369	-0.964983	132
1066	REACTOME_ADRENALINE_NORADRENALINE_INHIBITS_INSULIN_SECRETION	0.529197	0.883833	0.0714786	-0.388469	-0.964826	19
1096	WP_CORTICOTROPINRELEASING_HORMONE_SIGNALING_PATHWAY	0.547203	0.889394	0.067676	-0.298621	-0.964357	70
1061	WP_ECTODERM_DIFFERENTIATION	0.525705	0.883442	0.0670513	-0.279671	-0.963925	109
1062	WP_PHYSICOCHEMICAL_FEATURES_AND_TOXICITYASSOCIATED_PATHWAYS	0.526408	0.883791	0.0699459	-0.308682	-0.960762	58
1076	REACTOME_REGULATION_OF_PTEN_STABILITY_AND_ACTIVITY	0.538194	0.889394	0.0681513	-0.302342	-0.960736	64
1035	KEGG_BUTANOATE_METABOLISM	0.503597	0.866629	0.0732559	-0.365616	-0.95951	23
1065	REACTOME_EPH_EPHRIN_MEDIATED_REPULSION_OF_CELLS	0.52847	0.883833	0.0702813	-0.32166	-0.958724	45
1057	REACTOME_SIGNALING_BY_ERBB4	0.521429	0.879572	0.0711327	-0.328755	-0.958478	41
1050	WP_IL17_SIGNALING_PATHWAY	0.517483	0.877556	0.0704501	-0.35371	-0.957115	27
1056	KEGG_ARGININE_AND_PROLINE_METABOLISM	0.521429	0.879572	0.0711327	-0.330746	-0.956577	39
1111	REACTOME_COPI_MEDIATED_ANTEROGRADE_TRANSPORT	0.557292	0.894375	0.0664364	-0.288363	-0.956069	88
1131	REACTOME_TCF_DEPENDENT_SIGNALING_IN_RESPONSE_TO_WNT	0.575758	0.907671	0.0607719	-0.26095	-0.954597	164
1077	REACTOME_DECTIN_1_MEDIATED_NONCANONICAL_NF_KB_SIGNALING	0.538732	0.889394	0.0687943	-0.307374	-0.953979	57
1049	BIOCARTA_HDAC_PATHWAY	0.516129	0.877272	0.0718276	-0.366898	-0.953926	22
1052	KEGG_ALANINE_ASPARTATE_AND_GLUTAMATE_METABOLISM	0.517921	0.877556	0.0716527	-0.366804	-0.953682	22
1093	PID_LYSOPHOSPHOLIPID_PATHWAY	0.546099	0.889394	0.0684715	-0.309526	-0.952858	55
1081	PID_REG_GR_PATHWAY	0.542254	0.889394	0.0684715	-0.306963	-0.952703	57
1069	REACTOME_MATURATION_OF_SARS_COV_2_NUCLEOPROTEIN	0.531136	0.883833	0.0714786	-0.401662	-0.952631	15
1110	REACTOME_DISEASES_OF_GLYCOSYLATION	0.557214	0.894375	0.0642141	-0.276192	-0.951934	109
1084	BIOCARTA_EPO_PATHWAY	0.543321	0.889394	0.0696133	-0.391037	-0.949825	17
1094	KEGG_ENDOMETRIAL_CANCER	0.546263	0.889394	0.0686326	-0.318593	-0.949582	45
1121	REACTOME_GLOBAL_GENOME_NUCLEOTIDE_EXCISION_REPAIR_GG_NER	0.564014	0.897089	0.0656814	-0.287911	-0.949156	82
1075	PID_GMCSF_PATHWAY	0.536332	0.889394	0.0681513	-0.346954	-0.946735	28
1095	BIOCARTA_CXCR4_PATHWAY	0.546931	0.889394	0.0692836	-0.389423	-0.945906	17
1086	WP_ENDOCHONDRAL_OSSIFICATION	0.544803	0.889394	0.0691198	-0.31229	-0.945396	49
1087	WP_ENDOCHONDRAL_OSSIFICATION_WITH_SKELETAL_DYSPLASIAS	0.544803	0.889394	0.0691198	-0.31229	-0.945396	49
1079	PID_IL6_7_PATHWAY	0.539286	0.889394	0.0694481	-0.326828	-0.945245	39
1085	REACTOME_RUNX1_REGULATES_GENES_INVOLVED_IN_MEGAKARYOCYTE_DIFFERENTIATION_AND_PLATELET_FUNCTION	0.544803	0.889394	0.0691198	-0.31215	-0.944973	49
1074	REACTOME_PROCESSING_OF_INTRONLESS_PRE_MRNAS	0.536101	0.889394	0.0702813	-0.373128	-0.944472	20
1100	REACTOME_ONCOGENE_INDUCED_SENESCENCE	0.5506	0.892473	0.0664364	-0.332675	-0.94221	33
1138	REACTOME_ONCOGENIC_MAPK_SIGNALING	0.585664	0.917609	0.0643583	-0.290238	-0.939624	72
1113	WP_PROGERIAASSOCIATED_LIPODYSTROPHY	0.558394	0.894534	0.0687943	-0.378251	-0.939447	19
1119	REACTOME_SIGNALING_BY_FGFR_IN_DISEASE	0.562162	0.895742	0.0678338	-0.308087	-0.938537	50
1098	PID_P38_MKK3_6PATHWAY	0.547703	0.889394	0.0681513	-0.351592	-0.937607	25
1108	REACTOME_FORMATION_OF_FIBRIN_CLOT_CLOTTING_CASCADE	0.556777	0.894375	0.0691198	-0.39527	-0.93747	15
1102	PID_IGF1_PATHWAY	0.552265	0.893429	0.0670513	-0.34068	-0.936839	29
1089	WP_MIRNA_REGULATION_OF_PROSTATE_CANCER_SIGNALING_PATHWAYS	0.544828	0.889394	0.0672065	-0.338892	-0.936682	30
1101	KEGG_TYPE_II_DIABETES_MELLITUS	0.552265	0.893429	0.0670513	-0.34056	-0.936507	29
1107	REACTOME_DOWNSTREAM_SIGNALING_OF_ACTIVATED_FGFR4	0.556569	0.894375	0.0689567	-0.391147	-0.93549	16
1112	REACTOME_CRMPS_IN_SEMA3A_SIGNALING	0.558394	0.894534	0.0687943	-0.390812	-0.93469	16
1088	WP_ENDOTHELIN_PATHWAYS	0.544803	0.889394	0.0691198	-0.359125	-0.933718	22
1174	KEGG_NEUROTROPHIN_SIGNALING_PATHWAY	0.617304	0.936353	0.059476	-0.270186	-0.931753	111
1152	KEGG_PYRIMIDINE_METABOLISM	0.602058	0.931786	0.0621124	-0.280414	-0.931381	86
1104	REACTOME_NUCLEAR_SIGNALING_BY_ERBB4	0.555556	0.894375	0.0681513	-0.362931	-0.930974	21
1225	REACTOME_INTRACELLULAR_SIGNALING_BY_SECOND_MESSENGERS	0.663522	0.965368	0.0534572	-0.243758	-0.930587	250
1186	REACTOME_SIGNALING_BY_HEDGEHOG	0.628289	0.944553	0.0580984	-0.263246	-0.930282	133
1122	REACTOME_RND3_GTPASE_CYCLE	0.567029	0.901048	0.067676	-0.325349	-0.929618	37
1127	REACTOME_SIGNALING_BY_EGFR	0.570922	0.903242	0.0662842	-0.313142	-0.929565	44
1157	REACTOME_TRANSCRIPTION_COUPLED_NUCLEOTIDE_EXCISION_REPAIR_TC_NER	0.604895	0.932176	0.0628004	-0.284284	-0.92943	77
1162	KEGG_WNT_SIGNALING_PATHWAY	0.609881	0.935413	0.0611693	-0.267248	-0.928579	123
1135	WP_NAD_BIOSYNTHETIC_PATHWAYS	0.581227	0.913065	0.0662842	-0.381284	-0.926137	17
1116	PID_MYC_PATHWAY	0.560071	0.894808	0.0670513	-0.346935	-0.925188	25
1118	BIOCARTA_VEGF_PATHWAY	0.561837	0.895742	0.0668966	-0.346496	-0.924019	25
1126	REACTOME_RESPONSE_OF_EIF2AK1_HRI_TO_HEME_DEFICIENCY	0.569597	0.901946	0.0679923	-0.388805	-0.922138	15
1129	KEGG_BLADDER_CANCER	0.575045	0.907671	0.0668966	-0.320788	-0.919976	38
1133	PID_EPHRINB_REV_PATHWAY	0.578853	0.91094	0.0661326	-0.353555	-0.919235	22
1125	PID_HIF2PATHWAY	0.568966	0.901747	0.0650878	-0.332448	-0.91887	30
1158	KEGG_ACUTE_MYELOID_LEUKEMIA	0.605684	0.932586	0.0635008	-0.299901	-0.917942	52
1137	BIOCARTA_TEL_PATHWAY	0.583942	0.915715	0.0665892	-0.383644	-0.917547	16
1154	PID_P53_REGULATION_PATHWAY	0.603873	0.931786	0.0632191	-0.294065	-0.915267	58
1153	REACTOME_RND2_GTPASE_CYCLE	0.603571	0.931786	0.0639272	-0.316026	-0.914003	39
1194	REACTOME_LEISHMANIA_INFECTION	0.637437	0.951825	0.0585938	-0.264015	-0.913279	117
1223	WP_INSULIN_SIGNALING	0.661157	0.963895	0.0559429	-0.255843	-0.913028	145
1163	REACTOME_DEADENYLATION_DEPENDENT_MRNA_DECAY	0.611599	0.935413	0.0625237	-0.294635	-0.912832	56
1146	PID_INTEGRIN_CS_PATHWAY	0.597473	0.929576	0.0649408	-0.374855	-0.910521	17
1199	REACTOME_RHOC_GTPASE_CYCLE	0.641608	0.953744	0.0599892	-0.281484	-0.909017	70
1142	BIOCARTA_BCR_PATHWAY	0.592657	0.925314	0.0637845	-0.335436	-0.907667	27
1141	KEGG_THYROID_CANCER	0.589286	0.920856	0.0650878	-0.342969	-0.90763	24
1170	PID_EPHA2_FWD_PATHWAY	0.614828	0.935413	0.0636424	-0.368209	-0.907325	18
1250	REACTOME_CILIUM_ASSEMBLY	0.6896	0.983025	0.0524828	-0.244902	-0.907139	180
1226	WP_REGULATION_OF_ACTIN_CYTOSKELETON	0.663894	0.965368	0.0560596	-0.262771	-0.906181	111
1168	REACTOME_NEGATIVE_REGULATION_OF_FGFR4_SIGNALING	0.613718	0.935413	0.0636424	-0.357799	-0.905671	20
1155	REACTOME_RHOD_GTPASE_CYCLE	0.603943	0.931786	0.0640704	-0.29862	-0.904013	49
1195	REACTOME_REGULATION_OF_HSF1_MEDIATED_HEAT_SHOCK_RESPONSE	0.637931	0.951825	0.0596037	-0.276413	-0.903233	75
1247	REACTOME_ESR_MEDIATED_SIGNALING	0.686469	0.98124	0.0541201	-0.250264	-0.902976	156
1161	WP_INFLUENCE_OF_LAMINOPATHIES_ON_WNT_SIGNALING	0.608621	0.934686	0.0618406	-0.326548	-0.902562	30
1177	REACTOME_NEUREXINS_AND_NEUROLIGINS	0.61828	0.936353	0.0629395	-0.315552	-0.90114	36
1184	REACTOME_SIGNAL_TRANSDUCTION_BY_L1	0.625912	0.942438	0.0632191	-0.361797	-0.89858	19
1227	WP_FRAGILE_X_SYNDROME	0.664384	0.965368	0.0573667	-0.266739	-0.898491	99
1201	KEGG_EPITHELIAL_CELL_SIGNALING_IN_HELICOBACTER_PYLORI_INFECTION	0.642606	0.95401	0.0602484	-0.28831	-0.897356	58
1259	REACTOME_DEATH_RECEPTOR_SIGNALING	0.694719	0.983415	0.0535669	-0.2543	-0.896616	132
1197	KEGG_B_CELL_RECEPTOR_SIGNALING_PATHWAY	0.639286	0.952253	0.0611693	-0.292134	-0.895654	53
1181	PID_TAP63_PATHWAY	0.622776	0.940228	0.062249	-0.300489	-0.895622	45
1216	WP_EMBRYONIC_STEM_CELL_PLURIPOTENCY_PATHWAYS	0.652249	0.95563	0.0587186	-0.271238	-0.894188	82
1202	REACTOME_REGULATION_OF_PTEN_GENE_TRANSCRIPTION	0.644248	0.954997	0.0603786	-0.286294	-0.893537	59
1178	REACTOME_METALLOPROTEASE_DUBS	0.618705	0.936353	0.063079	-0.340227	-0.892878	23
1237	REACTOME_SRP_DEPENDENT_COTRANSLATIONAL_PROTEIN_TARGETING_TO_MEMBRANE	0.679934	0.979155	0.054794	-0.25874	-0.892779	110
1230	KEGG_PROGESTERONE_MEDIATED_OOCYTE_MATURATION	0.670157	0.971455	0.057853	-0.276129	-0.892696	71
1160	PID_SYNDECAN_4_PATHWAY	0.607266	0.93341	0.0621124	-0.327028	-0.892365	28
1318	REACTOME_NEDDYLATION	0.747634	1	0.0481184	-0.235941	-0.891044	224
1190	REACTOME_DAP12_INTERACTIONS	0.635379	0.951078	0.0619763	-0.351691	-0.890211	20
1191	PID_NFAT_3PATHWAY	0.636201	0.951078	0.0615707	-0.293748	-0.889264	49
1182	REACTOME_TNFR1_INDUCED_PROAPOPTOTIC_SIGNALING	0.623656	0.94076	0.0625237	-0.346648	-0.889206	21
1180	REACTOME_REGULATION_OF_SIGNALING_BY_CBL	0.622744	0.940228	0.0629395	-0.365891	-0.888746	17
1176	PID_HDAC_CLASSIII_PATHWAY	0.617857	0.936353	0.0628004	-0.335254	-0.887213	24
1183	REACTOME_GLYCOGEN_METABOLISM	0.625899	0.942438	0.0625237	-0.337961	-0.886932	23
1173	REACTOME_NOTCH_HLH_TRANSCRIPTION_PATHWAY	0.617133	0.936353	0.0618406	-0.327674	-0.886662	27
1204	WP_MTHFR_DEFICIENCY	0.645985	0.95525	0.0617054	-0.356986	-0.886633	19
1185	BIOCARTA_CHEMICAL_PATHWAY	0.626354	0.942438	0.0626618	-0.364777	-0.886042	17
1288	REACTOME_TRANSPORT_TO_THE_GOLGI_AND_SUBSEQUENT_MODIFICATION	0.722222	0.999784	0.0513223	-0.244473	-0.885719	159
1193	REACTOME_INSULIN_RECEPTOR_SIGNALLING_CASCADE	0.636364	0.951078	0.059476	-0.312102	-0.88394	33
1192	WP_PHYSIOLOGICAL_AND_PATHOLOGICAL_HYPERTROPHY_OF_THE_HEART	0.636201	0.951078	0.0615707	-0.344178	-0.88287	21
1196	WP_EPO_RECEPTOR_SIGNALING	0.638489	0.951861	0.0615707	-0.336367	-0.882749	23
1219	SIG_BCR_SIGNALING_PATHWAY	0.655914	0.959389	0.0601186	-0.308993	-0.882409	36
1238	KEGG_GAP_JUNCTION	0.680556	0.979155	0.0568864	-0.277392	-0.881456	64
1218	REACTOME_TRANSCRIPTIONAL_REGULATION_BY_MECP2	0.655914	0.959389	0.0601186	-0.292417	-0.88017	48
1255	WP_CHROMOSOMAL_AND_MICROSATELLITE_INSTABILITY_IN_COLORECTAL_CANCER	0.692308	0.983415	0.0564118	-0.271766	-0.879823	72
1257	REACTOME_SELECTIVE_AUTOPHAGY	0.6942	0.983415	0.05653	-0.274376	-0.87873	66
1222	REACTOME_SIGNALING_BY_PTK6	0.658407	0.960671	0.0593488	-0.297126	-0.878032	43
1213	BIOCARTA_RHO_PATHWAY	0.65146	0.95563	0.0613026	-0.353522	-0.878028	19
1188	REACTOME_MTORC1_MEDIATED_SIGNALLING	0.633929	0.950626	0.0615707	-0.331642	-0.877655	24
1221	REACTOME_REGULATION_OF_INSULIN_SECRETION	0.657658	0.960363	0.0602484	-0.287557	-0.875996	50
1207	WP_TARGET_OF_RAPAMYCIN_SIGNALING	0.646655	0.95525	0.0587186	-0.309098	-0.875434	33
1220	REACTOME_TRANSCRIPTIONAL_ACTIVITY_OF_SMAD2_SMAD3_SMAD4_HETEROTRIMER	0.657143	0.960363	0.0598603	-0.286692	-0.875318	51
1210	WP_ESTROGEN_SIGNALING_PATHWAY	0.650538	0.95563	0.0605093	-0.341111	-0.875003	21
1251	REACTOME_SYNTHESIS_OF_SUBSTRATES_IN_N_GLYCAN_BIOSYTHESIS	0.689716	0.983025	0.0572461	-0.283327	-0.872204	55
1280	WP_B_CELL_RECEPTOR_SIGNALING_PATHWAY	0.709565	0.988402	0.0550211	-0.268711	-0.871791	73
1215	WP_COMPLEMENT_AND_COAGULATION_CASCADES	0.651786	0.95563	0.0602484	-0.328537	-0.869436	24
1390	REACTOME_SIGNALING_BY_NUCLEAR_RECEPTORS	0.81388	1	0.0442407	-0.232922	-0.869227	199
1228	WP_HIPPOYAP_SIGNALING	0.664875	0.965368	0.059476	-0.338068	-0.867197	21
1214	WP_NSP1_FROM_SARSCOV2_INHIBITS_TRANSLATION_INITIATION_IN_THE_HOST_CELL	0.65146	0.95563	0.0613026	-0.362534	-0.867058	16
1235	REACTOME_MITOCHONDRIAL_FATTY_ACID_BETA_OXIDATION	0.677966	0.978796	0.0559429	-0.308295	-0.864867	32
1244	WP_ENVELOPE_PROTEINS_AND_THEIR_POTENTIAL_ROLES_IN_EDMD_PHYSIOPATHOLOGY	0.685714	0.98124	0.057853	-0.296392	-0.864123	41
1245	PID_ARF6_TRAFFICKING_PATHWAY	0.68638	0.98124	0.0579755	-0.297414	-0.863775	40
1408	REACTOME_SIGNALING_BY_ROBO_RECEPTORS	0.824451	1	0.0433637	-0.231183	-0.863471	202
1414	REACTOME_HIV_INFECTION	0.830189	1	0.0431902	-0.229537	-0.861882	212
1236	SIG_INSULIN_RECEPTOR_PATHWAY_IN_CARDIAC_MYOCYTES	0.679646	0.979155	0.057853	-0.288636	-0.861824	46
1263	REACTOME_SIGNALING_BY_BRAF_AND_RAF1_FUSIONS	0.697715	0.983964	0.0562941	-0.277889	-0.860948	56
1495	WP_VEGFAVEGFR2_SIGNALING	0.892396	1	0.0356176	-0.21569	-0.85996	389
1290	REACTOME_DEGRADATION_OF_BETA_CATENIN_BY_THE_DESTRUCTION_COMPLEX	0.723958	0.999847	0.0540088	-0.261786	-0.859773	81
1246	REACTOME_SIGNALING_BY_EGFR_IN_CANCER	0.68638	0.98124	0.0579755	-0.334871	-0.858996	21
1229	REACTOME_MRNA_DECAY_BY_3_TO_5_EXORIBONUCLEASE	0.669708	0.971455	0.0599892	-0.358223	-0.856747	16
1324	KEGG_MELANOGENESIS	0.753497	1	0.0524828	-0.265251	-0.856594	70
1254	WP_BLADDER_CANCER	0.692308	0.983415	0.0564118	-0.30072	-0.856422	35
1360	REACTOME_AUTOPHAGY	0.791191	1	0.04707	-0.243931	-0.856373	129
1240	BIOCARTA_TCR_PATHWAY	0.680961	0.979155	0.0562941	-0.302207	-0.855917	33
1261	WP_FOLATE_METABOLISM	0.695652	0.983622	0.057853	-0.299554	-0.855914	37
1233	WP_UNFOLDED_PROTEIN_RESPONSE	0.673835	0.97441	0.0588438	-0.328773	-0.854803	22
1232	REACTOME_SEMA4D_INDUCED_CELL_MIGRATION_AND_GROWTH_CONE_COLLAPSE	0.673358	0.97441	0.0597318	-0.356307	-0.852164	16
1234	BIOCARTA_TNFR1_PATHWAY	0.676471	0.977429	0.057006	-0.312161	-0.851796	28
1249	PID_P38_MK2_PATHWAY	0.687956	0.982086	0.0587186	-0.342744	-0.85126	19
1317	WP_WNT_SIGNALING_PATHWAY_AND_PLURIPOTENCY	0.746924	1	0.0531298	-0.2603	-0.85034	79
1350	REACTOME_GOLGI_TO_ER_RETROGRADE_TRANSPORT	0.784641	1	0.048506	-0.245607	-0.849675	115
1299	REACTOME_RHOQ_GTPASE_CYCLE	0.728873	0.999954	0.0543434	-0.273627	-0.849241	57
1370	REACTOME_NUCLEOTIDE_EXCISION_REPAIR	0.798347	1	0.0472587	-0.246888	-0.849207	108
1258	REACTOME_FORMATION_OF_ATP_BY_CHEMIOSMOTIC_COUPLING	0.694394	0.983415	0.057853	-0.344554	-0.849036	18
1253	PID_HDAC_CLASSII_PATHWAY	0.691525	0.983415	0.0550211	-0.302409	-0.848356	32
1241	REACTOME_KSRP_KHSRP_BINDS_AND_DESTABILIZES_MRNA	0.68231	0.980306	0.0585938	-0.348852	-0.84736	17
1363	PID_P53_DOWNSTREAM_PATHWAY	0.79322	1	0.0487011	-0.244755	-0.847322	119
1276	PID_DELTA_NP63_PATHWAY	0.70471	0.984716	0.0572461	-0.296142	-0.846166	37
1269	BIOCARTA_TPO_PATHWAY	0.700361	0.983964	0.0573667	-0.333748	-0.844791	20
1231	REACTOME_EARLY_SARS_COV_2_INFECTION_EVENTS	0.672414	0.973935	0.0571259	-0.305546	-0.844513	30
1242	REACTOME_SIGNALING_BY_FLT3_ITD_AND_TKD_MUTANTS	0.684982	0.98124	0.0590955	-0.355659	-0.843525	15
1315	PID_CXCR4_PATHWAY	0.745614	1	0.0531298	-0.258796	-0.843363	78
1295	PID_AJDISS_2PATHWAY	0.727599	0.999954	0.0552496	-0.290067	-0.842437	40
1248	REACTOME_MRNA_DECAY_BY_5_TO_3_EXORIBONUCLEASE	0.686813	0.98124	0.0589694	-0.354723	-0.841304	15
1262	REACTOME_PKA_MEDIATED_PHOSPHORYLATION_OF_CREB	0.69708	0.983964	0.0580984	-0.351739	-0.84124	16
1303	REACTOME_RHOJ_GTPASE_CYCLE	0.735346	1	0.0543434	-0.27481	-0.841145	52
1382	KEGG_PURINE_METABOLISM	0.80789	1	0.0484088	-0.2437	-0.840698	120
1264	KEGG_GLYCOSAMINOGLYCAN_BIOSYNTHESIS_HEPARAN_SULFATE	0.698011	0.983964	0.0576091	-0.340646	-0.839406	18
1314	REACTOME_MITOCHONDRIAL_PROTEIN_IMPORT	0.744681	1	0.053677	-0.26728	-0.838824	61
1287	KEGG_INOSITOL_PHOSPHATE_METABOLISM	0.72043	0.998078	0.0557104	-0.278068	-0.83698	48
1267	REACTOME_AZATHIOPRINE_ADME	0.699819	0.983964	0.0574877	-0.338597	-0.834356	18
1279	PID_S1P_S1P2_PATHWAY	0.709386	0.988402	0.0567672	-0.329546	-0.834155	20
1326	KEGG_COLORECTAL_CANCER	0.759292	1	0.0526973	-0.267129	-0.833723	59
1386	WP_DNA_DAMAGE_RESPONSE_ONLY_ATM_DEPENDENT	0.809932	1	0.048215	-0.248702	-0.833704	93
1378	REACTOME_MHC_CLASS_II_ANTIGEN_PRESENTATION	0.801709	1	0.0486034	-0.248836	-0.83267	92
1302	WP_WNT_SIGNALING_PATHWAY	0.734513	1	0.0542316	-0.278776	-0.832384	46
1272	PID_RETINOIC_ACID_PATHWAY	0.702422	0.983964	0.0552496	-0.304869	-0.831899	28
1335	REACTOME_DUAL_INCISION_IN_TC_NER	0.770833	1	0.0511148	-0.261775	-0.83183	64
1277	BIOCARTA_GPCR_PATHWAY	0.705882	0.985171	0.0550211	-0.304731	-0.831523	28
1293	REACTOME_SYNTHESIS_OF_PIPS_AT_THE_PLASMA_MEMBRANE	0.725177	0.999847	0.0549074	-0.28001	-0.831212	44
1522	REACTOME_DEUBIQUITINATION	0.911076	1	0.0385579	-0.218516	-0.831196	235
1266	WP_EXTRACELLULAR_VESICLES_IN_THE_CROSSTALK_OF_CARDIAC_CELLS	0.699634	0.983964	0.0580984	-0.350247	-0.830687	15
1286	WP_VITAMIN_B12_METABOLISM	0.718531	0.996222	0.0546808	-0.306368	-0.829011	27
1281	WP_GENETIC_CAUSES_OF_PORTOSINUSOIDAL_VASCULAR_DISEASE	0.713781	0.992651	0.0554793	-0.310713	-0.828595	25
1369	WP_CLEAR_CELL_RENAL_CELL_CARCINOMA_PATHWAYS	0.798276	1	0.0491928	-0.253381	-0.827969	75
1351	WP_ANDROGEN_RECEPTOR_SIGNALING_PATHWAY	0.784722	1	0.0502948	-0.250186	-0.827635	84
1268	REACTOME_REGULATION_OF_TP53_ACTIVITY_THROUGH_ACETYLATION	0.7	0.983964	0.0552496	-0.298861	-0.826036	30
1305	WP_TCELL_ANTIGEN_RECEPTOR_TCR_PATHWAY_DURING_STAPHYLOCOCCUS_AUREUS_INFECTION	0.737319	1	0.0551352	-0.288635	-0.824714	37
1345	REACTOME_INTERLEUKIN_17_SIGNALING	0.780488	1	0.0507028	-0.257746	-0.822403	65
1380	REACTOME_POTENTIAL_THERAPEUTICS_FOR_SARS	0.803509	1	0.0496901	-0.252248	-0.822021	78
1301	WP_DISRUPTION_OF_POSTSYNAPTIC_SIGNALING_BY_CNV	0.732852	1	0.0552496	-0.324179	-0.82057	20
1316	REACTOME_SIGNALING_BY_ERBB2	0.746429	1	0.0538979	-0.280875	-0.818884	41
1518	WP_ALZHEIMERS_DISEASE	0.908517	1	0.0391956	-0.217942	-0.818108	208
1519	WP_ALZHEIMERS_DISEASE_AND_MIRNA_EFFECTS	0.908517	1	0.0391956	-0.217942	-0.818108	208
1348	REACTOME_TRANSCRIPTIONAL_ACTIVATION_OF_MITOCHONDRIAL_BIOGENESIS	0.783304	1	0.0514265	-0.266818	-0.816681	52
1292	BIOCARTA_HER2_PATHWAY	0.725136	0.999847	0.0558265	-0.331045	-0.815746	18
1291	PID_NCADHERIN_PATHWAY	0.724138	0.999847	0.053677	-0.294928	-0.815167	30
1536	WP_CILIARY_LANDSCAPE	0.916928	1	0.0384787	-0.217722	-0.813197	202
1294	WP_PERTURBATIONS_TO_HOSTCELL_AUTOPHAGY_INDUCED_BY_SARSCOV2_PROTEINS	0.725632	0.999847	0.0557104	-0.334354	-0.812143	17
1365	REACTOME_POSITIVE_EPIGENETIC_REGULATION_OF_RRNA_EXPRESSION	0.796167	1	0.0497903	-0.254008	-0.810475	65
1397	REACTOME_BIOSYNTHESIS_OF_THE_N_GLYCAN_PRECURSOR_DOLICHOL_LIPID_LINKED_OLIGOSACCHARIDE_LLO_AND_TRANSFER_TO_A_NASCENT_PROTEIN	0.818182	1	0.0487011	-0.250904	-0.810261	70
1328	REACTOME_INTRAFLAGELLAR_TRANSPORT	0.763345	1	0.0526973	-0.271391	-0.808892	45
1308	PID_NECTIN_PATHWAY	0.738676	1	0.0532386	-0.293881	-0.808144	29
1312	REACTOME_RAF_INDEPENDENT_MAPK1_3_ACTIVATION	0.743728	1	0.0542316	-0.314681	-0.807205	21
1580	REACTOME_METABOLISM_OF_AMINO_ACIDS_AND_DERIVATIVES	0.944444	1	0.0363783	-0.208113	-0.806235	284
1307	WP_GPR143_IN_MELANOCYTES_AND_RETINAL_PIGMENT_EPITHELIUM_CELLS	0.737794	1	0.0550211	-0.326379	-0.804249	18
1423	WP_PANCREATIC_ADENOCARCINOMA_PATHWAY	0.83737	1	0.0471642	-0.243804	-0.803748	82
1313	BIOCARTA_ERK_PATHWAY	0.743816	1	0.0535669	-0.301277	-0.80343	25
1442	REACTOME_DOWNSTREAM_SIGNALING_EVENTS_OF_B_CELL_RECEPTOR_BCR	0.853448	1	0.0461379	-0.245521	-0.802287	75
1499	REACTOME_HOST_INTERACTIONS_OF_HIV_FACTORS	0.89322	1	0.0432769	-0.231133	-0.800164	119
1353	WP_HEDGEHOG_SIGNALING_PATHWAY_WP4249	0.784946	1	0.0517405	-0.28018	-0.800127	36
1310	PID_BETA_CATENIN_DEG_PATHWAY	0.740876	1	0.0552496	-0.333634	-0.79794	16
1595	REACTOME_SIGNALING_BY_WNT	0.950156	1	0.0365315	-0.208982	-0.797494	240
1461	WP_MEASLES_VIRUS_INFECTION	0.868825	1	0.0447749	-0.236196	-0.797246	97
1449	REACTOME_PROTEIN_FOLDING	0.857645	1	0.0467883	-0.242329	-0.791632	79
1355	PID_FOXO_PATHWAY	0.786477	1	0.0513223	-0.265415	-0.791081	45
1413	WP_TCELL_RECEPTOR_SIGNALING_PATHWAY	0.827768	1	0.0484088	-0.255125	-0.790421	56
1362	PID_TNF_PATHWAY	0.792553	1	0.0508054	-0.266114	-0.789962	44
1548	REACTOME_APOPTOSIS	0.922442	1	0.0405756	-0.218902	-0.78982	156
1502	REACTOME_FC_EPSILON_RECEPTOR_FCERI_SIGNALING	0.895522	1	0.0421619	-0.228668	-0.789015	110
1418	WP_FERROPTOSIS	0.833628	1	0.0484088	-0.256363	-0.787523	54
1329	REACTOME_FLT3_SIGNALING	0.763793	1	0.0512184	-0.284773	-0.7871	30
1366	REACTOME_TGF_BETA_RECEPTOR_SIGNALING_ACTIVATES_SMADS	0.797153	1	0.0507028	-0.264022	-0.78693	45
1332	BIOCARTA_MPR_PATHWAY	0.768535	1	0.0531298	-0.318963	-0.785974	18
1331	REACTOME_TRISTETRAPROLIN_TTP_ZFP36_BINDS_AND_DESTABILIZES_MRNA	0.767148	1	0.0531298	-0.323453	-0.785664	17
1409	REACTOME_CA2_PATHWAY	0.825225	1	0.0496901	-0.257477	-0.784363	50
1343	WP_T_CELL_MODULATION_IN_PANCREATIC_CANCER	0.77957	1	0.052057	-0.301616	-0.784194	22
1635	REACTOME_ORGANELLE_BIOGENESIS_AND_MAINTENANCE	0.972222	1	0.0350151	-0.202617	-0.7826	269
1521	REACTOME_ER_TO_GOLGI_ANTEROGRADE_TRANSPORT	0.909984	1	0.0408229	-0.220004	-0.78241	136
1425	WP_ONCOSTATIN_M_SIGNALING_PATHWAY	0.838652	1	0.048215	-0.24913	-0.781861	61
1384	REACTOME_SENSORY_PROCESSING_OF_SOUND	0.808929	1	0.0501934	-0.268162	-0.781819	41
1349	WP_VITAMIN_DSENSITIVE_CALCIUM_SIGNALING_IN_DEPRESSION	0.783394	1	0.052163	-0.308396	-0.78062	20
1434	REACTOME_NEGATIVE_EPIGENETIC_REGULATION_OF_RRNA_EXPRESSION	0.845884	1	0.0472587	-0.242875	-0.780179	67
1336	WP_T_CELL_RECEPTOR_AND_COSTIMULATORY_SIGNALING	0.772563	1	0.052805	-0.320636	-0.778824	17
1367	WP_GLYCOGEN_SYNTHESIS_AND_DEGRADATION	0.797491	1	0.0510114	-0.272413	-0.777945	36
1404	WP_2Q13_COPY_NUMBER_VARIATION_SYNDROME	0.822581	1	0.0495902	-0.267852	-0.777919	40
1383	WP_TROP2_REGULATORY_SIGNALING	0.80885	1	0.0497903	-0.263159	-0.777656	43
1357	REACTOME_BRANCHED_CHAIN_AMINO_ACID_CATABOLISM	0.787004	1	0.0519512	-0.307127	-0.777408	20
1388	WP_PHOTODYNAMIC_THERAPYINDUCED_AP1_SURVIVAL_SIGNALING	0.812057	1	0.0496901	-0.261814	-0.777197	44
1339	REACTOME_RHO_GTPASES_ACTIVATE_CIT	0.774368	1	0.0526973	-0.319923	-0.777092	17
1426	KEGG_GLIOMA	0.839286	1	0.048506	-0.253431	-0.776996	53
1385	REACTOME_CD28_CO_STIMULATION	0.809187	1	0.0496901	-0.289859	-0.776968	26
1359	WP_IL5_SIGNALING_PATHWAY	0.787307	1	0.0495902	-0.273976	-0.77596	33
1525	KEGG_INSULIN_SIGNALING_PATHWAY	0.913333	1	0.041488	-0.224522	-0.775646	112
1466	KEGG_JAK_STAT_SIGNALING_PATHWAY	0.871355	1	0.0449543	-0.236114	-0.774866	76
1389	SIG_IL4RECEPTOR_IN_B_LYPHOCYTES	0.812721	1	0.0494905	-0.289017	-0.774713	26
1484	REACTOME_EPH_EPHRIN_SIGNALING	0.887543	1	0.0445071	-0.234648	-0.773563	82
1431	REACTOME_INTERFERON_ALPHA_BETA_SIGNALING	0.843694	1	0.048022	-0.252397	-0.772542	52
1346	REACTOME_TNFR1_INDUCED_NFKAPPAB_SIGNALING_PATHWAY	0.781034	1	0.0501934	-0.279503	-0.772532	30
1364	BIOCARTA_IL6_PATHWAY	0.796029	1	0.0514265	-0.304915	-0.771809	20
1534	REACTOME_BETA_CATENIN_INDEPENDENT_WNT_SIGNALING	0.915825	1	0.0418239	-0.221347	-0.770648	126
1396	REACTOME_FLT3_SIGNALING_IN_DISEASE	0.818021	1	0.0491928	-0.287056	-0.769456	26
1361	REACTOME_ROLE_OF_PHOSPHOLIPIDS_IN_PHAGOCYTOSIS	0.792419	1	0.0516356	-0.316168	-0.767971	17
1438	REACTOME_ABC_TRANSPORTER_DISORDERS	0.848858	1	0.0472587	-0.239229	-0.766165	66
1435	KEGG_GLYCOLYSIS_GLUCONEOGENESIS	0.846014	1	0.048799	-0.267845	-0.765312	37
1376	BIOCARTA_MET_PATHWAY	0.8	1	0.0487011	-0.274249	-0.764213	31
1433	REACTOME_INHIBITION_OF_DNA_RECOMBINATION_AT_TELOMERE	0.844485	1	0.048799	-0.265487	-0.76138	38
1454	REACTOME_SIGNALING_BY_FGFR	0.86116	1	0.0466015	-0.237539	-0.760754	66
1473	REACTOME_REGULATION_OF_RAS_BY_GAPS	0.87478	1	0.0460458	-0.241607	-0.760315	62
1469	REACTOME_B_WICH_COMPLEX_POSITIVELY_REGULATES_RRNA_EXPRESSION	0.873874	1	0.04707	-0.24921	-0.759178	50
1459	WP_TCELL_ACTIVATION_SARSCOV2	0.866071	1	0.04707	-0.248435	-0.758514	51
1452	REACTOME_ASSOCIATION_OF_TRIC_CCT_WITH_TARGET_PROTEINS_DURING_BIOSYNTHESIS	0.860507	1	0.048022	-0.263978	-0.754262	37
1403	WP_AMYOTROPHIC_LATERAL_SCLEROSIS_ALS	0.822034	1	0.04707	-0.268376	-0.752882	32
1692	REACTOME_ANTIGEN_PROCESSING_UBIQUITINATION_PROTEASOME_DEGRADATION	0.989147	1	0.0344175	-0.194157	-0.751687	280
1395	WP_LEUCINE_ISOLEUCINE_AND_VALINE_METABOLISM	0.817204	1	0.0498907	-0.289096	-0.751642	22
1391	REACTOME_VXPX_CARGO_TARGETING_TO_CILIUM	0.814079	1	0.0503964	-0.309183	-0.751004	17
1398	REACTOME_NEPHRIN_FAMILY_INTERACTIONS	0.819168	1	0.0501934	-0.304738	-0.750923	18
1415	REACTOME_ERCC6_CSB_AND_EHMT2_G9A_POSITIVELY_REGULATE_RRNA_EXPRESSION	0.83042	1	0.048022	-0.263363	-0.750032	35
1406	REACTOME_INTERLEUKIN_3_INTERLEUKIN_5_AND_GM_CSF_SIGNALING	0.823932	1	0.0473534	-0.268924	-0.749375	31
1392	WP_TRANSCRIPTION_FACTOR_REGULATION_IN_ADIPOGENESIS	0.814079	1	0.0503964	-0.308478	-0.749292	17
1411	REACTOME_CYTOSOLIC_TRNA_AMINOACYLATION	0.826786	1	0.0491928	-0.283045	-0.749048	24
1417	WP_PDGFRBETA_PATHWAY	0.83218	1	0.0474483	-0.274371	-0.748679	28
1422	WP_ETHANOL_EFFECTS_ON_HISTONE_MODIFICATIONS	0.836331	1	0.0489954	-0.285242	-0.74858	23
1547	REACTOME_PCP_CE_PATHWAY	0.921603	1	0.0431037	-0.226928	-0.748441	83
1483	REACTOME_FCERI_MEDIATED_NF_KB_ACTIVATION	0.884615	1	0.0451344	-0.231622	-0.747992	70
1514	PID_FAK_PATHWAY	0.906028	1	0.0446854	-0.24207	-0.745196	55
1416	REACTOME_APOPTOTIC_FACTOR_MEDIATED_RESPONSE	0.83213	1	0.049391	-0.293666	-0.743335	20
1508	BIOCARTA_HIVNEF_PATHWAY	0.903571	1	0.0451344	-0.243251	-0.742687	51
1479	REACTOME_NEGATIVE_REGULATION_OF_MAPK_PATHWAY	0.876786	1	0.0465084	-0.254638	-0.74239	41
1491	WP_LEPTIN_SIGNALING_PATHWAY	0.890052	1	0.0447749	-0.229609	-0.742303	71
1400	WP_GLYCOSPHINGOLIPID_METABOLISM	0.8213	1	0.0499914	-0.30549	-0.742033	17
1420	REACTOME_RHO_GTPASES_ACTIVATE_PAKS	0.833942	1	0.0497903	-0.298398	-0.74112	19
1562	REACTOME_SIGNALING_BY_THE_B_CELL_RECEPTOR_BCR	0.931624	1	0.0417397	-0.220795	-0.73884	92
1515	REACTOME_TRANSLOCATION_OF_SLC2A4_GLUT4_TO_THE_PLASMA_MEMBRANE	0.90669	1	0.0443293	-0.236768	-0.736931	58
1602	WP_EBOLA_VIRUS_INFECTION_IN_HOST	0.954315	1	0.0401661	-0.218	-0.736784	100
1451	WP_IL3_SIGNALING_PATHWAY	0.860215	1	0.0475434	-0.257163	-0.734397	36
1405	WP_MITOCHONDRIAL_COMPLEX_III_ASSEMBLY	0.822993	1	0.0503964	-0.306145	-0.732194	16
1526	REACTOME_FORMATION_OF_RNA_POL_II_ELONGATION_COMPLEX	0.913884	1	0.043888	-0.235664	-0.730129	56
1510	PID_CDC42_PATHWAY	0.904181	1	0.0439759	-0.228819	-0.730105	65
1441	REACTOME_RHOBTB2_GTPASE_CYCLE	0.850719	1	0.048215	-0.27814	-0.72994	23
1489	REACTOME_COSTIMULATION_BY_THE_CD28_FAMILY	0.88968	1	0.045679	-0.248215	-0.728985	42
1481	REACTOME_RHOF_GTPASE_CYCLE	0.880357	1	0.0463228	-0.252054	-0.728984	39
1439	BIOCARTA_FAS_PATHWAY	0.849481	1	0.0465084	-0.266809	-0.728045	28
1444	PID_RAS_PATHWAY	0.854839	1	0.04783	-0.27873	-0.724691	22
1450	REACTOME_SIGNALING_BY_FGFR4	0.858621	1	0.045862	-0.262006	-0.724173	30
1537	SIG_PIP3_SIGNALING_IN_CARDIAC_MYOCTES	0.917254	1	0.0438002	-0.232618	-0.724014	58
1546	WP_RANKLRANK_SIGNALING_PATHWAY	0.921147	1	0.0444181	-0.239025	-0.723603	49
1520	KEGG_T_CELL_RECEPTOR_SIGNALING_PATHWAY	0.908932	1	0.0439759	-0.224264	-0.721935	69
1445	WP_P38_MAPK_SIGNALING_PATHWAY	0.854949	1	0.0455878	-0.252513	-0.721774	34
1437	WP_STING_PATHWAY_IN_KAWASAKILIKE_DISEASE_AND_COVID19	0.84657	1	0.0486034	-0.296456	-0.720089	17
1550	WP_APOPTOSIS_MODULATION_AND_SIGNALING	0.923478	1	0.0429311	-0.221635	-0.719059	73
1455	BIOCARTA_TOLL_PATHWAY	0.861511	1	0.0476387	-0.273422	-0.717559	23
1492	REACTOME_DOWNREGULATION_OF_TGF_BETA_RECEPTOR_SIGNALING	0.890459	1	0.0453152	-0.266556	-0.714506	26
1468	REACTOME_FGFR1_MUTANT_RECEPTOR_ACTIVATION	0.873214	1	0.0466948	-0.269793	-0.713979	24
1655	REACTOME_MYD88_INDEPENDENT_TLR4_CASCADE	0.979695	1	0.0389556	-0.210046	-0.711863	101
1476	REACTOME_DOWNSTREAM_SIGNALING_OF_ACTIVATED_FGFR1	0.875912	1	0.0475434	-0.286437	-0.711412	19
1509	REACTOME_TP53_REGULATES_TRANSCRIPTION_OF_CELL_DEATH_GENES	0.903986	1	0.0457704	-0.248342	-0.709587	37
1436	KEGG_BETA_ALANINE_METABOLISM	0.846154	1	0.0492918	-0.298485	-0.707924	15
1573	PID_MET_PATHWAY	0.943103	1	0.0415718	-0.216571	-0.707685	75
1472	WP_ALPHA_6_BETA_4_SIGNALING_PATHWAY	0.874576	1	0.0442407	-0.251352	-0.705124	32
1447	REACTOME_CD28_DEPENDENT_PI3K_AKT_SIGNALING	0.855596	1	0.0481184	-0.29008	-0.704601	17
1475	REACTOME_DEFECTS_IN_VITAMIN_AND_COFACTOR_METABOLISM	0.875451	1	0.04707	-0.278346	-0.704556	20
1557	REACTOME_RNA_POLYMERASE_I_PROMOTER_ESCAPE	0.930108	1	0.0439759	-0.232591	-0.704125	49
1705	REACTOME_INTRA_GOLGI_AND_RETROGRADE_GOLGI_TO_ER_TRAFFIC	0.9936	1	0.0356933	-0.190222	-0.704024	179
1533	WP_IL4_SIGNALING_PATHWAY	0.915771	1	0.0446854	-0.233686	-0.703389	48
1570	REACTOME_REGULATION_OF_RUNX3_EXPRESSION_AND_ACTIVITY	0.941071	1	0.0432769	-0.229015	-0.702136	53
1551	REACTOME_RHOG_GTPASE_CYCLE	0.924825	1	0.0431037	-0.21703	-0.70087	70
1480	REACTOME_DISEASES_OF_CARBOHYDRATE_METABOLISM	0.877163	1	0.0450443	-0.256577	-0.700123	28
1538	WP_ENDOPLASMIC_RETICULUM_STRESS_RESPONSE_IN_CORONAVIRUS_INFECTION	0.917857	1	0.0444181	-0.241779	-0.699267	39
1637	REACTOME_TOLL_LIKE_RECEPTOR_9_TLR9_CASCADE	0.972603	1	0.0398407	-0.20691	-0.696961	99
1698	WP_TGFBETA_SIGNALING_PATHWAY	0.99154	1	0.0383996	-0.199843	-0.694676	122
1658	REACTOME_C_TYPE_LECTIN_RECEPTORS_CLRS	0.9801	1	0.0380056	-0.202763	-0.693357	106
1542	WP_TNFRELATED_WEAK_INDUCER_OF_APOPTOSIS_TWEAK_SIGNALING_PATHWAY	0.918626	1	0.0449543	-0.241611	-0.692906	38
1488	REACTOME_SIGNALING_BY_FLT3_FUSION_PROTEINS	0.888686	1	0.046882	-0.278871	-0.692622	19
1494	WP_HOSTPATHOGEN_INTERACTION_OF_HUMAN_CORONAVIRUSES_MAPK_SIGNALING	0.890681	1	0.0459538	-0.242506	-0.692539	36
1591	REACTOME_METABOLISM_OF_POLYAMINES	0.948214	1	0.0429311	-0.22512	-0.690195	53
1584	PID_MTOR_4PATHWAY	0.945709	1	0.0421619	-0.214562	-0.689231	67
1599	PID_HDAC_CLASSI_PATHWAY	0.952128	1	0.042417	-0.219613	-0.689227	61
1500	WP_COMMON_PATHWAYS_UNDERLYING_DRUG_ADDICTION	0.893357	1	0.0446854	-0.254248	-0.687977	27
1571	WP_RAC1PAK1P38MMP2_PATHWAY	0.941593	1	0.0428451	-0.219555	-0.685241	59
1723	KEGG_ALZHEIMERS_DISEASE	0.996759	1	0.0361492	-0.192134	-0.68439	138
1712	REACTOME_PROGRAMMED_CELL_DEATH	0.995246	1	0.0351652	-0.184342	-0.683933	177
1503	WP_IL6_SIGNALING_PATHWAY	0.896057	1	0.045679	-0.239087	-0.682774	36
1485	WP_INHIBITION_OF_EXOSOME_BIOGENESIS_AND_SECRETION_BY_MANUMYCIN_A_IN_CRPC_CELLS	0.887884	1	0.0465084	-0.276352	-0.680974	18
1564	REACTOME_HDACS_DEACETYLATE_HISTONES	0.933929	1	0.0436251	-0.226594	-0.677284	47
1505	REACTOME_INTERLEUKIN_2_FAMILY_SIGNALING	0.899642	1	0.0454968	-0.260221	-0.67657	22
1775	REACTOME_TRANSLATION	1	1	0.0338245	-0.174028	-0.67461	287
1711	REACTOME_INTERFERON_SIGNALING	0.99509	1	0.036685	-0.18717	-0.673426	152
1568	REACTOME_ACTIVATION_OF_GENE_EXPRESSION_BY_SREBF_SREBP	0.939502	1	0.0431902	-0.228658	-0.671549	42
1487	PID_SMAD2_3PATHWAY	0.888686	1	0.046882	-0.278868	-0.666957	16
1560	WP_VASOPRESSINREGULATED_WATER_REABSORPTION	0.931159	1	0.0444181	-0.233348	-0.666743	37
1493	REACTOME_PROCESSING_OF_SMDT1	0.890511	1	0.0467883	-0.277738	-0.664256	16
1532	PID_IL3_PATHWAY	0.915162	1	0.0450443	-0.262337	-0.664034	20
1574	PID_CASPASE_PATHWAY	0.943363	1	0.0427591	-0.224557	-0.663585	43
1535	REACTOME_ENERGY_DEPENDENT_REGULATION_OF_MTOR_BY_LKB1_AMPK	0.916084	1	0.0435378	-0.243953	-0.660121	27
1541	WP_SYNTHESIS_OF_CERAMIDES_AND_1DEOXYCERAMIDES	0.917883	1	0.0454059	-0.265034	-0.658256	19
1539	REACTOME_GLYOXYLATE_METABOLISM_AND_GLYCINE_DEGRADATION	0.917883	1	0.0454059	-0.264248	-0.656303	19
1540	REACTOME_REGULATION_OF_TP53_ACTIVITY_THROUGH_METHYLATION	0.917883	1	0.0454059	-0.263997	-0.655678	19
1524	REACTOME_SIGNALING_BY_SCF_KIT	0.912587	1	0.0437126	-0.230145	-0.655432	35
1722	REACTOME_CELLULAR_RESPONSE_TO_STARVATION	0.996694	1	0.0370705	-0.183119	-0.655114	148
1607	REACTOME_COPI_INDEPENDENT_GOLGI_TO_ER_RETROGRADE_TRAFFIC	0.957295	1	0.0423318	-0.222639	-0.653872	42
1553	WP_REGUCALCIN_IN_PROXIMAL_TUBULE_EPITHELIAL_KIDNEY_CELLS	0.926523	1	0.0441523	-0.251396	-0.653623	22
1648	WP_AGERAGE_PATHWAY	0.977072	1	0.0409884	-0.20829	-0.652611	60
1611	PID_TGFBR_PATHWAY	0.960714	1	0.0423318	-0.213609	-0.652184	51
1597	REACTOME_PLASMA_LIPOPROTEIN_ASSEMBLY_REMODELING_AND_CLEARANCE	0.951613	1	0.0429311	-0.216563	-0.651849	48
1620	WP_17Q12_COPY_NUMBER_VARIATION_SYNDROME	0.964158	1	0.0423318	-0.214373	-0.648973	49
1588	PID_CERAMIDE_PATHWAY	0.948029	1	0.0431037	-0.223439	-0.648929	40
1615	REACTOME_TRNA_AMINOACYLATION	0.9625	1	0.0422468	-0.222139	-0.647642	41
1582	REACTOME_MAP2K_AND_MAPK_ACTIVATION	0.945111	1	0.0412376	-0.22561	-0.638977	33
1654	REACTOME_UCH_PROTEINASES	0.979239	1	0.0400032	-0.191587	-0.634562	85
1531	BIOCARTA_MITOCHONDRIA_PATHWAY	0.915162	1	0.0450443	-0.260686	-0.633205	17
1555	BIOCARTA_P53HYPOXIA_PATHWAY	0.927798	1	0.0444181	-0.249513	-0.631575	20
1610	KEGG_VASOPRESSIN_REGULATED_WATER_REABSORPTION	0.960217	1	0.0429311	-0.219954	-0.630796	38
1675	KEGG_CHRONIC_MYELOID_LEUKEMIA	0.985989	1	0.0402478	-0.195655	-0.629839	69
1565	BIOCARTA_PTDINS_PATHWAY	0.935484	1	0.0437126	-0.242098	-0.62945	22
1561	BIOCARTA_CREB_PATHWAY	0.931408	1	0.0442407	-0.247717	-0.627028	20
1566	REACTOME_RAS_PROCESSING	0.935484	1	0.0437126	-0.244332	-0.626748	21
1556	REACTOME_ZBP1_DAI_MEDIATED_INDUCTION_OF_TYPE_I_IFNS	0.929476	1	0.0444181	-0.251124	-0.618808	18
1600	REACTOME_DEADENYLATION_OF_MRNA	0.952297	1	0.0422468	-0.228683	-0.609841	25
1640	KEGG_VALINE_LEUCINE_AND_ISOLEUCINE_DEGRADATION	0.973118	1	0.0419082	-0.209776	-0.60925	40
1608	PID_ECADHERIN_NASCENT_AJ_PATHWAY	0.958333	1	0.0431037	-0.213221	-0.609234	37
1652	WP_CHOLESTEROL_METABOLISM_WITH_BLOCH_AND_KANDUTSCHRUSSELL_PATHWAYS	0.978571	1	0.041488	-0.208794	-0.608733	41
1641	REACTOME_EPHB_MEDIATED_FORWARD_SIGNALING	0.973118	1	0.0419082	-0.209217	-0.607627	40
1747	REACTOME_CLASS_I_MHC_MEDIATED_ANTIGEN_PROCESSING_PRESENTATION	1	1	0.0312771	-0.153467	-0.605808	332
1579	BIOCARTA_MTOR_PATHWAY	0.944444	1	0.0432769	-0.235565	-0.60426	21
1651	REACTOME_HIV_TRANSCRIPTION_ELONGATION	0.978571	1	0.041488	-0.20685	-0.603066	41
1674	REACTOME_SIGNALING_BY_FGFR2	0.98594	1	0.0404114	-0.193367	-0.599084	56
1586	REACTOME_SIGNALING_BY_HIPPO	0.947653	1	0.0434507	-0.236366	-0.598295	20
1742	KEGG_UBIQUITIN_MEDIATED_PROTEOLYSIS	1	1	0.0383206	-0.17225	-0.597698	124
1567	BIOCARTA_SPRY_PATHWAY	0.936131	1	0.0445071	-0.24807	-0.593298	16
1693	KEGG_PANCREATIC_CANCER	0.989583	1	0.0396787	-0.18555	-0.589613	64
1630	KEGG_RNA_POLYMERASE	0.97028	1	0.0409056	-0.216819	-0.586696	27
1670	PID_KIT_PATHWAY	0.984043	1	0.0409056	-0.197613	-0.586616	44
1576	BIOCARTA_TFF_PATHWAY	0.943942	1	0.0437126	-0.23743	-0.585065	18
1708	REACTOME_HEDGEHOG_ON_STATE	0.994728	1	0.0400032	-0.17809	-0.581778	79
1703	WP_MICRORNAS_IN_CARDIOMYOCYTE_HYPERTROPHY	0.993031	1	0.0396787	-0.180985	-0.581039	68
1663	REACTOME_SIGNALING_BY_FGFR1_IN_DISEASE	0.981197	1	0.0393562	-0.208197	-0.580155	31
1596	WP_4HYDROXYTAMOXIFEN_DEXAMETHASONE_AND_RETINOIC_ACIDS_REGULATION_OF_P27_EXPRESSION	0.951175	1	0.0433637	-0.234871	-0.578759	18
1592	BIOCARTA_ARF_PATHWAY	0.948905	1	0.043888	-0.240176	-0.57442	16
1701	REACTOME_TNF_SIGNALING	0.992857	1	0.0408229	-0.187146	-0.57377	53
1645	REACTOME_DNA_DAMAGE_RECOGNITION_IN_GG_NER	0.976449	1	0.0422468	-0.200627	-0.573249	37
1644	KEGG_CYSTEINE_AND_METHIONINE_METABOLISM	0.975265	1	0.0411544	-0.214532	-0.572103	25
1686	WP_KIT_RECEPTOR_SIGNALING_PATHWAY	0.987567	1	0.0408229	-0.186581	-0.571089	52
1646	REACTOME_SIGNALING_BY_FGFR1	0.976449	1	0.0422468	-0.199619	-0.57037	37
1702	WP_PROTEASOME_DEGRADATION	0.992958	1	0.0401661	-0.183738	-0.570258	57
1603	WP_NANOMATERIAL_INDUCED_APOPTOSIS	0.954792	1	0.0431902	-0.230086	-0.566968	18
1581	REACTOME_GASTRIN_CREB_SIGNALLING_PATHWAY_VIA_PKC_AND_MAPK	0.945055	1	0.0442407	-0.237679	-0.563708	15
1629	REACTOME_CITRIC_ACID_CYCLE_TCA_CYCLE	0.969534	1	0.0420772	-0.215847	-0.561197	22
1622	PID_INSULIN_GLUCOSE_PATHWAY	0.967742	1	0.0421619	-0.21826	-0.559872	21
1673	KEGG_AMINOACYL_TRNA_BIOSYNTHESIS	0.985663	1	0.041321	-0.192377	-0.558718	40
1783	WP_TNFALPHA_SIGNALING_PATHWAY	1	1	0.0393562	-0.168951	-0.557226	83
1606	REACTOME_SUMOYLATION_OF_TRANSCRIPTION_FACTORS	0.956204	1	0.0435378	-0.232872	-0.55695	16
1677	WP_AUTOPHAGY	0.986159	1	0.0396787	-0.203767	-0.556022	28
1685	REACTOME_MTOR_SIGNALLING	0.9875	1	0.0410713	-0.191815	-0.554762	39
1671	PID_HIV_NEF_PATHWAY	0.984615	1	0.0391956	-0.198734	-0.553784	31
1753	REACTOME_METABOLISM_OF_NUCLEOTIDES	1	1	0.0391956	-0.165728	-0.548243	84
1684	REACTOME_SMAD2_SMAD3_SMAD4_HETEROTRIMER_REGULATES_TRANSCRIPTION	0.987455	1	0.0412376	-0.191132	-0.545826	36
1697	REACTOME_E3_UBIQUITIN_LIGASES_UBIQUITINATE_TARGET_PROTEINS	0.991119	1	0.0406579	-0.177941	-0.544647	52
1676	WP_KISSPEPTINKISSPEPTIN_RECEPTOR_SYSTEM_IN_THE_OVARY	0.986014	1	0.0401661	-0.201098	-0.544156	27
1748	REACTOME_CLEC7A_DECTIN_1_SIGNALING	1	1	0.0389556	-0.163475	-0.54348	90
1632	WP_TCA_CYCLE_AKA_KREBS_OR_CITRIC_ACID_CYCLE	0.971067	1	0.042417	-0.215784	-0.531725	18
1639	REACTOME_FGFR2_MUTANT_RECEPTOR_ACTIVATION	0.972924	1	0.0422468	-0.207443	-0.525086	20
1660	BIOCARTA_EIF4_PATHWAY	0.980216	1	0.0417397	-0.199927	-0.524681	23
1661	REACTOME_INFECTION_WITH_MYCOBACTERIUM_TUBERCULOSIS	0.980216	1	0.0417397	-0.199927	-0.524681	23
1738	REACTOME_PROTEIN_UBIQUITINATION	0.998252	1	0.0395979	-0.161589	-0.523133	72
1709	WP_PI3KAKTMTOR_SIGNALING_PATHWAY_AND_THERAPEUTIC_OPPORTUNITIES	0.99481	1	0.0392759	-0.190579	-0.520035	28
1672	WP_MIRNA_REGULATION_OF_P53_PATHWAY_IN_PROSTATE_CANCER	0.985612	1	0.041488	-0.197672	-0.518762	23
1767	REACTOME_SARS_COV_INFECTIONS	1	1	0.0312053	-0.131242	-0.518759	345
1647	REACTOME_RESPONSE_OF_MTB_TO_PHAGOCYTOSIS	0.976703	1	0.0417397	-0.199898	-0.512768	21
1659	REACTOME_MITOCHONDRIAL_TRNA_AMINOACYLATION	0.980144	1	0.0419082	-0.201807	-0.510819	20
1736	REACTOME_CYTOSOLIC_SENSORS_OF_PATHOGEN_ASSOCIATED_DNA	0.998239	1	0.0399219	-0.163955	-0.510305	58
1734	PID_LKB1_PATHWAY	0.998214	1	0.0405756	-0.173749	-0.506561	41
1765	REACTOME_SARS_COV_2_HOST_INTERACTIONS	1	1	0.0353911	-0.137212	-0.505281	170
1696	REACTOME_SIGNALING_BY_NTRK2_TRKB	0.991039	1	0.0410713	-0.19432	-0.505228	22
1721	REACTOME_INTERCONVERSION_OF_NUCLEOTIDE_DI_AND_TRIPHOSPHATES	0.99654	1	0.0391956	-0.184967	-0.50472	28
1759	REACTOME_RNA_POLYMERASE_II_PRE_TRANSCRIPTION_EVENTS	1	1	0.0395172	-0.153907	-0.50318	77
1720	REACTOME_RHOBTB_GTPASE_CYCLE	0.996503	1	0.0396787	-0.174587	-0.497207	35
1776	WP_ELECTRON_TRANSPORT_CHAIN_OXPHOS_SYSTEM_IN_MITOCHONDRIA	1	1	0.0387167	-0.146614	-0.493521	96
1735	REACTOME_REGULATION_OF_CHOLESTEROL_BIOSYNTHESIS_BY_SREBP_SREBF	0.998227	1	0.0402478	-0.156605	-0.482098	55
1719	KEGG_FRUCTOSE_AND_MANNOSE_METABOLISM	0.996503	1	0.0396787	-0.177125	-0.479289	27
1780	WP_JOUBERT_SYNDROME	1	1	0.0395979	-0.148859	-0.479195	69
1691	REACTOME_SPRY_REGULATION_OF_FGF_SIGNALING	0.989051	1	0.0419926	-0.199825	-0.477913	16
1778	WP_HEAD_AND_NECK_SQUAMOUS_CELL_CARCINOMA	1	1	0.0393562	-0.145703	-0.4649	65
1700	WP_IL7_SIGNALING_PATHWAY	0.992832	1	0.0409884	-0.179403	-0.460196	21
1706	WP_FATTY_ACID_BIOSYNTHESIS	0.994526	1	0.0417397	-0.184106	-0.457258	19
1737	KEGG_CITRATE_CYCLE_TCA_CYCLE	0.998252	1	0.0395979	-0.168032	-0.454682	27
1761	REACTOME_RNA_POLYMERASE_I_TRANSCRIPTION	1	1	0.0395979	-0.140193	-0.451297	69
1758	REACTOME_RNA_POLYMERASE_III_TRANSCRIPTION_INITIATION_FROM_TYPE_3_PROMOTER	1	1	0.0390355	-0.163584	-0.446373	28
1756	REACTOME_RHOV_GTPASE_CYCLE	1	1	0.0386372	-0.155507	-0.440431	33
1731	REACTOME_SIGNALING_BY_CTNNB1_PHOSPHO_SITE_MUTANTS	0.998168	1	0.0417397	-0.179309	-0.42527	15
1732	BIOCARTA_HCMV_PATHWAY	0.998175	1	0.0415718	-0.177614	-0.424792	16
1733	KEGG_SELENOAMINO_ACID_METABOLISM	0.998201	1	0.0409056	-0.160457	-0.421097	23
1707	BIOCARTA_RAS_PATHWAY	0.994624	1	0.0409056	-0.162793	-0.417589	21
1755	REACTOME_RESPIRATORY_ELECTRON_TRANSPORT_ATP_SYNTHESIS_BY_CHEMIOSMOTIC_COUPLING_AND_HEAT_PRODUCTION_BY_UNCOUPLING_PROTEINS	1	1	0.0386372	-0.118257	-0.407954	120
1757	REACTOME_RNA_POLYMERASE_III_TRANSCRIPTION_INITIATION_FROM_TYPE_1_PROMOTER	1	1	0.0390355	-0.148918	-0.406353	28
1781	WP_METABOLIC_REPROGRAMMING_IN_COLON_CANCER	1	1	0.0406579	-0.136303	-0.395863	40
1769	REACTOME_SIGNALING_BY_FGFR2_IN_DISEASE	1	1	0.0388759	-0.142378	-0.393526	30
1718	REACTOME_SIGNALING_BY_KIT_IN_DISEASE	0.996383	1	0.0412376	-0.159476	-0.392975	18
1744	PID_WNT_CANONICAL_PATHWAY	1	1	0.0409884	-0.153807	-0.373596	17
1779	WP_INTRAFLAGELLAR_TRANSPORT_PROTEINS_BINDING_TO_DYNEIN	1	1	0.0404935	-0.135759	-0.359273	24
1760	REACTOME_RNA_POLYMERASE_II_TRANSCRIBES_SNRNA_GENES	1	1	0.052913	0.101315	0.34327	73
1741	KEGG_PROTEIN_EXPORT	1	1	0.0509083	0.143151	0.382362	23
1746	REACTOME_ASSEMBLY_OF_THE_HIV_VIRION	1	1	0.0500923	0.15986	0.396507	16
1772	REACTOME_THE_CITRIC_ACID_TCA_CYCLE_AND_RESPIRATORY_ELECTRON_TRANSPORT	1	1	0.0589694	0.103793	0.398409	164
1777	WP_EUKARYOTIC_TRANSCRIPTION_INITIATION	1	1	0.0513223	0.135339	0.409114	41
1751	REACTOME_INACTIVATION_OF_CSF3_G_CSF_SIGNALING	1	1	0.0511148	0.157205	0.409507	21
1715	REACTOME_NEGATIVE_REGULATION_OF_FGFR1_SIGNALING	0.995495	1	0.0513223	0.157653	0.415458	22
1770	REACTOME_SYNTHESIS_OF_ACTIVE_UBIQUITIN_ROLES_OF_E1_AND_E2_ENZYMES	1	1	0.0534572	0.149054	0.422612	30
1743	PID_HEDGEHOG_GLI_PATHWAY	1	1	0.0517405	0.137825	0.424662	44
1716	REACTOME_NEGATIVE_REGULATION_OF_FGFR2_SIGNALING	0.995495	1	0.0513223	0.163074	0.424794	21
1730	REACTOME_REGULATION_OF_NF_KAPPA_B_SIGNALING	0.997773	1	0.0507028	0.175813	0.445264	18
1762	REACTOME_SARS_COV_1_HOST_INTERACTIONS	1	1	0.0531298	0.127074	0.447674	89
1726	REACTOME_BUDDING_AND_MATURATION_OF_HIV_VIRION	0.997706	1	0.052057	0.162944	0.447859	26
1782	WP_MITOCHONDRIAL_COMPLEX_I_ASSEMBLY_MODEL_OXPHOS_SYSTEM	1	1	0.0513223	0.141945	0.453276	53
1717	REACTOME_CONSTITUTIVE_SIGNALING_BY_LIGAND_RESPONSIVE_EGFR_CANCER_VARIANTS	0.995546	1	0.0508054	0.179116	0.453629	18
1749	REACTOME_COMPLEX_I_BIOGENESIS	1	1	0.0518458	0.141345	0.453784	54
1725	WP_INITIATION_OF_TRANSCRIPTION_AND_TRANSLATION_ELONGATION_AT_THE_HIV1_LTR	0.997602	1	0.0541201	0.159523	0.453999	31
1774	REACTOME_TRANSCRIPTION_OF_THE_HIV_GENOME	1	1	0.0522693	0.138667	0.455472	66
1704	BIOCARTA_TGFB_PATHWAY	0.993318	1	0.0509083	0.18113	0.45873	18
1713	BIOCARTA_DEATH_PATHWAY	0.995413	1	0.052163	0.174162	0.476185	25
1768	REACTOME_SIGNALING_BY_ALK_IN_CANCER	1	1	0.0513223	0.149682	0.477981	53
1766	REACTOME_SARS_COV_2_INFECTION	1	1	0.0601186	0.118471	0.481334	250
1689	BIOCARTA_CERAMIDE_PATHWAY	0.988739	1	0.0516356	0.185499	0.48321	21
1771	REACTOME_TCR_SIGNALING	1	1	0.0533478	0.139316	0.486116	87
1727	REACTOME_RNA_POLYMERASE_I_TRANSCRIPTION_INITIATION	0.997712	1	0.0519512	0.15606	0.486815	46
1682	REACTOME_PIWI_INTERACTING_RNA_PIRNA_BIOGENESIS	0.986607	1	0.0513223	0.195649	0.488044	17
1683	WP_METHIONINE_DE_NOVO_AND_SALVAGE_PATHWAY	0.986607	1	0.0513223	0.197026	0.491479	17
1728	REACTOME_INTRA_GOLGI_TRAFFIC	0.997748	1	0.0512184	0.163279	0.491892	40
1650	WP_TCA_CYCLE_AND_DEFICIENCY_OF_PYRUVATE_DEHYDROGENASE_COMPLEX_PDHC	0.97807	1	0.0509083	0.201783	0.491959	15
1680	BIOCARTA_CTCF_PATHWAY	0.986486	1	0.0517405	0.189556	0.493777	21
1695	REACTOME_SIGNALING_BY_CSF3_G_CSF	0.990826	1	0.0523759	0.179952	0.494607	26
1752	REACTOME_INTERLEUKIN_1_SIGNALING	1	1	0.0553643	0.138069	0.499048	103
1667	BIOCARTA_ECM_PATHWAY	0.982143	1	0.0515309	0.200879	0.501089	17
1773	REACTOME_TP53_REGULATES_METABOLIC_GENES	1	1	0.0530213	0.145419	0.501888	81
1687	REACTOME_MRNA_CAPPING	0.988208	1	0.0537873	0.179817	0.50316	28
1681	REACTOME_RHOBTB1_GTPASE_CYCLE	0.986547	1	0.0515309	0.190033	0.507588	23
1694	PID_P38_ALPHA_BETA_PATHWAY	0.990826	1	0.0523759	0.184678	0.507594	26
1699	REACTOME_FORMATION_OF_THE_EARLY_ELONGATION_COMPLEX	0.992718	1	0.0549074	0.17987	0.512678	32
1764	REACTOME_SARS_COV_2_ACTIVATES_MODULATES_INNATE_AND_ADAPTIVE_IMMUNE_RESPONSES	1	1	0.0540088	0.14488	0.51426	95
1628	REACTOME_VLDLR_INTERNALISATION_AND_DEGRADATION	0.969163	1	0.0515309	0.209344	0.519244	16
1625	REACTOME_SIGNALING_BY_FGFR2_IIIA_TM	0.96882	1	0.052057	0.207148	0.524624	18
1626	WP_HEREDITARY_LEIOMYOMATOSIS_AND_RENAL_CELL_CARCINOMA_PATHWAY	0.96882	1	0.052057	0.207654	0.525905	18
1627	REACTOME_MAP3K8_TPL2_DEPENDENT_MAPK1_3_ACTIVATION	0.969163	1	0.0515309	0.213049	0.528434	16
1614	REACTOME_RNA_POLYMERASE_III_CHAIN_ELONGATION	0.962138	1	0.0523759	0.210257	0.532498	18
1634	REACTOME_DISASSEMBLY_OF_THE_DESTRUCTION_COMPLEX_AND_RECRUITMENT_OF_AXIN_TO_THE_MEMBRANE	0.972093	1	0.0538979	0.192946	0.536957	27
1664	REACTOME_PLASMA_LIPOPROTEIN_CLEARANCE	0.981308	1	0.053677	0.192606	0.541608	29
1679	REACTOME_APOPTOTIC_EXECUTION_PHASE	0.986425	1	0.0519512	0.179929	0.543906	41
1669	REACTOME_RNA_POLYMERASE_I_TRANSCRIPTION_TERMINATION	0.983412	1	0.0542316	0.193302	0.548065	30
1621	BIOCARTA_WNT_PATHWAY	0.966216	1	0.0526973	0.211636	0.551294	21
1631	BIOCARTA_IGF1R_PATHWAY	0.970721	1	0.0524828	0.209519	0.552141	22
1619	WP_NANOPARTICLE_TRIGGERED_AUTOPHAGIC_CELL_DEATH	0.963964	1	0.052805	0.212454	0.553424	21
1613	WP_VITAMIN_D_IN_INFLAMMATORY_DISEASES	0.962054	1	0.0524828	0.215011	0.553542	20
1612	KEGG_PENTOSE_PHOSPHATE_PATHWAY	0.962054	1	0.0524828	0.216053	0.556225	20
1594	WP_PI3KAKTMTOR_VITAMIN_D3_SIGNALING	0.949561	1	0.0522693	0.229181	0.558758	15
1668	WP_MITOCHONDRIAL_COMPLEX_IV_ASSEMBLY	0.983294	1	0.0545681	0.195099	0.560822	33
1678	WP_TRANSLATION_INHIBITORS_IN_CHRONICALLY_ACTIVATED_PDGFRA_CELLS	0.986301	1	0.0523759	0.182335	0.561806	44
1665	WP_NEURODEGENERATION_WITH_BRAIN_IRON_ACCUMULATION_NBIA_SUBTYPES_PATHWAY	0.981818	1	0.0523759	0.187208	0.569049	42
1754	REACTOME_RESPIRATORY_ELECTRON_TRANSPORT	1	1	0.0546808	0.158982	0.571247	100
1729	WP_TRANSLATION_FACTORS	0.997748	1	0.0512184	0.181985	0.57359	48
1714	PID_RAC1_PATHWAY	0.995423	1	0.052057	0.187001	0.583332	46
1572	KEGG_BIOSYNTHESIS_OF_UNSATURATED_FATTY_ACIDS	0.942731	1	0.052805	0.229602	0.590557	19
1656	BIOCARTA_KERATINOCYTE_PATHWAY	0.97973	1	0.052057	0.196837	0.592987	40
1666	WP_MODULATORS_OF_TCR_SIGNALING_AND_T_CELL_ACTIVATION	0.9819	1	0.052163	0.197315	0.59449	39
1638	REACTOME_RNA_POLYMERASE_III_TRANSCRIPTION	0.972851	1	0.0525899	0.197823	0.597996	41
1577	WP_LIPID_METABOLISM_PATHWAY	0.943946	1	0.0535669	0.225936	0.603485	23
1690	WP_CHOLESTEROL_METABOLISM	0.988739	1	0.0516356	0.191724	0.604936	49
1589	REACTOME_TRANSLATION_OF_SARS_COV_1_STRUCTURAL_PROTEINS	0.948113	1	0.0557104	0.218483	0.611355	28
1593	PID_NEPHRIN_NEPH1_PATHWAY	0.949541	1	0.0543434	0.222845	0.6125	26
1633	PID_TCR_PATHWAY	0.972093	1	0.0538979	0.209584	0.61472	35
1575	BIOCARTA_GH_PATHWAY	0.943694	1	0.0537873	0.236556	0.616209	21
1649	REACTOME_SIGNALING_BY_MODERATE_KINASE_ACTIVITY_BRAF_MUTANTS	0.977778	1	0.0515309	0.206569	0.617897	37
1636	REACTOME_HIV_TRANSCRIPTION_INITIATION	0.972603	1	0.0530213	0.200925	0.619085	44
1688	WP_OXIDATIVE_PHOSPHORYLATION	0.988479	1	0.0526973	0.192589	0.622342	57
1763	REACTOME_SARS_COV_1_INFECTION	1	1	0.0572461	0.169858	0.629631	129
1529	REACTOME_SARS_COV_1_TARGETS_HOST_INTRACELLULAR_SIGNALLING_AND_REGULATORY_PATHWAYS	0.914474	1	0.0540088	0.258402	0.63	15
1552	REACTOME_PROTEIN_METHYLATION	0.926339	1	0.0542316	0.253291	0.631829	17
1569	REACTOME_SIGNALING_BY_WNT_IN_CANCER	0.940048	1	0.0568864	0.223147	0.635071	31
1642	REACTOME_RND1_GTPASE_CYCLE	0.973333	1	0.0517405	0.212463	0.635528	37
1545	WP_HOSTPATHOGEN_INTERACTION_OF_HUMAN_CORONAVIRUSES_APOPTOSIS	0.920705	1	0.0538979	0.248672	0.639605	19
1563	KEGG_FATTY_ACID_METABOLISM	0.933649	1	0.0566484	0.225762	0.6401	30
1624	PID_EPHB_FWD_PATHWAY	0.96882	1	0.052057	0.212926	0.641059	38
1740	KEGG_PARKINSONS_DISEASE	1	1	0.0558265	0.177253	0.64687	111
1528	WP_MITOCHONDRIAL_GENE_EXPRESSION	0.914097	1	0.0542316	0.252102	0.648428	19
1544	REACTOME_SYNTHESIS_OF_PIPS_AT_THE_EARLY_ENDOSOME_MEMBRANE	0.920705	1	0.0538979	0.26146	0.648511	16
1516	WP_NAD_METABOLISM_IN_ONCOGENEINDUCED_SENESCENCE_AND_MITOCHONDRIAL_DYSFUNCTIONASSOCIATED_SENESCENCE	0.907489	1	0.0545681	0.252848	0.650345	19
1530	PID_IL1_PATHWAY	0.915094	1	0.0573667	0.232656	0.651011	28
1750	REACTOME_DISORDERS_OF_TRANSMEMBRANE_TRANSPORTERS	1	1	0.0550211	0.17521	0.65226	126
1507	REACTOME_DOWNSTREAM_SIGNALING_OF_ACTIVATED_FGFR2	0.901786	1	0.0554793	0.263254	0.656682	17
1653	KEGG_RENAL_CELL_CARCINOMA	0.979215	1	0.0532386	0.199634	0.657254	63
1523	REACTOME_BBSOME_MEDIATED_CARGO_TARGETING_TO_CILIUM	0.912162	1	0.0553643	0.252794	0.658507	21
1601	WP_MICROTUBULE_CYTOSKELETON_REGULATION	0.952489	1	0.0535669	0.218008	0.659012	41
1578	PID_CXCR3_PATHWAY	0.944175	1	0.0572461	0.23193	0.661064	32
1517	REACTOME_LATE_ENDOSOMAL_MICROAUTOPHAGY	0.908019	1	0.0577309	0.238283	0.666756	28
1587	WP_PDGF_PATHWAY	0.947964	1	0.0537873	0.221323	0.666823	39
1618	REACTOME_FORMATION_OF_TC_NER_PRE_INCISION_COMPLEX	0.963554	1	0.0533478	0.210025	0.666959	52
1498	PID_ARF_3PATHWAY	0.893096	1	0.0558265	0.26356	0.667492	18
1710	KEGG_OXIDATIVE_PHOSPHORYLATION	0.995025	1	0.0559429	0.182885	0.667617	112
1583	REACTOME_FORMATION_OF_INCISION_COMPLEX_IN_GG_NER	0.945455	1	0.0541201	0.220173	0.669249	42
1474	REACTOME_SEMA4D_IN_SEMAPHORIN_SIGNALING	0.875	1	0.0568864	0.262697	0.676309	20
1585	WP_METABOLIC_REPROGRAMMING_IN_PANCREATIC_CANCER	0.946548	1	0.0531298	0.226259	0.681201	38
1604	REACTOME_AMINO_ACIDS_REGULATE_MTORC1	0.954955	1	0.0532386	0.215972	0.681445	49
1477	WP_INTERACTIONS_BETWEEN_IMMUNE_CELLS_AND_MICRORNAS_IN_TUMOR_MICROENVIRONMENT	0.876652	1	0.0561767	0.274759	0.681495	16
1724	WP_CILIOPATHIES	0.997481	1	0.0564118	0.180083	0.685883	147
1739	KEGG_HUNTINGTONS_DISEASE	1	1	0.0564118	0.17899	0.68611	156
1443	REACTOME_INSULIN_PROCESSING	0.854626	1	0.0573667	0.267002	0.68675	19
1590	REACTOME_PYRUVATE_METABOLISM_AND_CITRIC_ACID_TCA_CYCLE	0.948198	1	0.0535669	0.218325	0.688129	48
1456	WP_INFLAMMATORY_BOWEL_DISEASE_SIGNALING	0.863436	1	0.0568864	0.277573	0.688477	16
1458	REACTOME_CHAPERONE_MEDIATED_AUTOPHAGY	0.866071	1	0.0573667	0.276749	0.690344	17
1506	KEGG_BASAL_TRANSCRIPTION_FACTORS	0.900474	1	0.0583453	0.24411	0.692122	30
1430	REACTOME_BASIGIN_INTERACTIONS	0.843612	1	0.0579755	0.269453	0.693057	19
1460	PID_ARF6_DOWNSTREAM_PATHWAY	0.866228	1	0.05653	0.286963	0.699635	15
1643	REACTOME_ANTIVIRAL_MECHANISM_BY_IFN_STIMULATED_GENES	0.974537	1	0.0535669	0.203929	0.700167	78
1511	PID_PTP1B_PATHWAY	0.904977	1	0.0559429	0.234374	0.706144	39
1605	REACTOME_TNFR2_NON_CANONICAL_NF_KB_PATHWAY	0.955814	1	0.0546808	0.2113	0.706354	70
1467	PID_CD8_TCR_PATHWAY	0.872642	1	0.0596037	0.253175	0.708428	28
1527	REACTOME_TAK1_DEPENDENT_IKK_AND_NF_KAPPA_B_ACTIVATION	0.914027	1	0.0554793	0.235269	0.711192	41
1609	REACTOME_ANTIGEN_PROCESSING_CROSS_PRESENTATION	0.959906	1	0.0551352	0.20644	0.713927	82
1440	REACTOME_CTLA4_INHIBITORY_SIGNALING	0.850446	1	0.0582216	0.287103	0.716173	17
1497	BIOCARTA_P38MAPK_PATHWAY	0.893023	1	0.057853	0.245103	0.718896	35
1549	WP_TRANSSULFURATION_ONECARBON_METABOLISM_AND_RELATED_PATHWAYS	0.923423	1	0.054794	0.228183	0.719199	48
1616	BIOCARTA_MAPK_PATHWAY	0.963048	1	0.0540088	0.209657	0.722032	79
1623	WP_GASTRIN_SIGNALING_PATHWAY	0.96837	1	0.0561767	0.201271	0.723198	100
1402	BIOCARTA_ERAD_PATHWAY	0.821586	1	0.0592219	0.281254	0.723408	19
1486	REACTOME_CARGO_TRAFFICKING_TO_THE_PERICILIARY_MEMBRANE	0.888636	1	0.057006	0.233762	0.726441	45
1410	REACTOME_UPTAKE_AND_ACTIONS_OF_BACTERIAL_TOXINS	0.825792	1	0.0602484	0.268558	0.728594	24
1513	WP_IL1_SIGNALING_PATHWAY	0.905405	1	0.0557104	0.231136	0.729289	49
1453	WP_HOSTPATHOGEN_INTERACTION_OF_HUMAN_CORONAVIRUSES_INTERFERON_INDUCTION	0.860911	1	0.0610364	0.25683	0.730932	31
1375	REACTOME_RORA_ACTIVATES_GENE_EXPRESSION	0.799555	1	0.0610364	0.288806	0.731431	18
1504	WP_MET_IN_TYPE_1_PAPILLARY_RENAL_CELL_CARCINOMA	0.89819	1	0.0562941	0.229508	0.732893	53
1471	REACTOME_N_GLYCAN_TRIMMING_IN_THE_ER_AND_CALNEXIN_CALRETICULIN_CYCLE	0.874419	1	0.0588438	0.250032	0.733354	35
1446	BIOCARTA_PDGF_PATHWAY	0.855505	1	0.0592219	0.267696	0.735775	26
1407	REACTOME_SYNTHESIS_OF_IP3_AND_IP4_IN_THE_CYTOSOL	0.824324	1	0.0601186	0.279385	0.736257	22
1394	BIOCARTA_EIF_PATHWAY	0.817181	1	0.059476	0.29707	0.736836	16
1512	REACTOME_IRE1ALPHA_ACTIVATES_CHAPERONES	0.905405	1	0.0557104	0.233803	0.736914	48
1464	KEGG_PATHOGENIC_ESCHERICHIA_COLI_INFECTION	0.871041	1	0.0577309	0.244831	0.740098	41
1465	WP_PATHOGENIC_ESCHERICHIA_COLI_INFECTION	0.871041	1	0.0577309	0.244831	0.740098	41
1662	WP_HEPATITIS_B_INFECTION	0.980392	1	0.0559429	0.198929	0.740556	126
1482	WP_CCL18_SIGNALING_PATHWAY	0.882883	1	0.0568864	0.248933	0.740823	36
1496	WP_CARDIAC_HYPERTROPHIC_RESPONSE	0.892449	1	0.0571259	0.238186	0.743	46
1463	BIOCARTA_PPARA_PATHWAY	0.869565	1	0.0583453	0.243384	0.74422	43
1478	REACTOME_SIGNALING_BY_INSULIN_RECEPTOR	0.876712	1	0.057853	0.231305	0.745669	55
1501	WP_INTERLEUKIN1_IL1_STRUCTURAL_PATHWAY	0.894144	1	0.0562941	0.237167	0.747516	48
1554	REACTOME_PI_METABOLISM	0.92757	1	0.0562941	0.225583	0.747595	68
1657	WP_NONALCOHOLIC_FATTY_LIVER_DISEASE	0.979849	1	0.0572461	0.201382	0.748842	128
1617	REACTOME_KEAP1_NFE2L2_PATHWAY	0.963325	1	0.0566484	0.208434	0.751725	102
1448	PID_IL4_2PATHWAY	0.857461	1	0.0577309	0.249768	0.751979	38
1745	REACTOME_ASPARAGINE_N_LINKED_GLYCOSYLATION	1	1	0.0617054	0.18535	0.754151	269
1432	REACTOME_APOPTOTIC_CLEAVAGE_OF_CELLULAR_PROTEINS	0.844125	1	0.0619763	0.265014	0.754224	31
1373	REACTOME_BETA_CATENIN_PHOSPHORYLATION_CASCADE	0.799107	1	0.0611693	0.302407	0.754349	17
1393	WP_BDNFTRKB_SIGNALING	0.815421	1	0.0623861	0.269247	0.757122	29
1598	REACTOME_TOLL_LIKE_RECEPTOR_TLR1_TLR2_CASCADE	0.951807	1	0.05653	0.212664	0.757504	97
1358	REACTOME_SIGNALING_BY_ERBB2_ECD_MUTANTS	0.787281	1	0.0610364	0.31195	0.760554	15
1470	WP_AMPACTIVATED_PROTEIN_KINASE_SIGNALING	0.874142	1	0.0580984	0.23699	0.760848	54
1344	BIOCARTA_MEF2D_PATHWAY	0.779736	1	0.0617054	0.307088	0.761682	16
1374	REACTOME_TRAF6_MEDIATED_NF_KB_ACTIVATION	0.79955	1	0.0615707	0.289487	0.762878	22
1559	WP_BARDETBIEDL_SYNDROME	0.930233	1	0.0559429	0.224145	0.76477	77
1368	REACTOME_CHOLESTEROL_BIOSYNTHESIS	0.798165	1	0.0625237	0.279834	0.769135	26
1356	BIOCARTA_STRESS_PATHWAY	0.786996	1	0.0621124	0.288222	0.769853	23
1543	WP_THERMOGENESIS	0.919811	1	0.0571259	0.221874	0.771091	85
1330	REACTOME_RIP_MEDIATED_NFKB_ACTIVATION_VIA_ZBP1	0.765351	1	0.0623861	0.316787	0.772348	15
1377	PID_REELIN_PATHWAY	0.800459	1	0.0623861	0.283207	0.774331	25
1333	BIOCARTA_BAD_PATHWAY	0.768722	1	0.0623861	0.301373	0.775156	19
1421	REACTOME_DAG_AND_IP3_SIGNALING	0.835322	1	0.062249	0.269672	0.775188	33
1325	BIOCARTA_GCR_PATHWAY	0.754386	1	0.063079	0.318538	0.776618	15
1372	REACTOME_RET_SIGNALING	0.799065	1	0.0633597	0.27751	0.780358	29
1371	REACTOME_GENE_AND_PROTEIN_EXPRESSION_BY_JAK_STAT_SIGNALING_AFTER_INTERLEUKIN_12_STIMULATION	0.799065	1	0.0633597	0.277569	0.780524	29
1462	REACTOME_SLC_TRANSPORTER_DISORDERS	0.868966	1	0.0585938	0.23928	0.780785	60
1399	BIOCARTA_FCER1_PATHWAY	0.820144	1	0.0633597	0.27632	0.786398	31
1320	KEGG_DORSO_VENTRAL_AXIS_FORMATION	0.751101	1	0.0635008	0.307556	0.791058	19
1297	WP_APOPTOSIS_MODULATION_BY_HSP70	0.728285	0.999954	0.0655321	0.312877	0.792392	18
1319	BIOCARTA_CALCINEURIN_PATHWAY	0.747768	1	0.0643583	0.318828	0.795312	17
1284	REACTOME_SYNAPTIC_ADHESION_LIKE_MOLECULES	0.717105	0.995793	0.0655321	0.326868	0.796925	15
1309	WP_7OXOC_AND_7BETAHC_PATHWAYS	0.738839	1	0.0649408	0.319553	0.797118	17
1558	REACTOME_PROTEIN_LOCALIZATION	0.930175	1	0.0592219	0.209627	0.799019	146
1296	BIOCARTA_TNFR2_PATHWAY	0.727679	0.999954	0.0656814	0.321047	0.800846	17
1419	WP_16P112_PROXIMAL_DELETION_SYNDROME	0.833718	1	0.0607719	0.243362	0.801217	63
1340	PID_ER_NONGENOMIC_PATHWAY	0.776744	1	0.0645031	0.273496	0.802174	35
1306	REACTOME_SULFUR_AMINO_ACID_METABOLISM	0.737668	1	0.0652353	0.300683	0.803139	23
1282	REACTOME_LISTERIA_MONOCYTOGENES_ENTRY_INTO_HOST_CELLS	0.714286	0.992651	0.0665892	0.322571	0.804647	17
1490	REACTOME_REGULATION_OF_LIPID_METABOLISM_BY_PPARALPHA	0.889976	1	0.0603786	0.221696	0.804791	104
1347	KEGG_AMYOTROPHIC_LATERAL_SCLEROSIS_ALS	0.782805	1	0.0628004	0.266473	0.805519	41
1283	REACTOME_METABOLISM_OF_COFACTORS	0.714286	0.992651	0.0665892	0.323304	0.806476	17
1381	REACTOME_CYTOPROTECTION_BY_HMOX1	0.804147	1	0.0623861	0.24998	0.8078	57
1298	REACTOME_RNA_POLYMERASE_III_TRANSCRIPTION_TERMINATION	0.7287	0.999954	0.0658312	0.302609	0.808284	23
1300	KEGG_REGULATION_OF_AUTOPHAGY	0.729075	0.999954	0.0649408	0.314318	0.808453	19
1278	REACTOME_METABOLISM_OF_FOLATE_AND_PTERINES	0.70614	0.985171	0.0662842	0.331832	0.809029	15
1429	REACTOME_RAC3_GTPASE_CYCLE	0.842723	1	0.0610364	0.234734	0.81014	81
1424	WP_EGFR_TYROSINE_KINASE_INHIBITOR_RESISTANCE	0.838028	1	0.0613026	0.24036	0.812456	74
1341	WP_TYPE_2_PAPILLARY_RENAL_CELL_CARCINOMA	0.776978	1	0.0659816	0.285653	0.812961	31
1412	REACTOME_EXTRA_NUCLEAR_ESTROGEN_SIGNALING	0.827586	1	0.0609039	0.249551	0.814299	60
1265	WP_INFLAMMATORY_RESPONSE_PATHWAY	0.699561	0.983964	0.0667426	0.334343	0.815151	15
1273	BIOCARTA_CASPASE_PATHWAY	0.703125	0.983964	0.0673624	0.327233	0.816277	17
1342	REACTOME_ANTI_INFLAMMATORY_RESPONSE_FAVOURING_LEISHMANIA_PARASITE_INFECTION	0.778523	1	0.0625237	0.259128	0.816803	50
1457	WP_GENES_RELATED_TO_PRIMARY_CILIUM_DEVELOPMENT_BASED_ON_CRISPR	0.863747	1	0.0615707	0.227651	0.817985	100
1304	REACTOME_FATTY_ACYL_COA_BIOSYNTHESIS	0.737209	1	0.0670513	0.293974	0.818112	27
1289	REACTOME_NEGATIVE_REGULATION_OF_FGFR3_SIGNALING	0.722973	0.999847	0.0664364	0.314285	0.818686	21
1323	WP_ARYL_HYDROCARBON_RECEPTOR_PATHWAY_WP2586	0.753488	1	0.0659816	0.279415	0.819535	35
1352	REACTOME_TRANSLATION_OF_SARS_COV_2_STRUCTURAL_PROTEINS	0.784897	1	0.0632191	0.255292	0.819606	54
1275	BIOCARTA_BIOPEPTIDES_PATHWAY	0.70362	0.983964	0.0679923	0.305466	0.828724	24
1401	WP_AMINO_ACID_METABOLISM	0.821346	1	0.0617054	0.251001	0.829659	67
1311	KEGG_VIBRIO_CHOLERAE_INFECTION	0.743182	1	0.0655321	0.273045	0.829964	42
1322	PID_ERBB1_RECEPTOR_PROXIMAL_PATHWAY	0.752427	1	0.0681513	0.293109	0.835441	32
1285	PID_VEGFR1_PATHWAY	0.71789	0.996107	0.067676	0.305627	0.835631	25
1243	SA_PTEN_PATHWAY	0.685022	0.98124	0.0679923	0.337596	0.837355	16
1271	REACTOME_MITOPHAGY	0.702326	0.983964	0.0694481	0.301773	0.839813	27
1260	BIOCARTA_PYK2_PATHWAY	0.694954	0.983415	0.0692836	0.306579	0.842647	26
1379	WP_MALE_INFERTILITY	0.802817	1	0.0633597	0.24459	0.844157	81
1239	KEGG_STARCH_AND_SUCROSE_METABOLISM	0.680804	0.979155	0.0689567	0.327949	0.8443	20
1224	WP_CHOLESTEROL_BIOSYNTHESIS_PATHWAY	0.662281	0.964744	0.0694481	0.348082	0.848646	15
1428	REACTOME_PHOSPHOLIPID_METABOLISM	0.84252	1	0.0664364	0.223427	0.856455	160
1208	PID_HEDGEHOG_2PATHWAY	0.647321	0.955442	0.0714786	0.343879	0.8578	17
1256	REACTOME_HEME_SIGNALING	0.693182	0.983415	0.0689567	0.283293	0.861114	42
1321	REACTOME_GLYCEROPHOSPHOLIPID_BIOSYNTHESIS	0.751196	1	0.0675189	0.24493	0.864741	93
1334	REACTOME_RAC2_GTPASE_CYCLE	0.769953	1	0.0653834	0.250558	0.864755	81
1189	WP_CHOLESTEROL_SYNTHESIS_DISORDERS	0.633929	0.950626	0.0725352	0.347128	0.865904	17
1354	WP_ANGIOPOIETINLIKE_PROTEIN_8_REGULATORY_PATHWAY	0.785894	1	0.0678338	0.238121	0.867201	108
1252	KEGG_CYTOSOLIC_DNA_SENSING_PATHWAY	0.691038	0.983415	0.0709609	0.310314	0.868312	28
1327	REACTOME_MITOCHONDRIAL_BIOGENESIS	0.762353	1	0.0659816	0.246572	0.868658	89
1387	REACTOME_CELLULAR_RESPONSE_TO_CHEMICAL_STRESS	0.810298	1	0.0699459	0.224974	0.87264	176
1338	REACTOME_INTERLEUKIN_1_FAMILY_SIGNALING	0.77327	1	0.0659816	0.235727	0.877741	120
1166	BIOCARTA_NDKDYNAMIN_PATHWAY	0.612335	0.935413	0.0736213	0.353965	0.877955	16
1427	REACTOME_METABOLISM_OF_CARBOHYDRATES	0.84153	1	0.0684715	0.218711	0.879877	230
1149	WP_INTERACTIONS_BETWEEN_LOXL4_AND_OXIDATIVE_STRESS_PATHWAY	0.600446	0.931763	0.0753094	0.352772	0.879984	17
1205	KEGG_ANTIGEN_PROCESSING_AND_PRESENTATION	0.646396	0.95525	0.0720033	0.296181	0.881433	36
1270	KEGG_PHOSPHATIDYLINOSITOL_SIGNALING_SYSTEM	0.702079	0.983964	0.0691198	0.267927	0.882092	63
1200	PID_RET_PATHWAY	0.641892	0.953744	0.0723571	0.296799	0.883272	36
1217	KEGG_N_GLYCAN_BIOSYNTHESIS	0.652273	0.95563	0.0720033	0.284553	0.884279	45
1145	KEGG_GALACTOSE_METABOLISM	0.596916	0.929521	0.0749279	0.344026	0.884864	19
1212	WP_SYNAPTIC_VESICLE_PATHWAY	0.651163	0.95563	0.0732559	0.302149	0.886215	35
1206	PID_ECADHERIN_STABILIZATION_PATHWAY	0.646512	0.95525	0.0736213	0.302856	0.88829	35
1211	REACTOME_DOWNSTREAM_SIGNAL_TRANSDUCTION	0.651163	0.95563	0.0732559	0.320114	0.890857	27
1209	REACTOME_INTERLEUKIN_12_SIGNALING	0.649038	0.95563	0.0751182	0.309556	0.89235	34
1165	REACTOME_BINDING_AND_UPTAKE_OF_LIGANDS_BY_SCAVENGER_RECEPTORS	0.612108	0.935413	0.0745501	0.334384	0.893156	23
1198	PID_SHP2_PATHWAY	0.641553	0.953744	0.0730744	0.290106	0.893865	44
1171	REACTOME_NUCLEOTIDE_SALVAGE	0.614865	0.935413	0.0745501	0.343492	0.894768	21
1172	REACTOME_SYNTHESIS_OF_BILE_ACIDS_AND_BILE_SALTS	0.614865	0.935413	0.0745501	0.343671	0.895234	21
1274	REACTOME_CLATHRIN_MEDIATED_ENDOCYTOSIS	0.703163	0.983964	0.0716527	0.242752	0.89961	122
1179	BIOCARTA_FMLP_PATHWAY	0.619159	0.936353	0.0760837	0.319948	0.899694	29
1175	WP_HEPATITIS_C_AND_HEPATOCELLULAR_CARCINOMA	0.617849	0.936353	0.0751182	0.295046	0.902191	43
1150	REACTOME_AMINO_ACID_TRANSPORT_ACROSS_THE_PLASMA_MEMBRANE	0.601351	0.931786	0.0756946	0.346742	0.903233	21
1114	REACTOME_INTERLEUKIN_6_FAMILY_SIGNALING	0.559471	0.894808	0.0782955	0.351782	0.904813	19
1151	WP_MBDNF_AND_PROBDNF_REGULATION_OF_GABA_NEUROTRANSMISSION	0.60181	0.931786	0.0758887	0.333624	0.905117	24
1156	KEGG_LONG_TERM_DEPRESSION	0.604119	0.931786	0.0762797	0.297148	0.908617	43
1164	REACTOME_STIMULI_SENSING_CHANNELS	0.612009	0.935413	0.0760837	0.283076	0.911712	56
1134	WP_SIGNAL_TRANSDUCTION_THROUGH_IL1R	0.580275	0.912373	0.0785029	0.333694	0.912372	25
1132	WP_COPPER_HOMEOSTASIS	0.577273	0.909256	0.0782955	0.29379	0.912983	45
1147	REACTOME_ENDOSOMAL_SORTING_COMPLEX_REQUIRED_FOR_TRANSPORT_ESCRT	0.598131	0.929788	0.077884	0.32515	0.914323	29
1203	REACTOME_COPII_MEDIATED_VESICLE_TRANSPORT	0.644342	0.954997	0.0734381	0.278272	0.916151	63
1148	PID_FAS_PATHWAY	0.599515	0.931128	0.0797706	0.321736	0.917036	32
1092	WP_METABOLISM_OF_SPHINGOLIPIDS_IN_ER_AND_GOLGI_APPARATUS	0.545657	0.889394	0.0802023	0.3627	0.918575	18
1128	REACTOME_CASPASE_ACTIVATION_VIA_EXTRINSIC_APOPTOTIC_SIGNALLING_PATHWAY	0.571429	0.903242	0.077884	0.357236	0.919701	20
1159	REACTOME_INTERFERON_GAMMA_SIGNALING	0.606897	0.93341	0.0762797	0.282534	0.921923	60
1099	REACTOME_SEMA3A_PAK_DEPENDENT_AXON_REPULSION	0.548458	0.88981	0.0793435	0.372508	0.923948	16
1187	KEGG_GNRH_SIGNALING_PATHWAY	0.631702	0.948883	0.0749279	0.275729	0.924323	71
1080	WP_MITOCHONDRIAL_LONG_CHAIN_FATTY_ACID_BETAOXIDATION	0.54185	0.889394	0.0799859	0.374112	0.927927	16
1337	REACTOME_CYTOKINE_SIGNALING_IN_IMMUNE_SYSTEM	0.77305	1	0.08654	0.216659	0.928764	492
1169	REACTOME_DDX58_IFIH1_MEDIATED_INDUCTION_OF_INTERFERON_ALPHA_BETA	0.614319	0.935413	0.0758887	0.282245	0.929231	63
1090	WP_NRF2ARE_REGULATION	0.545045	0.889394	0.0808589	0.352971	0.930175	22
1130	REACTOME_TRANSPORT_OF_VITAMINS_NUCLEOSIDES_AND_RELATED_MOLECULES	0.575688	0.907671	0.078921	0.338511	0.930413	26
1109	REACTOME_TRNA_MODIFICATION_IN_THE_NUCLEUS_AND_CYTOSOL	0.556818	0.894375	0.0802023	0.306141	0.930563	42
1117	WP_GLYCEROPHOSPHOLIPID_BIOSYNTHETIC_PATHWAY	0.561086	0.895628	0.0795565	0.343174	0.931024	24
1140	REACTOME_RHO_GTPASES_ACTIVATE_WASPS_AND_WAVES	0.588942	0.920856	0.0802023	0.323734	0.93322	34
1106	PID_TRAIL_PATHWAY	0.556561	0.894375	0.0799859	0.344184	0.933765	24
1139	SIG_CD40PATHWAYMAP	0.586538	0.918172	0.08042	0.323951	0.933847	34
1167	KEGG_VASCULAR_SMOOTH_MUSCLE_CONTRACTION	0.612676	0.935413	0.0768737	0.277143	0.936791	74
1082	BIOCARTA_RAC1_PATHWAY	0.542411	0.889394	0.0806388	0.375713	0.93721	17
1123	REACTOME_CARGO_CONCENTRATION_IN_THE_ER	0.567757	0.901048	0.0806388	0.333858	0.938807	29
1097	REACTOME_INTERLEUKIN_12_FAMILY_SIGNALING	0.547511	0.889394	0.0808589	0.310978	0.940052	41
1044	BIOCARTA_PAR1_PATHWAY	0.510965	0.872411	0.0828962	0.386332	0.941903	15
1144	KEGG_APOPTOSIS	0.596288	0.929354	0.0776799	0.285068	0.942263	67
1124	REACTOME_NUCLEAR_EVENTS_MEDIATED_BY_NFE2L2	0.568019	0.901048	0.0817516	0.277472	0.943506	76
1070	WP_REGULATION_OF_APOPTOSIS_BY_PARATHYROID_HORMONERELATED_PROTEIN	0.53125	0.883833	0.0817516	0.379036	0.9455	17
1078	REACTOME_CALNEXIN_CALRETICULIN_CYCLE	0.538991	0.889394	0.0824344	0.344259	0.94621	26
1120	REACTOME_UNFOLDED_PROTEIN_RESPONSE_UPR	0.56338	0.896881	0.0813027	0.26994	0.946341	88
1105	REACTOME_MOLECULES_ASSOCIATED_WITH_ELASTIC_FIBRES	0.555825	0.894375	0.0838361	0.332219	0.946916	32
1067	PID_RXR_VDR_PATHWAY	0.529279	0.883833	0.0824344	0.359688	0.947877	22
1143	WP_RAS_SIGNALING	0.593909	0.926456	0.0826646	0.254325	0.951391	133
1136	REACTOME_DISEASES_OF_METABOLISM	0.583554	0.915715	0.0860347	0.244005	0.954278	179
1051	REACTOME_FOXO_MEDIATED_TRANSCRIPTION_OF_OXIDATIVE_STRESS_METABOLIC_AND_NEURONAL_GENES	0.517857	0.877556	0.0831291	0.372068	0.957885	20
1072	BIOCARTA_IL1R_PATHWAY	0.53139	0.883833	0.0819779	0.35893	0.958719	23
1037	KEGG_PORPHYRIN_AND_CHLOROPHYLL_METABOLISM	0.504505	0.866629	0.0850427	0.368555	0.960055	21
1063	WP_HEPATOCYTE_GROWTH_FACTOR_RECEPTOR_SIGNALING	0.527446	0.883833	0.0857844	0.334107	0.960409	33
1043	KEGG_BASAL_CELL_CARCINOMA	0.509009	0.870147	0.0845557	0.31921	0.961648	40
1060	WP_THYROID_HORMONES_PRODUCTION_AND_PERIPHERAL_DOWNSTREAM_SIGNALING_EFFECTS	0.525114	0.883282	0.0835991	0.294733	0.963875	61
1022	WP_HOSTPATHOGEN_INTERACTION_OF_HUMAN_CORONAVIRUSES_AUTOPHAGY	0.493392	0.860727	0.0850427	0.374877	0.964214	19
1083	KEGG_PEROXISOME	0.542725	0.889394	0.0824344	0.293024	0.964719	63
1034	WP_THYMIC_STROMAL_LYMPHOPOIETIN_TSLP_SIGNALING_PATHWAY	0.503341	0.866629	0.0845557	0.320492	0.964909	38
1045	PID_ALK1_PATHWAY	0.511312	0.872411	0.0845557	0.356183	0.96632	24
1115	REACTOME_INTEGRATION_OF_ENERGY_METABOLISM	0.559719	0.894808	0.0815265	0.2853	0.966635	73
1073	WP_NEPHROTIC_SYNDROME	0.536058	0.889394	0.0852885	0.335345	0.966693	34
1053	REACTOME_G_ALPHA_12_13_SIGNALLING_EVENTS	0.518265	0.877556	0.0843144	0.295863	0.967568	61
1103	REACTOME_TRANSCRIPTIONAL_REGULATION_OF_WHITE_ADIPOCYTE_DIFFERENTIATION	0.552693	0.893429	0.0822055	0.285854	0.968513	73
1021	WP_FATTY_ACID_BETAOXIDATION	0.493119	0.860727	0.0873098	0.355624	0.972329	25
1091	REACTOME_NEGATIVE_REGULATION_OF_THE_PI3K_AKT_NETWORK	0.545455	0.889394	0.0826646	0.290121	0.972569	71
996	KEGG_ADIPOCYTOKINE_SIGNALING_PATHWAY	0.468468	0.838634	0.0891647	0.308673	0.972895	48
1054	KEGG_SMALL_CELL_LUNG_CANCER	0.518779	0.877594	0.0857844	0.287899	0.973149	74
1047	REACTOME_GLUCAGON_SIGNALING_IN_METABOLIC_REGULATION	0.513453	0.874238	0.0838361	0.364612	0.973895	23
1006	REACTOME_LATE_SARS_COV_2_INFECTION_EVENTS	0.482759	0.853927	0.0886261	0.299274	0.976548	60
1014	WP_ADIPOGENESIS	0.488038	0.857677	0.0902635	0.272344	0.976978	99
1029	REACTOME_CHONDROITIN_SULFATE_DERMATAN_SULFATE_METABOLISM	0.5	0.865534	0.0857844	0.323481	0.977848	41
1003	WP_SMALL_CELL_LUNG_CANCER	0.478774	0.8511	0.0905429	0.281457	0.978162	85
1048	REACTOME_TOLL_LIKE_RECEPTOR_CASCADES	0.513854	0.874238	0.0902635	0.261064	0.979005	134
1039	WP_ANGIOTENSIN_II_RECEPTOR_TYPE_1_PATHWAY	0.506787	0.869414	0.0850427	0.360971	0.979308	24
990	REACTOME_SIGNALING_BY_PDGFR_IN_DISEASE	0.465479	0.83798	0.0888945	0.387263	0.980783	18
1011	REACTOME_RHOH_GTPASE_CYCLE	0.484412	0.85431	0.0908241	0.345101	0.982148	31
1013	REACTOME_ER_QUALITY_CONTROL_COMPARTMENT_ERQC	0.486486	0.856274	0.0870516	0.3774	0.983094	21
1028	PID_AVB3_INTEGRIN_PATHWAY	0.5	0.865534	0.0875697	0.296898	0.983936	68
1005	PID_NFKAPPAB_CANONICAL_PATHWAY	0.482143	0.853927	0.0870516	0.383465	0.987226	20
970	REACTOME_SYNTHESIS_OF_PIPS_AT_THE_GOLGI_MEMBRANE	0.447368	0.820991	0.0902635	0.405703	0.989132	15
984	REACTOME_HSF1_DEPENDENT_TRANSACTIVATION	0.456311	0.826554	0.0949752	0.347387	0.990147	32
1017	REACTOME_SIGNALING_BY_INTERLEUKINS	0.491176	0.86071	0.10208	0.239356	0.992214	317
978	REACTOME_INTERLEUKIN_7_SIGNALING	0.452116	0.824093	0.0905429	0.392416	0.993832	18
979	REACTOME_CLASS_B_2_SECRETIN_FAMILY_RECEPTORS	0.452489	0.824093	0.0913924	0.32914	0.994953	41
958	BIOCARTA_TID_PATHWAY	0.434211	0.808139	0.0919686	0.408099	0.994973	15
989	REACTOME_TRANSPORT_OF_INORGANIC_CATIONS_ANIONS_AND_AMINO_ACIDS_OLIGOPEPTIDES	0.463134	0.834952	0.0911073	0.307079	0.995902	58
955	WP_PREGNANE_X_RECEPTOR_PATHWAY	0.432018	0.805943	0.0922597	0.409187	0.997626	15
971	PID_INTEGRIN_A9B1_PATHWAY	0.447661	0.820991	0.0911073	0.393997	0.997838	18
966	REACTOME_CARGO_RECOGNITION_FOR_CLATHRIN_MEDIATED_ENDOCYTOSIS	0.446262	0.820991	0.0940503	0.287941	0.998521	83
981	REACTOME_SARS_COV_1_ACTIVATES_MODULATES_INNATE_IMMUNE_RESPONSES	0.453488	0.82423	0.0928481	0.340586	0.998951	35
985	WP_REGULATORY_CIRCUITS_OF_THE_STAT3_SIGNALING_PATHWAY	0.456621	0.826554	0.0913924	0.309988	0.99932	55
956	KEGG_MELANOMA	0.432127	0.805943	0.0940503	0.320058	1.00184	47
973	PID_THROMBIN_PAR1_PATHWAY	0.448837	0.820991	0.0934449	0.341878	1.00274	35
995	REACTOME_CELL_SURFACE_INTERACTIONS_AT_THE_VASCULAR_WALL	0.468384	0.838634	0.0913924	0.296018	1.00295	73
954	WP_BMP_SIGNALING_IN_EYELID_DEVELOPMENT	0.432018	0.805943	0.0922597	0.41195	1.00436	15
986	KEGG_TGF_BETA_SIGNALING_PATHWAY	0.459207	0.830392	0.0922597	0.300293	1.00667	71
972	REACTOME_ASSEMBLY_OF_COLLAGEN_FIBRILS_AND_OTHER_MULTIMERIC_STRUCTURES	0.447964	0.820991	0.0919686	0.317927	1.00702	51
932	REACTOME_SIGNALING_BY_VEGF	0.421053	0.803514	0.0988903	0.286041	1.01007	94
988	WP_GLYCOSYLATION_AND_RELATED_CONGENITAL_DEFECTS	0.461009	0.831963	0.0911073	0.369577	1.01048	25
930	WP_EICOSANOID_METABOLISM_VIA_LIPOOXYGENASES_LOX	0.41886	0.80304	0.0940503	0.414539	1.01067	15
927	REACTOME_PEPTIDE_HORMONE_METABOLISM	0.41629	0.800695	0.0962406	0.334641	1.01158	41
949	WP_UREA_CYCLE_AND_ASSOCIATED_PATHWAYS	0.429844	0.805943	0.0934449	0.400489	1.01428	18
969	PID_S1P_S1P3_PATHWAY	0.447248	0.820991	0.0928481	0.369866	1.01659	26
947	WP_PPARALPHA_PATHWAY	0.428571	0.805943	0.0937465	0.407981	1.0177	17
929	PID_ERBB1_INTERNALIZATION_PATHWAY	0.417778	0.801828	0.0949752	0.340312	1.01796	37
903	REACTOME_PROTEIN_PROTEIN_INTERACTIONS_AT_SYNAPSES	0.402746	0.794246	0.0988903	0.312529	1.01834	59
915	REACTOME_DISEASES_ASSOCIATED_WITH_GLYCOSAMINOGLYCAN_METABOLISM	0.407767	0.794246	0.101714	0.358328	1.02133	32
943	REACTOME_SENSORY_PROCESSING_OF_SOUND_BY_OUTER_HAIR_CELLS_OF_THE_COCHLEA	0.426887	0.805943	0.0972151	0.365629	1.02309	28
902	REACTOME_PEROXISOMAL_PROTEIN_IMPORT	0.402715	0.794246	0.0982123	0.323236	1.02384	51
908	REACTOME_TBC_RABGAPS	0.405405	0.794246	0.0975449	0.339977	1.02421	40
884	PID_PDGFRB_PATHWAY	0.391198	0.787665	0.104733	0.279247	1.02962	117
946	REACTOME_PINK1_PRKN_MEDIATED_MITOPHAGY	0.428571	0.805943	0.0937465	0.403578	1.03901	20
831	REACTOME_ABC_FAMILY_PROTEINS_MEDIATED_TRANSPORT	0.347418	0.745067	0.109684	0.299582	1.03932	84
896	REACTOME_ACTIVATION_OF_IRF3_IRF7_MEDIATED_BY_TBK1_IKK_EPSILON	0.399123	0.792444	0.0968878	0.426346	1.03946	15
924	BIOCARTA_NTHI_PATHWAY	0.414414	0.799676	0.0962406	0.399803	1.04145	21
916	BIOCARTA_PTEN_PATHWAY	0.408482	0.794246	0.096563	0.417514	1.04148	17
917	WP_MICROGLIA_PATHOGEN_PHAGOCYTOSIS_PATHWAY	0.408482	0.794246	0.096563	0.41772	1.042	17
851	WP_PHOTODYNAMIC_THERAPYINDUCED_HIF1_SURVIVAL_SIGNALING	0.364078	0.762809	0.10882	0.367681	1.04799	32
868	PID_FCER1_PATHWAY	0.379863	0.780047	0.102449	0.337129	1.05164	46
887	WP_SREBF_AND_MIR33_IN_CHOLESTEROL_AND_LIPID_HOMEOSTASIS	0.39207	0.788119	0.0982123	0.424214	1.0522	16
785	KEGG_FOCAL_ADHESION	0.314667	0.714714	0.125033	0.274463	1.05352	164
892	WP_OXIDATION_BY_CYTOCHROME_P450	0.395089	0.789612	0.09855	0.423198	1.05566	17
918	REACTOME_CLASS_I_PEROXISOMAL_MEMBRANE_PROTEIN_IMPORT	0.409692	0.79573	0.0956031	0.410542	1.05595	19
870	PID_CD40_PATHWAY	0.380734	0.780286	0.102449	0.385001	1.05819	26
907	PID_EPHA_FWDPATHWAY	0.405405	0.794246	0.0975449	0.401978	1.05932	22
891	KEGG_GLYCOSAMINOGLYCAN_DEGRADATION	0.395089	0.789612	0.09855	0.42489	1.05988	17
889	REACTOME_PYRUVATE_METABOLISM	0.394495	0.789612	0.100279	0.387851	1.06044	25
880	WP_THYROXINE_THYROID_HORMONE_PRODUCTION	0.387665	0.785463	0.0988903	0.427608	1.06061	16
875	WP_RESISTIN_AS_A_REGULATOR_OF_INFLAMMATION	0.386047	0.785463	0.102449	0.381381	1.06136	27
859	REACTOME_CA_DEPENDENT_EVENTS	0.373832	0.775164	0.104733	0.377543	1.06165	29
904	WP_IMMUNE_RESPONSE_TO_TUBERCULOSIS	0.403587	0.794246	0.0975449	0.397545	1.06186	23
865	REACTOME_SYNTHESIS_OF_VERY_LONG_CHAIN_FATTY_ACYL_COAS	0.377193	0.777497	0.100279	0.436008	1.06302	15
874	WP_RENINANGIOTENSINALDOSTERONE_SYSTEM_RAAS	0.386047	0.785463	0.102449	0.382011	1.06311	27
838	WP_CYTOSOLIC_DNASENSING_PATHWAY	0.356164	0.757806	0.106323	0.345042	1.06313	44
834	PID_TCPTP_PATHWAY	0.350679	0.749489	0.10673	0.353132	1.06395	39
783	REACTOME_MITOCHONDRIAL_TRANSLATION	0.313397	0.713649	0.117766	0.301392	1.06409	93
886	PID_LYMPH_ANGIOGENESIS_PATHWAY	0.391403	0.787665	0.0999277	0.393597	1.06782	24
765	WP_CHEMOKINE_SIGNALING_PATHWAY	0.302956	0.704847	0.122108	0.293597	1.06782	105
829	REACTOME_CONSTITUTIVE_SIGNALING_BY_ABERRANT_PI3K_IN_CANCER	0.344595	0.741149	0.107554	0.354485	1.06792	40
867	REACTOME_RIPK1_MEDIATED_REGULATED_NECROSIS	0.37907	0.779563	0.103576	0.38449	1.07001	27
825	WP_CAMKK2_PATHWAY	0.342926	0.740513	0.111918	0.376732	1.07217	31
799	WP_STEROL_REGULATORY_ELEMENTBINDING_PROTEINS_SREBP_SIGNALING	0.323326	0.721514	0.113313	0.326045	1.07343	63
853	REACTOME_DISEASES_ASSOCIATED_WITH_GLYCOSYLATION_PRECURSOR_BIOSYNTHESIS	0.366228	0.764893	0.10208	0.440769	1.07462	15
759	KEGG_FC_GAMMA_R_MEDIATED_PHAGOCYTOSIS	0.3	0.703816	0.118815	0.319238	1.07663	72
823	KEGG_SNARE_INTERACTIONS_IN_VESICULAR_TRANSPORT	0.34	0.736598	0.107554	0.359977	1.07678	37
775	REACTOME_ADORA2B_MEDIATED_ANTI_INFLAMMATORY_CYTOKINES_PRODUCTION	0.308252	0.708969	0.119888	0.377811	1.07687	32
781	REACTOME_REGULATION_OF_INSULIN_LIKE_GROWTH_FACTOR_IGF_TRANSPORT_AND_UPTAKE_BY_INSULIN_LIKE_GROWTH_FACTOR_BINDING_PROTEINS_IGFBPS	0.312649	0.713649	0.117766	0.316883	1.07752	76
774	REACTOME_O_LINKED_GLYCOSYLATION	0.307692	0.708805	0.11725	0.321806	1.07879	71
815	REACTOME_ELASTIC_FIBRE_FORMATION	0.334842	0.730704	0.109684	0.358642	1.08055	39
732	WP_EPITHELIAL_TO_MESENCHYMAL_TRANSITION_IN_COLORECTAL_CANCER	0.283981	0.690997	0.12564	0.292378	1.08239	119
876	WP_EBSTEINBARR_VIRUS_LMP1_SIGNALING	0.386161	0.785463	0.0999277	0.42077	1.08327	20
836	WP_CHRONIC_HYPERGLYCEMIA_IMPAIRMENT_OF_NEURON_FUNCTION	0.351415	0.749489	0.10925	0.387821	1.08519	28
835	REACTOME_GLUCAGON_LIKE_PEPTIDE_1_GLP1_REGULATES_INSULIN_SECRETION	0.351415	0.749489	0.10925	0.387874	1.08534	28
844	REACTOME_CHONDROITIN_SULFATE_BIOSYNTHESIS	0.361233	0.761956	0.103197	0.438213	1.08692	16
753	REACTOME_SIGNALING_BY_FGFR3	0.298544	0.703816	0.122108	0.381937	1.08863	32
752	REACTOME_GAMMA_CARBOXYLATION_HYPUSINE_FORMATION_AND_ARYLSULFATASE_ACTIVATION	0.298544	0.703816	0.122108	0.382171	1.08929	32
745	PID_VEGFR1_2_PATHWAY	0.293303	0.701149	0.119888	0.331198	1.0904	63
847	WP_NUCLEOTIDEBINDING_OLIGOMERIZATION_DOMAIN_NOD_PATHWAY	0.361991	0.761956	0.104733	0.402546	1.0921	24
750	PID_INTEGRIN1_PATHWAY	0.294931	0.701149	0.119348	0.33831	1.09323	57
717	WP_G_PROTEIN_SIGNALING_PATHWAYS	0.273782	0.680827	0.125033	0.329112	1.09498	69
792	REACTOME_REGULATION_OF_MECP2_EXPRESSION_AND_ACTIVITY	0.319905	0.718983	0.115734	0.386374	1.09548	30
841	REACTOME_DOWNSTREAM_SIGNALING_OF_ACTIVATED_FGFR3	0.359375	0.761909	0.104344	0.439197	1.09557	17
791	PID_ENDOTHELIN_PATHWAY	0.319005	0.718983	0.112843	0.350421	1.09688	47
741	WP_COMPLEMENT_SYSTEM_IN_NEURONAL_DEVELOPMENT_AND_PLASTICITY	0.290618	0.699287	0.119888	0.336947	1.0979	59
795	REACTOME_GABA_B_RECEPTOR_ACTIVATION	0.320755	0.719378	0.11524	0.392511	1.09832	28
684	REACTOME_RAB_REGULATION_OF_TRAFFICKING	0.256219	0.667503	0.135002	0.300976	1.09871	112
679	REACTOME_RAB_GEFS_EXCHANGE_GTP_FOR_GDP_ON_RABS	0.251174	0.659562	0.132147	0.316949	1.09958	84
776	REACTOME_POTASSIUM_CHANNELS	0.308559	0.708969	0.114751	0.365156	1.10006	40
731	REACTOME_NUCLEAR_RECEPTOR_TRANSCRIPTION_PATHWAY	0.283981	0.690997	0.12564	0.38605	1.10035	32
762	KEGG_MTOR_SIGNALING_PATHWAY	0.302273	0.704847	0.116739	0.35476	1.10245	45
663	WP_SPINAL_CORD_INJURY	0.24105	0.648254	0.13649	0.324375	1.103	76
824	BIOCARTA_AT1R_PATHWAY	0.341743	0.739476	0.10925	0.403603	1.10351	25
830	WP_MIRNA_TARGETS_IN_ECM_AND_MEMBRANE_RECEPTORS	0.346847	0.745067	0.10714	0.423694	1.10369	21
811	WP_CONGENITAL_GENERALIZED_LIPODYSTROPHY	0.332599	0.729757	0.108394	0.446049	1.10635	16
827	WP_TGFBETA_SIGNALING_IN_THYROID_CELLS_FOR_EPITHELIALMESENCHYMAL_TRANSITION	0.344298	0.741149	0.10592	0.454054	1.10702	15
828	WP_TRIACYLGLYCERIDE_SYNTHESIS	0.344298	0.741149	0.10592	0.454229	1.10744	15
699	REACTOME_RESPONSE_TO_ELEVATED_PLATELET_CYTOSOLIC_CA2	0.26555	0.676585	0.129443	0.314198	1.1093	93
667	REACTOME_TRNA_PROCESSING	0.244275	0.651881	0.140406	0.305473	1.11158	107
767	REACTOME_COOPERATION_OF_PDCL_PHLP1_AND_TRIC_CCT_IN_G_PROTEIN_BETA_FOLDING	0.303318	0.704847	0.119348	0.392138	1.11182	30
597	WP_FOCAL_ADHESION	0.201592	0.601954	0.159647	0.291155	1.11651	161
719	KEGG_FC_EPSILON_RI_SIGNALING_PATHWAY	0.274775	0.681396	0.122679	0.354546	1.11748	48
693	NABA_ECM_AFFILIATED	0.260369	0.669497	0.128143	0.344968	1.11878	58
810	WP_TYPE_II_INTERFERON_SIGNALING	0.331839	0.729757	0.109684	0.419575	1.12071	23
680	WP_PARKINSONS_DISEASE_PATHWAY	0.252427	0.661879	0.134273	0.394906	1.12559	32
761	WP_INTERLEUKIN11_SIGNALING_PATHWAY	0.300905	0.704847	0.116739	0.372446	1.12586	41
666	WP_CLOCKCONTROLLED_AUTOPHAGY_IN_BONE_METABOLISM	0.244131	0.651881	0.134273	0.343742	1.12604	64
802	KEGG_HISTIDINE_METABOLISM	0.324561	0.721562	0.109684	0.463001	1.12883	15
782	KEGG_DRUG_METABOLISM_OTHER_ENZYMES	0.313063	0.713649	0.113787	0.433685	1.12971	21
692	KEGG_LONG_TERM_POTENTIATION	0.260181	0.669497	0.126876	0.35387	1.13002	53
814	WP_MATRIX_METALLOPROTEINASES	0.334076	0.730704	0.10882	0.446309	1.13032	18
778	WP_ANGIOGENESIS	0.309417	0.709114	0.114267	0.423385	1.13088	23
675	REACTOME_SIGNALING_BY_PDGF	0.247748	0.654421	0.130106	0.358579	1.1314	49
624	KEGG_NATURAL_KILLER_CELL_MEDIATED_CYTOTOXICITY	0.214953	0.614201	0.143759	0.345358	1.13207	65
794	WP_SARS_CORONAVIRUS_AND_INNATE_IMMUNITY	0.320175	0.718983	0.110565	0.465754	1.13554	15
681	WP_NONGENOMIC_ACTIONS_OF_125_DIHYDROXYVITAMIN_D3	0.253456	0.663601	0.130106	0.351627	1.13627	57
677	REACTOME_REGULATED_NECROSIS	0.248858	0.655413	0.130777	0.369409	1.13821	44
601	WP_TOLLLIKE_RECEPTOR_SIGNALING_PATHWAY	0.203271	0.601954	0.148262	0.347506	1.13911	65
720	WP_MIRNA_ROLE_IN_IMMUNE_RESPONSE_IN_SEPSIS	0.275229	0.681575	0.123842	0.417512	1.14154	25
805	WP_SILDENAFIL_TREATMENT	0.325893	0.721822	0.110565	0.457652	1.1416	17
686	WP_PHOSPHOINOSITIDES_METABOLISM	0.256818	0.667503	0.128143	0.376272	1.14374	42
755	REACTOME_INWARDLY_RECTIFYING_K_CHANNELS	0.299107	0.703816	0.116234	0.444946	1.14551	20
716	WP_SYNAPTIC_SIGNALING_PATHWAYS_ASSOCIATED_WITH_AUTISM_SPECTRUM_DISORDER	0.273756	0.680827	0.123257	0.380676	1.14694	39
777	REACTOME_COBALAMIN_CBL_VITAMIN_B12_TRANSPORT_AND_METABOLISM	0.309211	0.709114	0.112843	0.471558	1.14969	15
648	REACTOME_IMMUNOREGULATORY_INTERACTIONS_BETWEEN_A_LYMPHOID_AND_A_NON_LYMPHOID_CELL	0.231504	0.636121	0.1396	0.400394	1.15095	33
647	REACTOME_GABA_RECEPTOR_ACTIVATION	0.231504	0.636121	0.1396	0.400606	1.15156	33
763	REACTOME_ENDOGENOUS_STEROLS	0.302632	0.704847	0.114267	0.47384	1.15525	15
438	KEGG_PATHWAYS_IN_CANCER	0.104972	0.427319	0.231127	0.284378	1.15565	260
534	KEGG_CHEMOKINE_SIGNALING_PATHWAY	0.164179	0.547431	0.172324	0.317453	1.15886	112
749	WP_ETHER_LIPID_BIOSYNTHESIS	0.294643	0.701149	0.11725	0.465865	1.16209	17
617	PID_MYC_REPRESS_PATHWAY	0.210162	0.606614	0.144631	0.360873	1.16228	56
638	REACTOME_DRUG_ADME	0.225	0.628445	0.138022	0.382526	1.16275	42
652	REACTOME_PERK_REGULATES_GENE_EXPRESSION	0.232614	0.636121	0.1396	0.408737	1.16325	31
748	BIOCARTA_ARENRF2_PATHWAY	0.294643	0.701149	0.11725	0.466358	1.16332	17
634	REACTOME_TRANSPORT_OF_BILE_SALTS_AND_ORGANIC_ACIDS_METAL_IONS_AND_AMINE_COMPOUNDS	0.223256	0.627489	0.140406	0.397043	1.16454	35
627	KEGG_PYRUVATE_METABOLISM	0.218447	0.621197	0.145516	0.409358	1.16678	32
631	REACTOME_PEPTIDE_LIGAND_BINDING_RECEPTORS	0.221461	0.625267	0.1396	0.378722	1.16691	44
744	REACTOME_TICAM1_RIP1_MEDIATED_IKK_COMPLEX_RECRUITMENT	0.292411	0.700764	0.117766	0.468123	1.16772	17
674	REACTOME_DETOXIFICATION_OF_REACTIVE_OXYGEN_SPECIES	0.247706	0.654421	0.131458	0.424965	1.16803	26
727	BIOCARTA_NFKB_PATHWAY	0.279736	0.686022	0.119888	0.456051	1.173	19
641	PID_A6B1_A6B4_INTEGRIN_PATHWAY	0.226244	0.628863	0.137251	0.3894	1.17322	39
700	REACTOME_THE_ROLE_OF_NEF_IN_HIV_1_REPLICATION_AND_DISEASE_PATHOGENESIS	0.265625	0.676585	0.124434	0.457146	1.17692	20
613	WP_NRP1TRIGGERED_SIGNALING_PATHWAYS_IN_PANCREATIC_CANCER	0.207207	0.602407	0.143759	0.373477	1.17841	49
737	WP_LDL_INFLUENCE_ON_CD14_AND_TLR4	0.287305	0.69499	0.118815	0.466036	1.18028	18
672	WP_FAMILIAL_PARTIAL_LIPODYSTROPHY	0.246606	0.654314	0.130777	0.436085	1.18309	24
536	REACTOME_GLYCOSAMINOGLYCAN_METABOLISM	0.165072	0.548375	0.168238	0.335281	1.18373	93
644	WP_MARKERS_OF_KIDNEY_CELL_LINEAGE	0.227171	0.628955	0.135741	0.39325	1.18396	38
252	REACTOME_TRANSPORT_OF_SMALL_MOLECULES	0.0355838	0.251769	0.321776	0.278961	1.18677	447
400	WP_PI3KAKT_SIGNALING_PATHWAY	0.0901639	0.400836	0.248911	0.295028	1.1869	230
603	REACTOME_POST_TRANSLATIONAL_MODIFICATION_SYNTHESIS_OF_GPI_ANCHORED_PROTEINS	0.20362	0.601954	0.145516	0.379224	1.18704	47
421	WP_FOCAL_ADHESION_PI3KAKTMTORSIGNALING_PATHWAY	0.0983607	0.414651	0.237794	0.297497	1.18711	222
622	KEGG_PROPANOATE_METABOLISM	0.212617	0.609479	0.144631	0.422599	1.18835	29
653	REACTOME_EFFECTS_OF_PIP2_HYDROLYSIS	0.234234	0.638593	0.134273	0.456432	1.18897	21
654	REACTOME_EPHA_MEDIATED_GROWTH_CONE_COLLAPSE	0.234234	0.638593	0.134273	0.451535	1.18992	22
708	WP_CONSTITUTIVE_ANDROSTANE_RECEPTOR_PATHWAY	0.269737	0.679214	0.122108	0.488376	1.19069	15
691	WP_SARSCOV2_MITOCHONDRIAL_CHRONIC_OXIDATIVE_STRESS_AND_ENDOTHELIAL_DYSFUNCTION	0.259912	0.669497	0.125033	0.464105	1.19372	19
621	WP_PHOSPHODIESTERASES_IN_NEURONAL_FUNCTION	0.212264	0.609448	0.145516	0.426894	1.19452	28
726	WP_GLYCEROLIPIDS_AND_GLYCEROPHOSPHOLIPIDS	0.278396	0.68372	0.120985	0.471805	1.19489	18
620	PID_TXA2PATHWAY	0.211581	0.608467	0.141225	0.398163	1.19875	38
659	WP_PURINE_METABOLISM_AND_RELATED_DISORDERS	0.236607	0.640168	0.132846	0.465741	1.19904	20
658	REACTOME_DISEASES_ASSOCIATED_WITH_N_GLYCOSYLATION_OF_PROTEINS	0.236607	0.640168	0.132846	0.465982	1.19967	20
486	REACTOME_METABOLISM_OF_STEROIDS	0.132316	0.485429	0.195789	0.329836	1.20024	107
639	REACTOME_DARPP_32_EVENTS	0.225225	0.628445	0.137251	0.461551	1.2023	21
584	PID_ANGIOPOIETIN_RECEPTOR_PATHWAY	0.193694	0.589767	0.149208	0.399194	1.2026	40
464	WP_NETWORK_MAP_OF_SARSCOV2_SIGNALING_PATHWAY	0.119221	0.458129	0.202072	0.32659	1.20383	116
707	REACTOME_GLUTAMATE_NEUROTRANSMITTER_RELEASE_CYCLE	0.269488	0.679214	0.123257	0.475563	1.20441	18
616	REACTOME_ATF4_ACTIVATES_GENES_IN_RESPONSE_TO_ENDOPLASMIC_RETICULUM_STRESS	0.208716	0.604123	0.144631	0.438227	1.20449	26
604	WP_PROXIMAL_TUBULE_TRANSPORT	0.204128	0.601954	0.146416	0.440705	1.20495	25
394	WP_NUCLEAR_RECEPTORS_METAPATHWAY	0.0879121	0.395806	0.252961	0.305495	1.20557	201
591	PID_INTEGRIN3_PATHWAY	0.197674	0.59486	0.15017	0.411673	1.20745	35
574	KEGG_AMINO_SUGAR_AND_NUCLEOTIDE_SUGAR_METABOLISM	0.186937	0.580677	0.152145	0.401004	1.20806	40
628	WP_S1P_RECEPTOR_SIGNAL_TRANSDUCTION	0.219731	0.623854	0.138805	0.453293	1.21077	23
694	REACTOME_METABOLISM_OF_STEROID_HORMONES	0.260965	0.669497	0.124434	0.496622	1.2108	15
409	REACTOME_PLATELET_ACTIVATION_SIGNALING_AND_AGGREGATION	0.0928382	0.403815	0.24134	0.309718	1.21128	180
695	REACTOME_PURINERGIC_SIGNALING_IN_LEISHMANIASIS_INFECTION	0.260965	0.669497	0.124434	0.497595	1.21317	15
688	REACTOME_TRAF6_MEDIATED_IRF7_ACTIVATION	0.258772	0.669497	0.125033	0.4983	1.21489	15
608	WP_SPHINGOLIPID_METABOLISM_IN_SENESCENCE	0.205882	0.601954	0.144631	0.4484	1.2165	24
565	REACTOME_OVARIAN_TUMOR_DOMAIN_PROTEASES	0.182692	0.576532	0.159647	0.422179	1.21701	34
556	REACTOME_NETRIN_1_SIGNALING	0.177273	0.568484	0.157403	0.400416	1.21713	42
567	KEGG_GLUTATHIONE_METABOLISM	0.184444	0.580008	0.152145	0.4069	1.21714	37
516	REACTOME_FOXO_MEDIATED_TRANSCRIPTION	0.153846	0.530501	0.169571	0.382144	1.22031	53
623	PID_HNF3B_PATHWAY	0.213964	0.612356	0.141225	0.463206	1.22068	22
630	REACTOME_PYROPTOSIS	0.220982	0.625267	0.138022	0.49009	1.22252	17
619	KEGG_GLYCOSYLPHOSPHATIDYLINOSITOL_GPI_ANCHOR_BIOSYNTHESIS	0.210762	0.607091	0.142057	0.458275	1.22408	23
557	WP_MAPK_CASCADE	0.178998	0.571617	0.160801	0.425937	1.22438	33
537	WP_COMPLEMENT_SYSTEM	0.165158	0.548375	0.16318	0.40569	1.22636	41
552	REACTOME_G_PROTEIN_MEDIATED_EVENTS	0.176201	0.568147	0.158514	0.40175	1.22847	43
611	REACTOME_ADHERENS_JUNCTIONS_INTERACTIONS	0.206278	0.601954	0.143759	0.459994	1.22867	23
600	PID_GLYPICAN_1PATHWAY	0.203125	0.601954	0.144631	0.478694	1.23239	20
587	WP_ZINC_HOMEOSTASIS	0.195067	0.591541	0.148262	0.461599	1.23295	23
605	REACTOME_ACTIVATED_TAK1_MEDIATES_P38_MAPK_ACTIVATION	0.204955	0.601954	0.144631	0.468449	1.23449	22
437	REACTOME_DEGRADATION_OF_THE_EXTRACELLULAR_MATRIX	0.104265	0.425412	0.213928	0.34493	1.23512	98
450	WP_NEUROINFLAMMATION_AND_GLUTAMATERGIC_SIGNALING	0.111905	0.443241	0.206588	0.350661	1.23543	91
548	REACTOME_ANTIGEN_PRESENTATION_FOLDING_ASSEMBLY_AND_PEPTIDE_LOADING_OF_CLASS_I_MHC	0.172093	0.55993	0.161979	0.444013	1.23566	27
570	REACTOME_SUMOYLATION_OF_INTRACELLULAR_RECEPTORS	0.186099	0.580677	0.152145	0.463026	1.23677	23
390	REACTOME_SLC_MEDIATED_TRANSMEMBRANE_TRANSPORT	0.0856423	0.391539	0.245042	0.333292	1.23935	128
568	REACTOME_SYNTHESIS_OF_PA	0.18552	0.580677	0.153159	0.457121	1.24016	24
542	WP_NANOPARTICLEMEDIATED_ACTIVATION_OF_RECEPTOR_SIGNALING	0.169811	0.558623	0.164406	0.443624	1.24134	28
547	REACTOME_HSF1_ACTIVATION	0.172018	0.55993	0.160801	0.451885	1.24203	26
606	REACTOME_SYNTHESIS_OF_GLYCOSYLPHOSPHATIDYLINOSITOL_GPI	0.205357	0.601954	0.143759	0.501293	1.25047	17
527	WP_WNT_SIGNALING_IN_KIDNEY_DISEASE	0.16055	0.541954	0.166934	0.456528	1.25479	26
524	REACTOME_RETROGRADE_TRANSPORT_AT_THE_TRANS_GOLGI_NETWORK	0.157658	0.536457	0.166934	0.398573	1.25624	48
586	REACTOME_IKK_COMPLEX_RECRUITMENT_MEDIATED_BY_RIP1	0.193833	0.589767	0.147331	0.488485	1.25642	19
434	REACTOME_INTERLEUKIN_4_AND_INTERLEUKIN_13_SIGNALING	0.102804	0.421377	0.213928	0.379273	1.25693	68
405	KEGG_TOLL_LIKE_RECEPTOR_SIGNALING_PATHWAY	0.0915493	0.40205	0.227987	0.38518	1.26178	64
444	KEGG_VEGF_SIGNALING_PATHWAY	0.109589	0.440084	0.204295	0.392943	1.26675	55
553	REACTOME_DOPAMINE_NEUROTRANSMITTER_RELEASE_CYCLE	0.176211	0.568147	0.155242	0.496222	1.27632	19
344	REACTOME_G_ALPHA_I_SIGNALLING_EVENTS	0.0692433	0.358004	0.287805	0.344079	1.27995	131
525	WP_NUCLEAR_RECEPTORS	0.158371	0.537858	0.166934	0.471895	1.28024	24
433	WP_3Q29_COPY_NUMBER_VARIATION_SYNDROME	0.10274	0.421377	0.2114	0.397516	1.28149	55
590	REACTOME_TRIGLYCERIDE_CATABOLISM	0.197368	0.59486	0.145516	0.526301	1.28316	15
489	PID_P38_ALPHA_BETA_DOWNSTREAM_PATHWAY	0.135135	0.492732	0.181383	0.431561	1.28432	36
442	WP_PRIMARY_FOCAL_SEGMENTAL_GLOMERULOSCLEROSIS_FSGS	0.108295	0.436855	0.206588	0.397651	1.28499	57
320	NABA_ECM_REGULATORS	0.062201	0.341329	0.282013	0.3451	1.28507	121
560	PID_TOLL_ENDOGENOUS_PATHWAY	0.180401	0.574384	0.154191	0.50786	1.28621	18
522	REACTOME_BILE_ACID_AND_BILE_SALT_METABOLISM	0.156951	0.536098	0.166934	0.4817	1.28664	23
550	REACTOME_ACTIVATION_OF_MATRIX_METALLOPROTEINASES	0.174107	0.564424	0.157403	0.51933	1.29546	17
415	REACTOME_ECM_PROTEOGLYCANS	0.0961098	0.412925	0.21925	0.405029	1.30033	54
479	REACTOME_SIGNALLING_TO_ERKS	0.129496	0.480641	0.191892	0.457283	1.30142	31
321	KEGG_AXON_GUIDANCE	0.0623441	0.341329	0.287857	0.357741	1.30554	111
512	PID_S1P_S1P1_PATHWAY	0.149554	0.520121	0.170932	0.508119	1.30815	20
493	KEGG_O_GLYCAN_BIOSYNTHESIS	0.137387	0.495874	0.179782	0.502293	1.30843	21
346	WP_METAPATHWAY_BIOTRANSFORMATION_PHASE_I_AND_II	0.0697674	0.359524	0.261664	0.388339	1.30967	72
530	REACTOME_DISEASES_OF_IMMUNE_SYSTEM	0.162584	0.545476	0.16318	0.517324	1.31018	18
541	REACTOME_NEF_MEDIATES_DOWN_MODULATION_OF_CELL_SURFACE_RECEPTORS_BY_RECRUITING_THEM_TO_CLATHRIN_ADAPTERS	0.169604	0.558623	0.158514	0.52875	1.31148	16
532	WP_IMATINIB_AND_CHRONIC_MYELOID_LEUKEMIA	0.162946	0.545476	0.16318	0.526701	1.31385	17
366	KEGG_ECM_RECEPTOR_INTERACTION	0.0776256	0.376319	0.245042	0.403216	1.31865	61
494	PID_ALPHA_SYNUCLEIN_PATHWAY	0.137387	0.495874	0.179782	0.500494	1.31894	22
529	REACTOME_FOXO_MEDIATED_TRANSCRIPTION_OF_CELL_CYCLE_GENES	0.160793	0.541954	0.16318	0.533054	1.32216	16
496	WP_CANONICAL_AND_NONCANONICAL_TGFB_SIGNALING	0.138393	0.497489	0.17822	0.530393	1.32306	17
491	REACTOME_ATTENUATION_PHASE	0.136771	0.495874	0.179782	0.496251	1.32551	23
453	REACTOME_GLYCOSPHINGOLIPID_METABOLISM	0.112613	0.443241	0.199915	0.446457	1.32866	36
488	REACTOME_INSULIN_RECEPTOR_RECYCLING	0.134529	0.491528	0.181383	0.497775	1.32958	23
441	REACTOME_O_LINKED_GLYCOSYLATION_OF_MUCINS	0.107399	0.434221	0.2114	0.464456	1.33511	33
338	WP_VITAMIN_D_RECEPTOR_PATHWAY	0.0669856	0.353359	0.271289	0.378559	1.33653	93
469	REACTOME_JNK_C_JUN_KINASES_PHOSPHORYLATION_AND_ACTIVATION_MEDIATED_BY_ACTIVATED_HUMAN_TAK1	0.121622	0.46237	0.191892	0.513417	1.33741	21
498	KEGG_TYROSINE_METABOLISM	0.140312	0.502361	0.176694	0.528654	1.33887	18
478	REACTOME_METABOLIC_DISORDERS_OF_BIOLOGICAL_OXIDATION_ENZYMES	0.129464	0.480641	0.184706	0.536756	1.33893	17
323	KEGG_CYTOKINE_CYTOKINE_RECEPTOR_INTERACTION	0.0623738	0.341329	0.321776	0.377827	1.34112	95
427	KEGG_LEISHMANIA_INFECTION	0.1	0.414651	0.2114	0.448473	1.34149	37
456	REACTOME_NEUROTRANSMITTER_RELEASE_CYCLE	0.113744	0.444749	0.204295	0.47428	1.34472	30
316	KEGG_NEUROACTIVE_LIGAND_RECEPTOR_INTERACTION	0.0609222	0.341329	0.321776	0.396919	1.34557	75
404	KEGG_GLYCEROLIPID_METABOLISM	0.091314	0.40205	0.222056	0.449017	1.35186	38
483	REACTOME_NFE2L2_REGULATING_ANTI_OXIDANT_DETOXIFICATION_ENZYMES	0.131579	0.484887	0.181383	0.558038	1.36054	15
430	WP_LUNG_FIBROSIS	0.1	0.414651	0.216543	0.464673	1.36291	35
432	REACTOME_NUCLEOTIDE_CATABOLISM	0.10181	0.420202	0.2114	0.502455	1.36315	24
435	WP_GENES_CONTROLLING_NEPHROGENESIS	0.102804	0.421377	0.213928	0.48548	1.36517	29
358	REACTOME_RAB_GERANYLGERANYLATION	0.0746606	0.371587	0.248911	0.43204	1.36847	51
264	REACTOME_SIGNALING_BY_MET	0.0416077	0.281009	0.321776	0.409515	1.36897	70
463	REACTOME_LDL_CLEARANCE	0.118943	0.458045	0.191892	0.552382	1.3701	16
423	WP_PLURIPOTENT_STEM_CELL_DIFFERENTIATION_PATHWAY	0.0986239	0.414651	0.216543	0.499295	1.37234	26
473	REACTOME_G_BETA_GAMMA_SIGNALLING_THROUGH_CDC42	0.125	0.471195	0.186433	0.563102	1.37288	15
418	PID_UPA_UPAR_PATHWAY	0.0972851	0.414651	0.216543	0.506199	1.37331	24
275	WP_BURN_WOUND_HEALING	0.0440125	0.285298	0.321776	0.406163	1.37613	73
422	REACTOME_NICOTINATE_METABOLISM	0.0986239	0.414651	0.216543	0.506531	1.38493	25
384	REACTOME_MATURATION_OF_SARS_COV_2_SPIKE_PROTEIN	0.0817308	0.379495	0.245042	0.480668	1.38561	34
408	WP_ANTIVIRAL_AND_ANTIINFLAMMATORY_EFFECTS_OF_NRF2_ON_SARSCOV2_PATHWAY	0.092511	0.403815	0.21925	0.539736	1.38825	19
424	REACTOME_PEROXISOMAL_LIPID_METABOLISM	0.0986547	0.414651	0.213928	0.520066	1.38912	23
467	REACTOME_TRANSCRIPTIONAL_REGULATION_OF_PLURIPOTENT_STEM_CELLS	0.120614	0.460503	0.190023	0.570495	1.39091	15
199	REACTOME_METABOLISM_OF_VITAMINS_AND_COFACTORS	0.0243066	0.21682	0.352488	0.366465	1.3924	145
374	REACTOME_GLUTATHIONE_CONJUGATION	0.0802752	0.377018	0.24134	0.506618	1.39246	26
451	WP_GDNFRET_SIGNALING_AXIS	0.112335	0.443241	0.197822	0.561719	1.39326	16
445	REACTOME_CROSSLINKING_OF_COLLAGEN_FIBRILS	0.110132	0.440282	0.199915	0.562668	1.39561	16
446	REACTOME_NICOTINAMIDE_SALVAGING	0.110132	0.440282	0.199915	0.563553	1.39781	16
391	PID_IL8_CXCR1_PATHWAY	0.0859031	0.391727	0.227987	0.544818	1.40132	19
339	PID_SYNDECAN_1_PATHWAY	0.0678733	0.356986	0.261664	0.464479	1.40407	41
371	REACTOME_CRISTAE_FORMATION	0.0791367	0.377018	0.248911	0.495754	1.4109	31
372	WP_EXTRACELLULAR_VESICLEMEDIATED_SIGNALING_IN_RECIPIENT_CELLS	0.0791855	0.377018	0.24134	0.521938	1.41601	24
352	REACTOME_LAMININ_INTERACTIONS	0.0731132	0.370343	0.257206	0.506961	1.41857	28
369	WP_HYPOTHESIZED_PATHWAYS_IN_PATHOGENESIS_OF_CARDIOVASCULAR_DISEASE	0.0784753	0.377018	0.24134	0.53158	1.41988	23
367	NABA_BASEMENT_MEMBRANES	0.0776699	0.376319	0.252961	0.498949	1.42214	32
368	REACTOME_NOD1_2_SIGNALING_PATHWAY	0.0776699	0.376319	0.252961	0.499856	1.42473	32
386	REACTOME_INTEGRIN_SIGNALING	0.0824053	0.380644	0.234393	0.563567	1.42729	18
322	REACTOME_MET_PROMOTES_CELL_MOTILITY	0.0623608	0.341329	0.271289	0.474262	1.42787	38
337	REACTOME_SYNDECAN_INTERACTIONS	0.0665138	0.351911	0.266351	0.519508	1.42789	26
350	PID_FRA_PATHWAY	0.0728155	0.370343	0.261664	0.501159	1.42844	32
342	REACTOME_ACTIVATION_OF_KAINATE_RECEPTORS_UPON_GLUTAMATE_BINDING	0.0691964	0.358004	0.257206	0.555315	1.42965	20
363	REACTOME_INSERTION_OF_TAIL_ANCHORED_PROTEINS_INTO_THE_ENDOPLASMIC_RETICULUM_MEMBRANE	0.0765766	0.375123	0.245042	0.548923	1.4299	21
216	REACTOME_FATTY_ACID_METABOLISM	0.0278467	0.229225	0.352488	0.387447	1.43276	118
353	PID_SYNDECAN_2_PATHWAY	0.0734597	0.371044	0.257206	0.50613	1.43502	30
298	REACTOME_GOLGI_ASSOCIATED_VESICLE_BIOGENESIS	0.0534035	0.317962	0.321776	0.449658	1.4359	53
319	WP_TOLLLIKE_RECEPTOR_SIGNALING_RELATED_TO_MYD88	0.0619266	0.341329	0.276501	0.523323	1.43838	26
299	REACTOME_IRON_UPTAKE_AND_TRANSPORT	0.0534035	0.317962	0.321776	0.460316	1.44087	47
347	KEGG_SPHINGOLIPID_METABOLISM	0.0700935	0.360163	0.261664	0.513224	1.44319	29
324	REACTOME_CYTOCHROME_P450_ARRANGED_BY_SUBSTRATE_TYPE	0.0625	0.341329	0.271289	0.561995	1.44685	20
317	WP_FGFR3_SIGNALING_IN_CHONDROCYTE_PROLIFERATION_AND_TERMINAL_DIFFERENTIATION	0.061086	0.341329	0.276501	0.533446	1.44723	24
181	NABA_ECM_GLYCOPROTEINS	0.0176393	0.173762	0.352488	0.393159	1.44738	115
343	REACTOME_G_BETA_GAMMA_SIGNALLING_THROUGH_PI3KGAMMA	0.0691964	0.358004	0.257206	0.581816	1.45133	17
328	REACTOME_GPER1_SIGNALING	0.0627907	0.341329	0.276501	0.495424	1.4531	35
278	KEGG_RIG_I_LIKE_RECEPTOR_SIGNALING_PATHWAY	0.0445598	0.285298	0.321776	0.465524	1.45717	47
331	WP_SPHINGOLIPID_METABOLISM_OVERVIEW	0.0638767	0.34338	0.266351	0.567653	1.46005	19
149	NABA_SECRETED_FACTORS	0.0107811	0.128845	0.38073	0.401556	1.4624	108
62	REACTOME_SIGNALING_BY_GPCR	0.000600564	0.0171152	0.477271	0.355867	1.46789	300
348	REACTOME_TRANSFERRIN_ENDOCYTOSIS_AND_RECYCLING	0.071141	0.364495	0.287805	0.549613	1.46804	23
208	REACTOME_CLASS_A_1_RHODOPSIN_LIKE_RECEPTORS	0.0261467	0.223914	0.352488	0.426416	1.47188	80
255	KEGG_ABC_TRANSPORTERS	0.0375868	0.262813	0.321776	0.536946	1.47582	26
269	WP_TLR4_SIGNALING_AND_TOLERANCE	0.0431992	0.284903	0.321776	0.546482	1.4826	24
357	NABA_PROTEOGLYCANS	0.0745614	0.371587	0.245042	0.60814	1.48269	15
325	WP_IMMUNE_INFILTRATION_IN_PANCREATIC_CANCER	0.0625	0.341329	0.271289	0.595531	1.48554	17
49	NABA_MATRISOME_ASSOCIATED	0.000398446	0.014345	0.498493	0.361377	1.4856	287
387	REACTOME_MISCELLANEOUS_TRANSPORT_AND_BINDING_EVENTS	0.0829642	0.382236	0.287805	0.577422	1.48657	20
268	PID_ARF6_PATHWAY	0.043104	0.284903	0.321776	0.544914	1.48988	25
97	NABA_CORE_MATRISOME	0.00260055	0.0478019	0.431708	0.389755	1.49468	165
211	KEGG_GLYCEROPHOSPHOLIPID_METABOLISM	0.0267156	0.225753	0.352488	0.461114	1.49546	58
301	REACTOME_THROMBIN_SIGNALLING_THROUGH_PROTEINASE_ACTIVATED_RECEPTORS_PARS	0.0549471	0.325484	0.321776	0.559906	1.49554	23
263	WP_OVERVIEW_OF_PROINFLAMMATORY_AND_PROFIBROTIC_MEDIATORS	0.0411583	0.279032	0.321776	0.552683	1.49942	24
135	REACTOME_GPCR_LIGAND_BINDING	0.00771937	0.101953	0.407018	0.403734	1.49969	123
247	WP_PPAR_SIGNALING_PATHWAY	0.0351592	0.251769	0.321776	0.498183	1.49988	38
262	WP_FIBRIN_COMPLEMENT_RECEPTOR_3_SIGNALING_PATHWAY	0.040478	0.275467	0.321776	0.553498	1.50163	24
194	WP_TYROBP_CAUSAL_NETWORK_IN_MICROGLIA	0.0228368	0.209887	0.352488	0.520976	1.50181	34
362	WP_CANNABINOID_RECEPTOR_SIGNALING	0.0762193	0.375123	0.287805	0.584142	1.50386	20
248	REACTOME_LYSOSOME_VESICLE_BIOGENESIS	0.0353388	0.251769	0.321776	0.529283	1.50633	31
235	KEGG_PPAR_SIGNALING_PATHWAY	0.0323246	0.245254	0.321776	0.499489	1.5099	41
159	REACTOME_OPIOID_SIGNALLING	0.0123485	0.138474	0.38073	0.453852	1.51	69
203	KEGG_HEDGEHOG_SIGNALING_PATHWAY	0.0248156	0.217962	0.352488	0.525632	1.51096	33
296	REACTOME_G_PROTEIN_BETA_GAMMA_SIGNALLING	0.0515762	0.310549	0.321776	0.566274	1.51254	23
289	REACTOME_ARACHIDONIC_ACID_METABOLISM	0.0488794	0.301564	0.321776	0.567923	1.51695	23
178	REACTOME_TRANS_GOLGI_NETWORK_VESICLE_BUDDING	0.0170115	0.170401	0.352488	0.460408	1.52183	67
267	BIOCARTA_EDG1_PATHWAY	0.0427197	0.284903	0.321776	0.591933	1.5225	19
197	REACTOME_NEGATIVE_REGULATORS_OF_DDX58_IFIH1_SIGNALING	0.0233874	0.211674	0.352488	0.530492	1.52493	33
294	REACTOME_SIGNALING_BY_RETINOIC_ACID	0.0511313	0.309952	0.321776	0.581176	1.53156	22
184	REACTOME_NON_INTEGRIN_MEMBRANE_ECM_INTERACTIONS	0.0185733	0.179607	0.352488	0.484152	1.53748	52
261	KEGG_TRYPTOPHAN_METABOLISM	0.0402957	0.275277	0.321776	0.592436	1.54325	21
133	WP_NRF2_PATHWAY	0.00685019	0.0918337	0.407018	0.445534	1.54821	86
177	WP_NOVEL_INTRACELLULAR_COMPONENTS_OF_RIGILIKE_RECEPTOR_PATHWAY	0.0165691	0.166908	0.352488	0.491641	1.54971	50
260	WP_RELATIONSHIP_BETWEEN_INFLAMMATION_COX2_AND_EGFR	0.0396185	0.271691	0.321776	0.595557	1.55137	21
303	REACTOME_FORMATION_OF_THE_CORNIFIED_ENVELOPE	0.055373	0.325842	0.321776	0.603834	1.55456	20
221	WP_PHOTODYNAMIC_THERAPYINDUCED_NFKB_SURVIVAL_SIGNALING	0.0286014	0.230752	0.352488	0.574471	1.55853	24
217	PID_IL8_CXCR2_PATHWAY	0.0279245	0.229225	0.352488	0.575701	1.56187	24
249	REACTOME_MET_ACTIVATES_PTK2_SIGNALING	0.0354611	0.251769	0.321776	0.558399	1.5625	28
238	REACTOME_METABOLISM_OF_PORPHYRINS	0.0328203	0.245876	0.321776	0.617146	1.56299	18
240	KEGG_NICOTINATE_AND_NICOTINAMIDE_METABOLISM	0.0334474	0.247421	0.321776	0.608578	1.56531	19
241	REACTOME_ROS_AND_RNS_PRODUCTION_IN_PHAGOCYTES	0.0335268	0.247421	0.321776	0.601317	1.56638	21
234	REACTOME_SIGNALLING_TO_RAS	0.0321539	0.245001	0.321776	0.61972	1.5695	18
239	WP_DEGRADATION_PATHWAY_OF_SPHINGOLIPIDS_INCLUDING_DISEASES	0.0329726	0.245984	0.321776	0.643819	1.56968	15
16	NABA_MATRISOME	4.46213e-06	0.000497249	0.610527	0.369527	1.5747	452
222	WP_PROTEOGLYCAN_BIOSYNTHESIS	0.0298215	0.239512	0.352488	0.623156	1.57821	18
112	REACTOME_G_ALPHA_Q_SIGNALLING_EVENTS	0.00419193	0.0667341	0.407018	0.440668	1.58339	100
219	KEGG_GLYCOSAMINOGLYCAN_BIOSYNTHESIS_CHONDROITIN_SULFATE	0.0285045	0.230752	0.352488	0.616296	1.58516	19
254	PID_S1P_META_PATHWAY	0.0367589	0.258036	0.321776	0.641643	1.59149	16
215	REACTOME_KERATINIZATION	0.0274617	0.227741	0.352488	0.611055	1.59175	21
251	WP_SPHINGOLIPID_METABOLISM_INTEGRATED_PATHWAY	0.0355552	0.251769	0.321776	0.604458	1.59291	22
190	WP_MITOCHONDRIAL_IMMUNE_RESPONSE_TO_SARSCOV2	0.0197305	0.184845	0.352488	0.579592	1.59303	26
236	REACTOME_THROMBOXANE_SIGNALLING_THROUGH_TP_RECEPTOR	0.0325596	0.245876	0.321776	0.640449	1.59759	17
191	WP_PROSTAGLANDIN_AND_LEUKOTRIENE_METABOLISM_IN_SENESCENCE	0.0198011	0.184845	0.352488	0.589324	1.59883	24
104	KEGG_LYSOSOME	0.00356278	0.0606219	0.431708	0.440787	1.60316	105
166	REACTOME_SPHINGOLIPID_DE_NOVO_BIOSYNTHESIS	0.0141429	0.151153	0.38073	0.537316	1.60724	37
201	WP_TRYPTOPHAN_METABOLISM	0.0244425	0.21682	0.352488	0.664192	1.61934	15
196	REACTOME_ADP_SIGNALLING_THROUGH_P2Y_PURINOCEPTOR_12	0.0231301	0.210413	0.352488	0.666559	1.62512	15
175	WP_SPHINGOLIPID_PATHWAY	0.0162513	0.165577	0.352488	0.600765	1.62986	24
171	WP_TYPE_I_INTERFERON_INDUCTION_AND_SIGNALING_DURING_SARSCOV2_INFECTION	0.0154506	0.161102	0.38073	0.596571	1.63112	25
103	REACTOME_SPHINGOLIPID_METABOLISM	0.00338756	0.058641	0.431708	0.482102	1.63343	73
19	REACTOME_NEUTROPHIL_DEGRANULATION	6.58045e-06	0.000576454	0.610527	0.394931	1.63907	331
188	WP_PHOTODYNAMIC_THERAPYINDUCED_NFE2L2_NRF2_SURVIVAL_SIGNALING	0.019038	0.179607	0.352488	0.629396	1.63952	21
207	REACTOME_ADP_SIGNALLING_THROUGH_P2Y_PURINOCEPTOR_1	0.0258808	0.222925	0.352488	0.657533	1.6402	17
139	WP_SELENIUM_MICRONUTRIENT_NETWORK	0.00842088	0.108017	0.38073	0.518228	1.64146	51
155	REACTOME_KERATAN_SULFATE_KERATIN_METABOLISM	0.0120361	0.137425	0.38073	0.605125	1.6545	25
180	REACTOME_PRESYNAPTIC_FUNCTION_OF_KAINATE_RECEPTORS	0.0175528	0.173762	0.352488	0.680734	1.65968	15
170	KEGG_ARACHIDONIC_ACID_METABOLISM	0.0153299	0.160783	0.38073	0.64689	1.66386	19
176	REACTOME_TRIGLYCERIDE_METABOLISM	0.0163457	0.165593	0.352488	0.635135	1.67375	22
108	REACTOME_G_ALPHA_S_SIGNALLING_EVENTS	0.0038264	0.063171	0.431708	0.506389	1.67382	67
151	WP_SARSCOV2_INNATE_IMMUNITY_EVASION_AND_CELLSPECIFIC_IMMUNE_RESPONSE	0.0109117	0.128845	0.38073	0.550734	1.67404	42
92	REACTOME_METABOLISM_OF_WATER_SOLUBLE_VITAMINS_AND_COFACTORS	0.00227519	0.0440942	0.431708	0.465016	1.6771	102
122	REACTOME_NUCLEOTIDE_BINDING_DOMAIN_LEUCINE_RICH_REPEAT_CONTAINING_RECEPTOR_NLR_SIGNALING_PATHWAYS	0.00512732	0.0749345	0.407018	0.537762	1.6775	46
160	KEGG_DRUG_METABOLISM_CYTOCHROME_P450	0.0125166	0.139481	0.38073	0.666947	1.68911	18
193	KEGG_METABOLISM_OF_XENOBIOTICS_BY_CYTOCHROME_P450	0.0205377	0.189734	0.352488	0.661356	1.70265	20
142	REACTOME_KERATAN_SULFATE_BIOSYNTHESIS	0.0099194	0.12358	0.38073	0.666083	1.71322	19
88	REACTOME_PHASE_II_CONJUGATION_OF_COMPOUNDS	0.00222904	0.0440942	0.431708	0.530509	1.71431	57
140	REACTOME_NEGATIVE_REGULATION_OF_MET_ACTIVITY	0.00860778	0.109626	0.38073	0.671589	1.72738	19
129	REACTOME_SIGNAL_AMPLIFICATION	0.00618638	0.0850512	0.407018	0.657511	1.75624	23
98	REACTOME_PHASE_I_FUNCTIONALIZATION_OF_COMPOUNDS	0.00263535	0.0479472	0.431708	0.589436	1.77572	40
120	KEGG_ETHER_LIPID_METABOLISM	0.00507277	0.0749345	0.407018	0.703243	1.78103	18
113	WP_OXIDATIVE_STRESS_RESPONSE	0.00423144	0.0667668	0.407018	0.663335	1.79962	24
90	KEGG_HEMATOPOIETIC_CELL_LINEAGE	0.00226108	0.0440942	0.431708	0.658445	1.80029	25
77	KEGG_NOD_LIKE_RECEPTOR_SIGNALING_PATHWAY	0.00146232	0.0338613	0.45506	0.598521	1.80926	41
106	REACTOME_INTERLEUKIN_10_SIGNALING	0.00361662	0.0606219	0.431708	0.750627	1.83008	15
89	WP_EICOSANOID_METABOLISM_VIA_CYCLOOXYGENASES_COX	0.0022517	0.0440942	0.431708	0.69139	1.84673	23
65	WP_ALLOGRAFT_REJECTION	0.000625548	0.0171152	0.477271	0.66383	1.8921	32
58	WP_PROSTAGLANDIN_SYNTHESIS_AND_REGULATION	0.000560665	0.0167304	0.477271	0.660123	1.89756	33
43	BIOCARTA_EICOSANOID_PATHWAY	0.00030609	0.0126921	0.498493	0.812829	1.98173	15
22	REACTOME_BIOLOGICAL_OXIDATIONS	1.09044e-05	0.000883751	0.593325	0.554114	1.98416	98

## Sheet: DMD_v_CORR_C5
	pathway	pval	padj	log2err	ES	NES	size
1	GOBP_MUSCLE_ORGAN_DEVELOPMENT	2.188e-28	7.68643e-25	1.38026	-0.679786	-2.60659	268
5	GOBP_SKELETAL_MUSCLE_ORGAN_DEVELOPMENT	6.08021e-16	3.93094e-13	1.02767	-0.688782	-2.43798	142
8	GOBP_STRIATED_MUSCLE_CONTRACTION	7.41527e-15	3.25623e-12	0.986546	-0.694265	-2.41554	123
11	GOBP_SKELETAL_MUSCLE_CONTRACTION	5.84263e-11	1.86592e-08	0.839089	-0.849907	-2.39865	34
10	GOBP_MULTICELLULAR_ORGANISMAL_MOVEMENT	1.52128e-11	5.34424e-09	0.863415	-0.810129	-2.39456	44
4	GOBP_STRIATED_MUSCLE_CELL_DIFFERENTIATION	3.89889e-18	3.4242e-15	1.09593	-0.636089	-2.37899	218
9	GOBP_MUSCLE_CELL_DEVELOPMENT	6.75227e-14	2.63563e-11	0.954542	-0.665451	-2.3554	142
2	GOBP_MUSCLE_TISSUE_DEVELOPMENT	5.71034e-20	1.00302e-16	1.15122	-0.599008	-2.32772	316
12	GOBP_MYOTUBE_DIFFERENTIATION	8.03767e-11	2.35303e-08	0.839089	-0.691167	-2.32755	93
16	GOBP_REGULATION_OF_MUSCLE_TISSUE_DEVELOPMENT	1.63674e-08	3.59367e-06	0.733762	-0.791632	-2.29108	38
3	GOBP_MUSCLE_SYSTEM_PROCESS	2.79827e-18	3.27677e-15	1.10534	-0.593343	-2.28691	291
7	GOBP_MUSCLE_CONTRACTION	1.96442e-15	9.85859e-13	1.00732	-0.608982	-2.28547	225
18	GOBP_MYOTUBE_CELL_DEVELOPMENT	4.98546e-08	9.72997e-06	0.719513	-0.802432	-2.25553	32
33	GOBP_REGULATION_OF_SKELETAL_MUSCLE_TISSUE_DEVELOPMENT	7.74925e-07	8.19645e-05	0.659444	-0.844746	-2.2226	22
24	GOBP_POSITIVE_REGULATION_OF_MUSCLE_TISSUE_DEVELOPMENT	1.71044e-07	2.50366e-05	0.690132	-0.862291	-2.21894	20
20	GOBP_SKELETAL_MUSCLE_CELL_DIFFERENTIATION	9.10956e-08	1.60009e-05	0.704976	-0.725319	-2.2141	52
17	GOBP_STRIATED_MUSCLE_CELL_DEVELOPMENT	2.98768e-08	6.17396e-06	0.719513	-0.722386	-2.21342	54
6	GOBP_MUSCLE_CELL_DIFFERENTIATION	6.71381e-16	3.93094e-13	1.02767	-0.572929	-2.21101	300
29	GOBP_SARCOMERE_ORGANIZATION	5.77541e-07	6.99621e-05	0.659444	-0.776976	-2.19503	33
14	GOBP_NEUROMUSCULAR_PROCESS	4.9054e-09	1.2309e-06	0.761461	-0.648281	-2.18519	98
30	GOBP_POSITIVE_REGULATION_OF_SKELETAL_MUSCLE_TISSUE_DEVELOPMENT	6.43353e-07	7.53366e-05	0.659444	-0.884419	-2.13793	16
28	GOBP_REGULATION_OF_MYOBLAST_DIFFERENTIATION	5.68659e-07	6.99621e-05	0.659444	-0.680042	-2.12295	58
40	GOBP_SKELETAL_MUSCLE_ADAPTATION	1.3393e-06	0.000117624	0.643552	-0.850913	-2.11349	18
27	GOBP_CHROMOSOME_SEPARATION	2.59697e-07	3.37895e-05	0.674963	-0.652176	-2.10937	73
39	GOBP_ACTIN_MEDIATED_CELL_CONTRACTION	1.28935e-06	0.00011614	0.643552	-0.651692	-2.08869	70
51	GOBP_MYOBLAST_FUSION	1.08202e-05	0.000745321	0.593325	-0.729447	-2.07089	35
48	GOBP_MITOTIC_SISTER_CHROMATID_SEPARATION	4.44144e-06	0.000325058	0.610527	-0.666349	-2.06664	57
31	GOBP_ACTIN_FILAMENT_BASED_MOVEMENT	6.68605e-07	7.5768e-05	0.659444	-0.617389	-2.06164	90
13	GOBP_REGULATION_OF_MUSCLE_SYSTEM_PROCESS	2.06564e-09	5.582e-07	0.774939	-0.570154	-2.05927	163
56	GOBP_POSITIVE_REGULATION_OF_STRIATED_MUSCLE_CELL_DIFFERENTIATION	1.25988e-05	0.000786738	0.593325	-0.736925	-2.05155	31
65	GOBP_REGULATION_OF_RYANODINE_SENSITIVE_CALCIUM_RELEASE_CHANNEL_ACTIVITY	2.55106e-05	0.00137875	0.57561	-0.796894	-2.05065	20
75	GOBP_RELEASE_OF_SEQUESTERED_CALCIUM_ION_INTO_CYTOSOL_BY_ENDOPLASMIC_RETICULUM	4.36276e-05	0.00204352	0.557332	-0.771866	-2.04523	23
62	GOBP_REGULATION_OF_MYOTUBE_DIFFERENTIATION	2.30495e-05	0.00129074	0.57561	-0.720261	-2.04481	35
63	GOBP_STRIATED_MUSCLE_ADAPTATION	2.33099e-05	0.00129074	0.57561	-0.720033	-2.04416	35
54	GOBP_SYNCYTIUM_FORMATION	1.15535e-05	0.000751619	0.593325	-0.677752	-2.03528	47
49	GOBP_MUSCLE_ADAPTATION	4.53466e-06	0.000325107	0.610527	-0.617492	-2.02857	80
67	GOBP_SARCOPLASMIC_RETICULUM_CALCIUM_ION_TRANSPORT	2.96315e-05	0.00155366	0.57561	-0.742672	-2.01981	28
15	GOBP_STRIATED_MUSCLE_TISSUE_DEVELOPMENT	1.189e-08	2.78464e-06	0.74774	-0.547559	-2.01334	181
43	GOBP_CELLULAR_COMPONENT_ASSEMBLY_INVOLVED_IN_MORPHOGENESIS	1.99084e-06	0.000162647	0.627257	-0.602031	-2.00875	88
23	GOBP_REGULATION_OF_CHROMOSOME_SEGREGATION	1.60374e-07	2.44954e-05	0.690132	-0.575941	-1.99363	120
21	GOBP_ACTOMYOSIN_STRUCTURE_ORGANIZATION	1.04643e-07	1.75053e-05	0.704976	-0.549578	-1.98863	164
46	GOBP_REGULATION_OF_MITOTIC_NUCLEAR_DIVISION	3.32908e-06	0.000250134	0.627257	-0.585474	-1.97756	95
92	GOBP_POSITIVE_REGULATION_OF_MYOBLAST_DIFFERENTIATION	0.000116211	0.00443749	0.538434	-0.682944	-1.97652	38
22	GOBP_DNA_TEMPLATED_DNA_REPLICATION	1.49357e-07	2.38497e-05	0.690132	-0.553463	-1.97244	150
42	GOBP_REGULATION_OF_MUSCLE_CONTRACTION	1.70174e-06	0.000142338	0.643552	-0.573398	-1.96859	111
72	GOBP_CELL_CYCLE_DNA_REPLICATION	4.12128e-05	0.00200791	0.557332	-0.67885	-1.96503	40
76	GOBP_REGULATION_OF_MUSCLE_ADAPTATION	4.55441e-05	0.00210522	0.557332	-0.618651	-1.95715	64
91	GOBP_DNA_REPLICATION_INITIATION	0.000115246	0.00443749	0.538434	-0.68912	-1.9564	35
99	GOBP_POSITIVE_REGULATION_OF_CHROMOSOME_SEPARATION	0.000190325	0.00675365	0.518848	-0.721076	-1.94896	27
69	GOBP_REGULATION_OF_STRIATED_MUSCLE_CELL_DIFFERENTIATION	3.0763e-05	0.00156624	0.557332	-0.609283	-1.93943	66
83	GOBP_REGULATION_OF_CALCIUM_ION_TRANSMEMBRANE_TRANSPORTER_ACTIVITY	6.73219e-05	0.00282757	0.538434	-0.612626	-1.93809	64
55	GOBP_MYOBLAST_DIFFERENTIATION	1.21695e-05	0.000777297	0.593325	-0.580345	-1.93563	87
57	GOBP_REGULATION_OF_STRIATED_MUSCLE_CONTRACTION	1.27652e-05	0.000786738	0.593325	-0.613636	-1.93183	63
106	GOBP_REGULATION_OF_ACTIN_FILAMENT_BASED_MOVEMENT	0.000326967	0.0108362	0.498493	-0.706537	-1.92788	29
85	GOBP_MUSCLE_ORGAN_MORPHOGENESIS	7.1861e-05	0.00296997	0.538434	-0.630352	-1.9242	52
89	GOBP_REGULATION_OF_MITOTIC_SISTER_CHROMATID_SEGREGATION	9.49768e-05	0.00374892	0.538434	-0.636274	-1.91854	49
115	GOBP_POSITIVE_REGULATION_OF_POTASSIUM_ION_TRANSPORT	0.000416369	0.0125464	0.498493	-0.721601	-1.91678	24
119	GOBP_CELL_COMMUNICATION_BY_ELECTRICAL_COUPLING	0.000424998	0.0125464	0.498493	-0.72075	-1.91452	24
59	GOBP_REGULATION_OF_SISTER_CHROMATID_SEGREGATION	1.80546e-05	0.00107501	0.57561	-0.564231	-1.90188	98
120	GOBP_NEUROMUSCULAR_SYNAPTIC_TRANSMISSION	0.000462317	0.0135343	0.498493	-0.796083	-1.89966	15
111	GOBP_RHYTHMIC_BEHAVIOR	0.000374687	0.0118583	0.498493	-0.705848	-1.89863	26
121	GOBP_DNA_STRAND_ELONGATION_INVOLVED_IN_DNA_REPLICATION	0.000471123	0.0136781	0.498493	-0.794208	-1.89518	15
94	GOBP_NEGATIVE_REGULATION_OF_NUCLEAR_DIVISION	0.0001414	0.00528445	0.518848	-0.612046	-1.8844	55
149	GOBP_DNA_UNWINDING_INVOLVED_IN_DNA_REPLICATION	0.00101774	0.0239954	0.45506	-0.719134	-1.87988	21
104	GOBP_LABYRINTHINE_LAYER_DEVELOPMENT	0.000278973	0.0094234	0.498493	-0.674213	-1.87697	31
35	GOBP_MITOTIC_SISTER_CHROMATID_SEGREGATION	8.86961e-07	8.90256e-05	0.659444	-0.505824	-1.86441	188
135	GOBP_CENTROMERE_COMPLEX_ASSEMBLY	0.00085474	0.0222422	0.477271	-0.682976	-1.86359	29
134	GOBP_POSITIVE_REGULATION_OF_CHROMOSOME_SEGREGATION	0.000821927	0.021548	0.477271	-0.687798	-1.85007	26
178	GOBP_KINETOCHORE_ORGANIZATION	0.00210249	0.0414946	0.431708	-0.703152	-1.85005	22
26	GOBP_MITOTIC_NUCLEAR_DIVISION	2.49846e-07	3.37581e-05	0.674963	-0.485061	-1.84533	255
79	GOBP_CARDIAC_MUSCLE_CONTRACTION	5.81687e-05	0.0025801	0.557332	-0.551623	-1.84168	89
97	GOBP_CARDIAC_CELL_DEVELOPMENT	0.000180002	0.00651903	0.518848	-0.584681	-1.83681	61
47	GOBP_HEART_MORPHOGENESIS	3.34651e-06	0.000250134	0.627257	-0.494704	-1.82678	193
153	GOBP_REGULATION_OF_MITOTIC_CELL_CYCLE_SPINDLE_ASSEMBLY_CHECKPOINT	0.00137084	0.0314755	0.45506	-0.734853	-1.82522	18
165	GOBP_DNA_REPLICATION_CHECKPOINT_SIGNALING	0.00160175	0.0341027	0.45506	-0.763938	-1.82295	15
34	GOBP_SISTER_CHROMATID_SEGREGATION	7.9328e-07	8.19645e-05	0.659444	-0.481778	-1.82233	234
127	GOBP_SKELETAL_MUSCLE_TISSUE_REGENERATION	0.000577565	0.0159619	0.477271	-0.654519	-1.82214	31
158	GOBP_LABYRINTHINE_LAYER_BLOOD_VESSEL_DEVELOPMENT	0.00149593	0.0332607	0.45506	-0.753424	-1.82127	16
126	GOBP_REGULATION_OF_RELEASE_OF_SEQUESTERED_CALCIUM_ION_INTO_CYTOSOL	0.000576318	0.0159619	0.477271	-0.597671	-1.81909	51
209	GOBP_RESPONSE_TO_MUSCLE_STRETCH	0.00336738	0.0563681	0.431708	-0.690428	-1.81658	22
136	GOBP_REGULATION_OF_CELLULAR_RESPONSE_TO_INSULIN_STIMULUS	0.00087902	0.0227059	0.477271	-0.598175	-1.81392	50
171	GOBP_POSITIVE_REGULATION_OF_MITOTIC_SISTER_CHROMATID_SEPARATION	0.00188136	0.0386503	0.45506	-0.750054	-1.81313	16
173	GOBP_REGULATION_OF_SKELETAL_MUSCLE_CELL_DIFFERENTIATION	0.00195169	0.0394956	0.45506	-0.748001	-1.80817	16
66	GOBP_REGULATION_OF_MRNA_PROCESSING	2.90037e-05	0.00154379	0.57561	-0.519862	-1.79951	120
196	GOBP_POSITIVE_REGULATION_OF_CELLULAR_RESPONSE_TO_INSULIN_STIMULUS	0.00285697	0.0510705	0.431708	-0.686095	-1.79351	21
73	GOBP_REGULATION_OF_NUCLEAR_DIVISION	4.17243e-05	0.00200791	0.557332	-0.521054	-1.79188	110
117	GOBP_RESPONSE_TO_ALKALOID	0.000421488	0.0125464	0.498493	-0.560297	-1.78855	67
25	GOBP_NON_MEMBRANE_BOUNDED_ORGANELLE_ASSEMBLY	1.81774e-07	2.55429e-05	0.690132	-0.455499	-1.78764	340
36	GOBP_DNA_REPLICATION	1.04562e-06	0.000101586	0.643552	-0.468107	-1.78416	256
204	GOBP_NEGATIVE_REGULATION_OF_MRNA_PROCESSING	0.00308258	0.0530838	0.431708	-0.673208	-1.78381	23
148	GOBP_PROTEIN_LOCALIZATION_TO_CHROMATIN	0.00100062	0.0237512	0.45506	-0.631633	-1.78263	34
230	GOBP_REGULATION_OF_CARDIAC_MUSCLE_CONTRACTION_BY_REGULATION_OF_THE_RELEASE_OF_SEQUESTERED_CALCIUM_ION	0.00397059	0.0606465	0.407018	-0.724818	-1.77766	17
261	GOBP_MAMMARY_GLAND_DUCT_MORPHOGENESIS	0.00559994	0.0753739	0.407018	-0.674504	-1.77468	22
81	GOBP_REGULATION_OF_CALCIUM_ION_TRANSMEMBRANE_TRANSPORT	6.09482e-05	0.00264335	0.557332	-0.5152	-1.77175	110
182	GOBP_MACROPHAGE_MIGRATION	0.00235414	0.04544	0.431708	-0.615935	-1.76933	37
38	GOBP_RNA_SPLICING_VIA_TRANSESTERIFICATION_REACTIONS	1.24074e-06	0.000114703	0.643552	-0.461586	-1.76799	273
219	GOBP_VASCULAR_ASSOCIATED_SMOOTH_MUSCLE_CELL_MIGRATION	0.00370355	0.0591575	0.431708	-0.675968	-1.76704	21
214	GOBP_CELL_SURFACE_RECEPTOR_SIGNALING_PATHWAY_INVOLVED_IN_HEART_DEVELOPMENT	0.00349588	0.057388	0.431708	-0.666857	-1.76698	23
123	GOBP_REGULATION_OF_MRNA_SPLICING_VIA_SPLICEOSOME	0.000488458	0.0139508	0.477271	-0.528698	-1.76547	90
208	GOBP_PROTEIN_LOCALIZATION_TO_CHROMOSOME_CENTROMERIC_REGION	0.00333614	0.0563455	0.431708	-0.647841	-1.7619	28
113	GOBP_NEGATIVE_REGULATION_OF_CHROMOSOME_ORGANIZATION	0.000394531	0.0122654	0.498493	-0.528373	-1.7617	86
193	GOBP_PHARYNGEAL_SYSTEM_DEVELOPMENT	0.00266976	0.0485952	0.431708	-0.694984	-1.75695	19
228	GOBP_HEART_FORMATION	0.00391122	0.0602602	0.407018	-0.661742	-1.75343	23
87	GOBP_CALCIUM_MEDIATED_SIGNALING	8.38607e-05	0.00338624	0.538434	-0.509834	-1.75329	110
221	GOBP_POSITIVE_REGULATION_OF_ERBB_SIGNALING_PATHWAY	0.00373145	0.0593148	0.431708	-0.647265	-1.74946	27
169	GOBP_POSITIVE_REGULATION_OF_MUSCLE_CELL_DIFFERENTIATION	0.0017337	0.0360384	0.45506	-0.573295	-1.7449	51
118	GOBP_CARDIAC_MUSCLE_CELL_DIFFERENTIATION	0.000421941	0.0125464	0.498493	-0.525756	-1.74487	85
162	GOBP_ATTACHMENT_OF_SPINDLE_MICROTUBULES_TO_KINETOCHORE	0.00156998	0.0338774	0.45506	-0.601489	-1.7411	40
19	GOBP_HEART_DEVELOPMENT	5.68189e-08	1.05055e-05	0.719513	-0.43422	-1.74072	453
77	GOBP_HEART_PROCESS	5.35282e-05	0.00244214	0.557332	-0.482092	-1.73919	160
225	GOBP_RESPIRATORY_SYSTEM_PROCESS	0.00385641	0.0602114	0.431708	-0.639379	-1.73889	28
78	GOBP_RECOMBINATIONAL_REPAIR	5.44129e-05	0.00245067	0.557332	-0.481932	-1.73861	160
74	GOBP_CALCIUM_ION_HOMEOSTASIS	4.30887e-05	0.00204352	0.557332	-0.471268	-1.73606	191
288	GOBP_SECONDARY_PALATE_DEVELOPMENT	0.00700012	0.0853868	0.407018	-0.674326	-1.73525	20
44	GOBP_NUCLEAR_CHROMOSOME_SEGREGATION	2.13142e-06	0.000170174	0.627257	-0.45113	-1.73472	287
177	GOBP_REGULATION_OF_CYTOSOLIC_CALCIUM_ION_CONCENTRATION	0.00209472	0.0414946	0.431708	-0.623065	-1.73457	31
154	GOBP_REGULATION_OF_DNA_TEMPLATED_DNA_REPLICATION	0.00140609	0.0320752	0.45506	-0.567444	-1.73416	53
297	GOBP_REGULATION_OF_CARDIAC_MUSCLE_CONTRACTION_BY_CALCIUM_ION_SIGNALING	0.00741595	0.087718	0.407018	-0.67251	-1.73057	20
128	GOBP_DNA_CONFORMATION_CHANGE	0.00058159	0.0159619	0.477271	-0.520613	-1.7278	85
151	GOBP_ALTERNATIVE_MRNA_SPLICING_VIA_SPLICEOSOME	0.00122187	0.0284267	0.45506	-0.549512	-1.72618	62
280	GOBP_RENAL_ABSORPTION	0.00646701	0.0811379	0.407018	-0.713894	-1.72572	16
246	GOBP_MISMATCH_REPAIR	0.00498685	0.0712147	0.407018	-0.638186	-1.72492	27
273	GOBP_EXPLORATION_BEHAVIOR	0.00625594	0.0805022	0.407018	-0.7228	-1.72478	15
96	GOBP_REGULATION_OF_MUSCLE_CELL_DIFFERENTIATION	0.000179602	0.00651903	0.518848	-0.50038	-1.72078	110
236	GOBP_INTERSTRAND_CROSS_LINK_REPAIR	0.00425498	0.0633379	0.407018	-0.59881	-1.72014	37
129	GOBP_REGULATION_OF_CATION_CHANNEL_ACTIVITY	0.000619602	0.0168733	0.477271	-0.517477	-1.71739	85
41	GOBP_REGULATION_OF_SYSTEM_PROCESS	1.65244e-06	0.000141586	0.643552	-0.437395	-1.71659	340
52	GOBP_REGULATION_OF_METAL_ION_TRANSPORT	1.12739e-05	0.000750633	0.593325	-0.450731	-1.71575	244
256	GOBP_REGULATION_OF_CALCINEURIN_MEDIATED_SIGNALING	0.00540533	0.0741754	0.407018	-0.628036	-1.71368	29
237	GOBP_REGULATION_OF_CELL_CYCLE_CHECKPOINT	0.0042759	0.0633807	0.407018	-0.584299	-1.71331	43
159	GOBP_OUTFLOW_TRACT_MORPHOGENESIS	0.00150937	0.0333302	0.45506	-0.54428	-1.70975	62
84	GOBP_REGULATION_OF_TRANSPORTER_ACTIVITY	6.76106e-05	0.00282757	0.538434	-0.465304	-1.70929	182
170	GOBP_REGULATION_OF_ALTERNATIVE_MRNA_SPLICING_VIA_SPLICEOSOME	0.00182622	0.0377383	0.45506	-0.568988	-1.70867	47
102	GOBP_CARDIOCYTE_DIFFERENTIATION	0.000223993	0.00771458	0.518848	-0.49674	-1.70826	110
86	GOBP_POSITIVE_REGULATION_OF_CELL_CYCLE_PROCESS	8.26979e-05	0.00337811	0.538434	-0.461343	-1.70749	197
326	GOBP_KINETOCHORE_ASSEMBLY	0.00925158	0.0996957	0.38073	-0.695989	-1.70696	17
199	GOBP_POSITIVE_REGULATION_OF_PROTEIN_TYROSINE_KINASE_ACTIVITY	0.002898	0.0511591	0.431708	-0.606934	-1.70601	32
320	GOBP_REGULATION_OF_SISTER_CHROMATID_COHESION	0.00843614	0.092613	0.38073	-0.684142	-1.69926	18
344	GOBP_NEGATIVE_REGULATION_OF_POTASSIUM_ION_TRANSMEMBRANE_TRANSPORT	0.0102403	0.104517	0.38073	-0.692226	-1.69773	17
262	GOBP_CELL_COMMUNICATION_BY_ELECTRICAL_COUPLING_INVOLVED_IN_CARDIAC_CONDUCTION	0.00564646	0.0755061	0.407018	-0.670561	-1.69521	19
253	GOBP_MACROPHAGE_CHEMOTAXIS	0.00519483	0.0721321	0.407018	-0.634937	-1.69444	25
32	GOBP_CHROMOSOME_SEGREGATION	7.32139e-07	8.03752e-05	0.659444	-0.428213	-1.69363	375
139	GOBP_PROTEIN_LOCALIZATION_TO_CHROMOSOME	0.000907655	0.0229395	0.477271	-0.502236	-1.69313	94
206	GOBP_REGULATION_OF_GLIOGENESIS	0.00321357	0.0547858	0.431708	-0.527885	-1.69065	69
284	GOBP_PLACENTA_BLOOD_VESSEL_DEVELOPMENT	0.00674318	0.0834113	0.407018	-0.62817	-1.68968	26
270	GOBP_REGULATION_OF_MACROPHAGE_CHEMOTAXIS	0.00599717	0.0780298	0.407018	-0.667704	-1.68799	19
315	GOBP_POSITIVE_REGULATION_OF_CALCIUM_MEDIATED_SIGNALING	0.00826313	0.0921536	0.38073	-0.645307	-1.68689	21
218	GOBP_DNA_SYNTHESIS_INVOLVED_IN_DNA_REPAIR	0.00362754	0.0584567	0.431708	-0.597663	-1.68676	34
298	GOBP_NEGATIVE_REGULATION_OF_CALCIUM_ION_TRANSMEMBRANE_TRANSPORTER_ACTIVITY	0.00761126	0.089726	0.407018	-0.619774	-1.68557	28
329	GOBP_EMBRYONIC_PLACENTA_MORPHOGENESIS	0.0094286	0.100677	0.38073	-0.678611	-1.68553	18
406	GOBP_REGULATION_OF_MEMBRANE_REPOLARIZATION	0.0148498	0.1284	0.38073	-0.639605	-1.68286	22
224	GOBP_REGULATION_OF_NEURONAL_SYNAPTIC_PLASTICITY	0.00383483	0.0601417	0.431708	-0.595665	-1.68112	34
201	GOBP_MESENCHYME_MORPHOGENESIS	0.00298319	0.0521391	0.431708	-0.557506	-1.68104	49
50	GOBP_DOUBLE_STRAND_BREAK_REPAIR	6.36242e-06	0.000447023	0.610527	-0.436303	-1.67709	281
93	GOBP_PROTEIN_DNA_COMPLEX_SUBUNIT_ORGANIZATION	0.00013505	0.00510141	0.518848	-0.45459	-1.67494	185
383	GOBP_NEGATIVE_REGULATION_OF_POTASSIUM_ION_TRANSPORT	0.0130991	0.119603	0.38073	-0.650241	-1.67327	20
195	GOBP_REGULATION_OF_CARDIAC_MUSCLE_CONTRACTION	0.00285134	0.0510705	0.431708	-0.547227	-1.67046	52
304	GOBP_REGULATION_OF_OLIGODENDROCYTE_DIFFERENTIATION	0.0077801	0.0899063	0.407018	-0.612066	-1.6701	29
107	GOBP_REGULATION_OF_CALCIUM_ION_TRANSPORT	0.000340252	0.0111008	0.498493	-0.463977	-1.67003	156
368	GOBP_NEGATIVE_REGULATION_OF_TRANSCRIPTION_REGULATORY_REGION_DNA_BINDING	0.0119989	0.114544	0.38073	-0.69955	-1.6693	15
240	GOBP_CALCINEURIN_MEDIATED_SIGNALING	0.00438758	0.0642232	0.407018	-0.590646	-1.66696	34
161	GOBP_SEQUESTERING_OF_CALCIUM_ION	0.00153564	0.0335075	0.45506	-0.501974	-1.66594	85
205	GOBP_NEGATIVE_REGULATION_OF_ION_TRANSMEMBRANE_TRANSPORTER_ACTIVITY	0.00318544	0.0545876	0.431708	-0.545098	-1.66587	53
388	GOBP_POSITIVE_REGULATION_OF_MACROPHAGE_MIGRATION	0.0133476	0.120851	0.38073	-0.679181	-1.66573	17
71	GOBP_REGULATION_OF_CHROMOSOME_ORGANIZATION	4.05147e-05	0.00200462	0.557332	-0.439686	-1.66555	236
223	GOBP_REGULATION_OF_CALCIUM_MEDIATED_SIGNALING	0.00380955	0.0600132	0.431708	-0.552319	-1.66539	49
163	GOBP_ODONTOGENESIS	0.00157188	0.0338774	0.45506	-0.506757	-1.65899	79
215	GOBP_SISTER_CHROMATID_COHESION	0.00351312	0.0574027	0.431708	-0.542255	-1.65718	53
45	GOBP_ORGANELLE_FISSION	3.11379e-06	0.000243083	0.627257	-0.418257	-1.65679	391
234	GOBP_CARDIAC_MUSCLE_TISSUE_MORPHOGENESIS	0.00422975	0.0633379	0.407018	-0.570969	-1.65651	39
116	GOBP_CALCIUM_ION_TRANSMEMBRANE_IMPORT_INTO_CYTOSOL	0.000421121	0.0125464	0.498493	-0.480518	-1.65411	112
274	GOBP_REGULATION_OF_INSULIN_RECEPTOR_SIGNALING_PATHWAY	0.00628215	0.0805446	0.407018	-0.548104	-1.65321	48
37	GOBP_MRNA_PROCESSING	1.06994e-06	0.000101586	0.643552	-0.413086	-1.6501	427
413	GOBP_EPITHELIAL_TO_MESENCHYMAL_TRANSITION_INVOLVED_IN_ENDOCARDIAL_CUSHION_FORMATION	0.0154719	0.131604	0.38073	-0.672589	-1.64957	17
343	GOBP_REGULATION_OF_POTASSIUM_ION_TRANSMEMBRANE_TRANSPORTER_ACTIVITY	0.0102263	0.104517	0.38073	-0.578272	-1.64732	36
355	GOBP_NEGATIVE_REGULATION_OF_RNA_SPLICING	0.011025	0.108841	0.38073	-0.611655	-1.64526	26
80	GOBP_DNA_RECOMBINATION	5.87555e-05	0.0025801	0.557332	-0.429416	-1.64466	269
239	GOBP_EMBRYONIC_PLACENTA_DEVELOPMENT	0.00431758	0.0634631	0.407018	-0.515074	-1.64419	67
328	GOBP_NEGATIVE_REGULATION_OF_DOUBLE_STRAND_BREAK_REPAIR_VIA_HOMOLOGOUS_RECOMBINATION	0.00937503	0.10041	0.38073	-0.649333	-1.64155	19
443	GOBP_BRANCHING_INVOLVED_IN_MAMMARY_GLAND_DUCT_MORPHOGENESIS	0.0177429	0.140702	0.352488	-0.668266	-1.63896	17
451	GOBP_PRESYNAPTIC_MODULATION_OF_CHEMICAL_SYNAPTIC_TRANSMISSION	0.0182483	0.141952	0.352488	-0.636702	-1.63843	20
346	GOBP_NEGATIVE_REGULATION_OF_CALCIUM_ION_TRANSMEMBRANE_TRANSPORT	0.0105045	0.106655	0.38073	-0.574943	-1.63783	36
324	GOBP_ENDOCARDIAL_CUSHION_DEVELOPMENT	0.00900003	0.0975837	0.38073	-0.558462	-1.63755	43
258	GOBP_SPLICEOSOMAL_SNRNP_ASSEMBLY	0.00556194	0.0752572	0.407018	-0.564104	-1.63659	39
342	GOBP_DETECTION_OF_CHEMICAL_STIMULUS	0.0102209	0.104517	0.38073	-0.647202	-1.63616	19
238	GOBP_OLIGODENDROCYTE_DIFFERENTIATION	0.00430272	0.0634631	0.407018	-0.510125	-1.63195	68
61	GOBP_SYNAPSE_ORGANIZATION	2.09132e-05	0.0012044	0.57561	-0.416194	-1.62977	335
362	GOBP_DNA_STRAND_ELONGATION	0.0115	0.111318	0.38073	-0.573997	-1.62957	35
370	GOBP_POSITIVE_REGULATION_OF_GLUCOSE_METABOLIC_PROCESS	0.0120838	0.114731	0.38073	-0.587993	-1.62884	30
363	GOBP_NUCLEUS_LOCALIZATION	0.0115334	0.111318	0.38073	-0.613024	-1.62836	24
131	GOBP_SYNAPSE_ASSEMBLY	0.000725857	0.0194652	0.477271	-0.464823	-1.62733	132
294	GOBP_CELLULAR_RESPONSE_TO_CALCIUM_ION	0.00727025	0.0867667	0.407018	-0.533899	-1.62499	51
437	GOBP_POSITIVE_REGULATION_OF_OLIGODENDROCYTE_DIFFERENTIATION	0.0172735	0.13886	0.352488	-0.670832	-1.62162	16
417	GOBP_REGULATION_OF_MACROPHAGE_MIGRATION	0.0158591	0.133396	0.352488	-0.596047	-1.62104	28
319	GOBP_INOSITOL_PHOSPHATE_MEDIATED_SIGNALING	0.00842804	0.092613	0.38073	-0.556414	-1.62062	41
408	GOBP_GLYCOSPHINGOLIPID_BIOSYNTHETIC_PROCESS	0.0149609	0.128817	0.38073	-0.610209	-1.61688	23
186	GOBP_RESPONSE_TO_CALCIUM_ION	0.00253789	0.0479333	0.431708	-0.480186	-1.61462	92
109	GOBP_RIBONUCLEOPROTEIN_COMPLEX_SUBUNIT_ORGANIZATION	0.000354174	0.0114148	0.498493	-0.436007	-1.61413	196
381	GOBP_DIENCEPHALON_DEVELOPMENT	0.0130333	0.119603	0.38073	-0.567962	-1.61244	35
439	GOBP_NEUROTRANSMITTER_RECEPTOR_LOCALIZATION_TO_POSTSYNAPTIC_SPECIALIZATION_MEMBRANE	0.017559	0.140512	0.352488	-0.666944	-1.61222	16
306	GOBP_CELLULAR_RESPONSE_TO_GLUCOCORTICOID_STIMULUS	0.00797535	0.0911399	0.38073	-0.556961	-1.6122	40
98	GOBP_RESPONSE_TO_SALT	0.000183693	0.00658484	0.518848	-0.423013	-1.61218	245
152	GOBP_REGULATION_OF_HEART_CONTRACTION	0.00129793	0.0299975	0.45506	-0.462828	-1.61031	123
160	GOBP_POTASSIUM_ION_TRANSPORT	0.00151803	0.0333302	0.45506	-0.469159	-1.60945	109
130	GOBP_REGULATION_OF_RNA_SPLICING	0.000700384	0.0189265	0.477271	-0.445891	-1.60859	160
473	GOBP_PROTEIN_LOCALIZATION_TO_CONDENSED_CHROMOSOME	0.0198052	0.147095	0.352488	-0.647173	-1.60744	18
399	GOBP_REGULATION_OF_LIPID_CATABOLIC_PROCESS	0.0144286	0.127036	0.38073	-0.566127	-1.60723	35
551	GOBP_RIBOSOMAL_LARGE_SUBUNIT_ASSEMBLY	0.0267849	0.170663	0.352488	-0.609909	-1.60472	22
245	GOBP_RIBOSOME_ASSEMBLY	0.00496653	0.071214	0.407018	-0.521042	-1.60421	55
255	GOBP_POSITIVE_REGULATION_OF_NEURON_DEATH	0.00530419	0.073073	0.407018	-0.496155	-1.60183	72
428	GOBP_CELLULAR_RESPONSE_TO_ALKALOID	0.0167956	0.137858	0.352488	-0.595122	-1.60079	26
278	GOBP_ODONTOGENESIS_OF_DENTIN_CONTAINING_TOOTH	0.00639336	0.0807909	0.407018	-0.52439	-1.60075	52
479	GOBP_HAIR_CELL_DIFFERENTIATION	0.0201449	0.147743	0.352488	-0.592213	-1.60066	27
125	GOBP_SECOND_MESSENGER_MEDIATED_SIGNALING	0.000511202	0.0143668	0.477271	-0.441553	-1.59997	165
499	GOBP_REGULATION_OF_STRIATED_MUSCLE_TISSUE_DEVELOPMENT	0.0223834	0.157581	0.352488	-0.67022	-1.59932	15
310	GOBP_REGULATION_OF_POTASSIUM_ION_TRANSPORT	0.00814563	0.0921536	0.38073	-0.515341	-1.59829	57
433	GOBP_CELLULAR_RESPONSE_TO_DEXAMETHASONE_STIMULUS	0.0171979	0.13886	0.352488	-0.603108	-1.59807	23
489	GOBP_V_D_J_RECOMBINATION	0.02123	0.152186	0.352488	-0.642994	-1.59706	18
292	GOBP_NEGATIVE_REGULATION_OF_MONOATOMIC_ION_TRANSMEMBRANE_TRANSPORT	0.00718918	0.0864917	0.407018	-0.498228	-1.59683	70
491	GOBP_POSITIVE_REGULATION_OF_CELL_CYCLE_CHECKPOINT	0.0212705	0.152186	0.352488	-0.660316	-1.5962	16
279	GOBP_REGULATION_OF_GLIAL_CELL_DIFFERENTIATION	0.00644808	0.0811379	0.407018	-0.531499	-1.59609	47
416	GOBP_SENSORY_PERCEPTION_OF_CHEMICAL_STIMULUS	0.0157857	0.133306	0.352488	-0.600781	-1.59584	24
105	GOBP_REGULATION_OF_MONOATOMIC_CATION_TRANSMEMBRANE_TRANSPORT	0.000316476	0.0105884	0.498493	-0.429091	-1.59474	203
407	GOBP_VENTRICULAR_CARDIAC_MUSCLE_CELL_ACTION_POTENTIAL	0.0148759	0.1284	0.38073	-0.63079	-1.59467	19
571	GOBP_REGULATION_OF_GLUCAN_BIOSYNTHETIC_PROCESS	0.0287306	0.176082	0.352488	-0.604639	-1.59086	22
450	GOBP_ORGANIC_CATION_TRANSPORT	0.0181727	0.141868	0.352488	-0.582299	-1.58888	29
379	GOBP_CARDIAC_MUSCLE_CELL_CONTRACTION	0.013023	0.119603	0.38073	-0.525684	-1.58559	48
147	GOBP_ANTERIOR_POSTERIOR_PATTERN_SPECIFICATION	0.000994925	0.0237512	0.45506	-0.445252	-1.58458	147
434	GOBP_HINDLIMB_MORPHOGENESIS	0.0172078	0.13886	0.352488	-0.595322	-1.58134	24
518	GOBP_RETROGRADE_AXONAL_TRANSPORT	0.0244111	0.165303	0.352488	-0.654041	-1.58103	16
575	GOBP_ATTACHMENT_OF_MITOTIC_SPINDLE_MICROTUBULES_TO_KINETOCHORE	0.0288376	0.176165	0.352488	-0.613796	-1.57948	20
244	GOBP_METAPHASE_PLATE_CONGRESSION	0.00471766	0.0679227	0.407018	-0.495752	-1.57804	66
295	GOBP_REGULATION_OF_SODIUM_ION_TRANSPORT	0.00728613	0.0867667	0.407018	-0.504537	-1.57725	59
445	GOBP_RETINA_MORPHOGENESIS_IN_CAMERA_TYPE_EYE	0.0179147	0.141425	0.352488	-0.558125	-1.57675	33
545	GOBP_REGULATION_OF_MUSCLE_ORGAN_DEVELOPMENT	0.0264097	0.169948	0.352488	-0.652223	-1.57664	16
341	GOBP_NEGATIVE_REGULATION_OF_TRANSPORTER_ACTIVITY	0.0101385	0.104447	0.38073	-0.504247	-1.57572	60
390	GOBP_CHROMOSOME_CONDENSATION	0.0135526	0.122077	0.38073	-0.565563	-1.57449	31
476	GOBP_TRANSLESION_SYNTHESIS	0.0199943	0.147299	0.352488	-0.594185	-1.57442	23
584	GOBP_PROTEIN_LOCALIZATION_TO_CELL_CELL_JUNCTION	0.0299554	0.179918	0.352488	-0.641901	-1.5743	17
515	GOBP_FACE_MORPHOGENESIS	0.0242796	0.165303	0.352488	-0.577434	-1.57042	28
537	GOBP_MITOTIC_CHROMOSOME_CONDENSATION	0.0257894	0.168384	0.352488	-0.631633	-1.56884	18
469	GOBP_MALE_MEIOTIC_NUCLEAR_DIVISION	0.0195575	0.146217	0.352488	-0.587706	-1.5684	25
70	GOBP_RNA_SPLICING	3.35681e-05	0.00168464	0.557332	-0.393966	-1.56753	401
257	GOBP_MEIOSIS_I_CELL_CYCLE_PROCESS	0.0054281	0.0741981	0.407018	-0.47851	-1.56561	78
563	GOBP_MEMBRANE_REPOLARIZATION	0.0283155	0.176082	0.352488	-0.578841	-1.56452	27
485	GOBP_ENDOCARDIAL_CUSHION_MORPHOGENESIS	0.0205921	0.149154	0.352488	-0.550456	-1.56274	35
353	GOBP_POSITIVE_REGULATION_OF_GLIOGENESIS	0.010911	0.108585	0.38073	-0.522054	-1.56249	46
588	GOBP_GLYCOLYTIC_PROCESS_THROUGH_FRUCTOSE_6_PHOSPHATE	0.0304758	0.181768	0.352488	-0.654231	-1.56116	15
589	GOBP_REGULATION_OF_EXIT_FROM_MITOSIS	0.0304758	0.181768	0.352488	-0.653486	-1.55938	15
466	GOBP_ENDOCARDIAL_CUSHION_FORMATION	0.0194831	0.146217	0.352488	-0.586581	-1.55812	24
114	GOBP_CALCIUM_ION_TRANSPORT	0.000409906	0.0125464	0.498493	-0.408377	-1.55317	252
444	GOBP_NERVE_DEVELOPMENT	0.0179052	0.141425	0.352488	-0.502114	-1.5529	56
520	GOBP_POSITIVE_REGULATION_OF_CELLULAR_CARBOHYDRATE_METABOLIC_PROCESS	0.0244685	0.165303	0.352488	-0.544971	-1.55245	36
100	GOBP_REGULATION_OF_MONOATOMIC_ION_TRANSPORT	0.000210842	0.00740687	0.518848	-0.400196	-1.55149	312
477	GOBP_REGULATION_OF_EPIDERMIS_DEVELOPMENT	0.0200103	0.147299	0.352488	-0.528271	-1.55144	42
138	GOBP_TELENCEPHALON_DEVELOPMENT	0.000903994	0.0229395	0.477271	-0.417927	-1.54974	200
358	GOBP_REGULATION_OF_MUSCLE_HYPERTROPHY	0.011099	0.108912	0.38073	-0.515563	-1.54823	47
423	GOBP_MAMMARY_GLAND_MORPHOGENESIS	0.0161849	0.134395	0.352488	-0.5508	-1.54823	32
565	GOBP_EMBRYONIC_HINDLIMB_MORPHOGENESIS	0.0286391	0.176082	0.352488	-0.623196	-1.54789	18
141	GOBP_CALCIUM_ION_TRANSMEMBRANE_TRANSPORT	0.000932465	0.0231059	0.477271	-0.417089	-1.54663	200
590	GOBP_EYE_PHOTORECEPTOR_CELL_DIFFERENTIATION	0.0306212	0.182326	0.352488	-0.590544	-1.54373	21
457	GOBP_POSITIVE_REGULATION_OF_CATION_CHANNEL_ACTIVITY	0.0185655	0.142714	0.352488	-0.528823	-1.54026	41
517	GOBP_NEUROPEPTIDE_SIGNALING_PATHWAY	0.0243711	0.165303	0.352488	-0.56426	-1.53965	29
145	GOBP_CELL_CYCLE_CHECKPOINT_SIGNALING	0.000969153	0.0234802	0.477271	-0.420089	-1.53785	175
58	GOBP_TISSUE_MORPHOGENESIS	1.68369e-05	0.00101979	0.57561	-0.382829	-1.5377	465
309	GOBP_RIBOSOMAL_LARGE_SUBUNIT_BIOGENESIS	0.00806287	0.0916663	0.38073	-0.482508	-1.53589	66
633	GOBP_POSITIVE_REGULATION_OF_MEIOTIC_CELL_CYCLE	0.0368611	0.20457	0.321776	-0.643529	-1.53562	15
543	GOBP_NEGATIVE_REGULATION_OF_ACTIN_FILAMENT_BUNDLE_ASSEMBLY	0.0261242	0.168896	0.352488	-0.575226	-1.53509	25
527	GOBP_REPLICATION_FORK_PROCESSING	0.0251612	0.167496	0.352488	-0.523317	-1.53449	43
608	GOBP_WATER_HOMEOSTASIS	0.0329332	0.190287	0.321776	-0.61745	-1.53362	18
550	GOBP_CARDIAC_CONDUCTION_SYSTEM_DEVELOPMENT	0.0266952	0.170509	0.352488	-0.573769	-1.53121	25
644	GOBP_POSITIVE_REGULATION_OF_CALCINEURIN_MEDIATED_SIGNALING	0.0386025	0.210576	0.321776	-0.641187	-1.53004	15
643	GOBP_NEGATIVE_REGULATION_OF_FIBROBLAST_GROWTH_FACTOR_RECEPTOR_SIGNALING_PATHWAY	0.0386025	0.210576	0.321776	-0.640809	-1.52913	15
210	GOBP_MEIOTIC_CELL_CYCLE_PROCESS	0.00336957	0.0563681	0.431708	-0.434266	-1.52796	138
511	GOBP_REGULATION_OF_NCRNA_TRANSCRIPTION	0.0237495	0.163272	0.352488	-0.575008	-1.52738	24
200	GOBP_POSITIVE_REGULATION_OF_MONOATOMIC_ION_TRANSPORT	0.00295125	0.0518386	0.431708	-0.438224	-1.52723	126
331	GOBP_NEGATIVE_REGULATION_OF_TRANSMEMBRANE_TRANSPORT	0.00957037	0.101573	0.38073	-0.453254	-1.52636	93
327	GOBP_MUSCLE_HYPERTROPHY	0.00935291	0.10041	0.38073	-0.479401	-1.526	66
226	GOBP_MAMMARY_GLAND_DEVELOPMENT	0.00388718	0.0602602	0.431708	-0.448443	-1.52578	103
599	GOBP_MITOTIC_SISTER_CHROMATID_COHESION	0.0315199	0.184857	0.321776	-0.550677	-1.52547	30
471	GOBP_GLUCAN_BIOSYNTHETIC_PROCESS	0.0196779	0.146769	0.352488	-0.540162	-1.52448	34
108	GOBP_REGULATION_OF_NERVOUS_SYSTEM_DEVELOPMENT	0.00034127	0.0111008	0.498493	-0.389097	-1.52366	335
132	GOBP_POSITIVE_REGULATION_OF_CELL_CYCLE	0.000769894	0.0204897	0.477271	-0.400329	-1.52301	253
603	GOBP_POSITIVE_REGULATION_OF_GLIAL_CELL_DIFFERENTIATION	0.0320778	0.186881	0.321776	-0.549565	-1.52239	30
88	GOBP_RIBONUCLEOPROTEIN_COMPLEX_BIOGENESIS	8.55456e-05	0.00341502	0.538434	-0.381457	-1.5218	426
334	GOBP_AXIS_SPECIFICATION	0.0097177	0.10221	0.38073	-0.494204	-1.52158	55
269	GOBP_MITOTIC_CELL_CYCLE_CHECKPOINT_SIGNALING	0.00599186	0.0780298	0.407018	-0.434524	-1.51933	131
580	GOBP_MITOTIC_RECOMBINATION	0.0295075	0.178724	0.352488	-0.573362	-1.51925	23
493	GOBP_FACE_DEVELOPMENT	0.0214689	0.152955	0.352488	-0.509973	-1.5186	45
95	GOBP_MITOTIC_CELL_CYCLE_PHASE_TRANSITION	0.000175223	0.00647957	0.518848	-0.382899	-1.51673	391
684	GOBP_CELLULAR_RESPONSE_TO_REACTIVE_NITROGEN_SPECIES	0.0461487	0.237018	0.321776	-0.635602	-1.51671	15
631	GOBP_REGULATION_OF_ATTACHMENT_OF_SPINDLE_MICROTUBULES_TO_KINETOCHORE	0.0363696	0.202482	0.321776	-0.610618	-1.51664	18
380	GOBP_ENERGY_RESERVE_METABOLIC_PROCESS	0.0130328	0.119603	0.38073	-0.482481	-1.51574	61
613	GOBP_RESPONSE_TO_ELECTRICAL_STIMULUS	0.0335699	0.192383	0.321776	-0.567068	-1.51332	25
110	GOBP_REGULATION_OF_TRANSMEMBRANE_TRANSPORT	0.000361207	0.0115356	0.498493	-0.388195	-1.51293	325
675	GOBP_POSITIVE_REGULATION_BY_HOST_OF_VIRAL_TRANSCRIPTION	0.0438988	0.228469	0.321776	-0.625699	-1.51252	16
82	GOBP_CELL_CYCLE_PHASE_TRANSITION	6.38794e-05	0.00273669	0.538434	-0.374807	-1.51136	476
612	GOBP_MATURATION_OF_5_8S_RRNA_FROM_TRICISTRONIC_RRNA_TRANSCRIPT_SSU_RRNA_5_8S_RRNA_LSU_RRNA	0.0335699	0.192383	0.321776	-0.565862	-1.51011	25
68	GOBP_DEVELOPMENTAL_GROWTH	3.02462e-05	0.00156257	0.57561	-0.374433	-1.50919	480
192	GOBP_MICROTUBULE_CYTOSKELETON_ORGANIZATION_INVOLVED_IN_MITOSIS	0.00266817	0.0485952	0.431708	-0.422938	-1.50914	148
669	GOBP_NEGATIVE_REGULATION_OF_GLIOGENESIS	0.0428345	0.224929	0.321776	-0.560965	-1.50891	26
630	GOBP_PULMONARY_VALVE_DEVELOPMENT	0.0361384	0.201514	0.321776	-0.577078	-1.50853	21
524	GOBP_POSITIVE_REGULATION_OF_CYTOKINESIS	0.0250267	0.167496	0.352488	-0.54083	-1.50564	31
693	GOBP_RESPONSE_TO_NITRIC_OXIDE	0.0478902	0.242682	0.321776	-0.630725	-1.50507	15
338	GOBP_RNA_EXPORT_FROM_NUCLEUS	0.00991235	0.103024	0.38073	-0.459899	-1.50472	78
646	GOBP_PITUITARY_GLAND_DEVELOPMENT	0.0392333	0.213354	0.321776	-0.605272	-1.50337	18
605	GOBP_INNER_EAR_AUDITORY_RECEPTOR_CELL_DIFFERENTIATION	0.0323176	0.18765	0.321776	-0.566947	-1.50225	23
616	GOBP_REGULATION_OF_GLYCOGEN_METABOLIC_PROCESS	0.0341437	0.194719	0.321776	-0.562585	-1.50136	25
715	GOBP_POSITIVE_REGULATION_OF_RHO_PROTEIN_SIGNAL_TRANSDUCTION	0.0512352	0.251733	0.321776	-0.583382	-1.50122	20
382	GOBP_LIMBIC_SYSTEM_DEVELOPMENT	0.0130591	0.119603	0.38073	-0.461547	-1.49924	75
456	GOBP_ROOF_OF_MOUTH_DEVELOPMENT	0.0185411	0.142714	0.352488	-0.467718	-1.49905	70
640	GOBP_HEAD_MORPHOGENESIS	0.0382051	0.20971	0.321776	-0.529965	-1.4972	33
432	GOBP_ARTERY_DEVELOPMENT	0.0171949	0.13886	0.352488	-0.454711	-1.4938	80
705	GOBP_REGULATION_OF_TRANSCRIPTION_OF_NUCLEOLAR_LARGE_RRNA_BY_RNA_POLYMERASE_I	0.0502121	0.249243	0.321776	-0.625969	-1.49372	15
140	GOBP_FOREBRAIN_DEVELOPMENT	0.000927969	0.0231059	0.477271	-0.389499	-1.49314	275
617	GOBP_NEGATIVE_REGULATION_OF_NEURON_DIFFERENTIATION	0.0342801	0.19518	0.321776	-0.508288	-1.49275	42
190	GOBP_REGULATION_OF_MEMBRANE_POTENTIAL	0.00263438	0.0485952	0.431708	-0.393151	-1.49162	238
275	GOBP_REGULATION_OF_NEURON_DIFFERENTIATION	0.00630509	0.0805447	0.407018	-0.430012	-1.4897	121
690	GOBP_MALE_MEIOSIS_I	0.0477099	0.242682	0.287857	-0.616152	-1.48944	16
514	GOBP_TISSUE_REGENERATION	0.0242208	0.165303	0.352488	-0.493707	-1.48866	49
683	GOBP_CORPUS_CALLOSUM_DEVELOPMENT	0.0458716	0.23594	0.287857	-0.569389	-1.48843	21
529	GOBP_CARDIAC_VENTRICLE_MORPHOGENESIS	0.0252496	0.167496	0.352488	-0.499449	-1.48726	45
133	GOBP_REGULATION_OF_NEUROGENESIS	0.000804832	0.0212584	0.477271	-0.386635	-1.48619	284
689	GOBP_CELL_MIGRATION_INVOLVED_IN_HEART_DEVELOPMENT	0.0477099	0.242682	0.287857	-0.614791	-1.48615	16
540	GOBP_BASE_EXCISION_REPAIR	0.0258831	0.168384	0.352488	-0.510214	-1.48606	41
271	GOBP_NEGATIVE_REGULATION_OF_BINDING	0.0060728	0.0787223	0.407018	-0.424133	-1.48487	132
544	GOBP_NEUROMUSCULAR_JUNCTION_DEVELOPMENT	0.0261541	0.168896	0.352488	-0.509287	-1.48336	41
181	GOBP_REGULATION_OF_MONOATOMIC_ION_TRANSMEMBRANE_TRANSPORT	0.00226811	0.0440213	0.431708	-0.390191	-1.48262	247
532	GOBP_REGULATION_OF_ATP_DEPENDENT_ACTIVITY	0.0253774	0.167577	0.352488	-0.474511	-1.48132	58
260	GOBP_REGULATION_OF_SYNAPSE_STRUCTURE_OR_ACTIVITY	0.00556985	0.0752572	0.407018	-0.40813	-1.48089	168
592	GOBP_REGULATION_OF_ORGAN_GROWTH	0.0308471	0.18305	0.352488	-0.468062	-1.48075	64
198	GOBP_MEIOTIC_CELL_CYCLE	0.00288626	0.0511591	0.431708	-0.401835	-1.48057	185
583	GOBP_CARDIAC_EPITHELIAL_TO_MESENCHYMAL_TRANSITION	0.029736	0.179181	0.352488	-0.531711	-1.48025	31
227	GOBP_REGULATION_OF_DNA_REPAIR	0.00390896	0.0602602	0.407018	-0.397965	-1.47936	205
312	GOBP_PLACENTA_DEVELOPMENT	0.00822333	0.0921536	0.38073	-0.429239	-1.47897	114
495	GOBP_EMBRYONIC_HEART_TUBE_MORPHOGENESIS	0.0219299	0.155392	0.352488	-0.493422	-1.4768	46
615	GOBP_REGULATION_OF_HISTONE_METHYLATION	0.0339148	0.193728	0.321776	-0.488842	-1.47447	48
249	GOBP_REGULATION_OF_BLOOD_CIRCULATION	0.00509085	0.0715982	0.407018	-0.414259	-1.47428	147
707	GOBP_TRABECULA_FORMATION	0.0502793	0.249243	0.276501	-0.572504	-1.47323	20
679	GOBP_POSITIVE_REGULATION_OF_NUCLEAR_DIVISION	0.0453512	0.234637	0.321776	-0.521243	-1.47256	33
562	GOBP_NEURAL_RETINA_DEVELOPMENT	0.028054	0.175362	0.352488	-0.505194	-1.47144	41
720	GOBP_NEGATIVE_REGULATION_OF_CELLULAR_RESPONSE_TO_INSULIN_STIMULUS	0.0525328	0.256272	0.271289	-0.540836	-1.47089	28
300	GOBP_HINDBRAIN_DEVELOPMENT	0.00771079	0.0899063	0.407018	-0.427599	-1.47049	110
296	GOBP_CELLULAR_RESPONSE_TO_SALT	0.00732262	0.0869066	0.407018	-0.421698	-1.47043	128
419	GOBP_REGULATION_OF_SYNAPSE_ASSEMBLY	0.0159398	0.133643	0.352488	-0.450678	-1.46873	77
505	GOBP_NUCLEOSOME_ORGANIZATION	0.0232192	0.161523	0.352488	-0.447019	-1.46854	80
737	GOBP_NEGATIVE_REGULATION_OF_ATP_DEPENDENT_ACTIVITY	0.0550285	0.2623	0.266351	-0.598104	-1.46689	17
716	GOBP_N_GLYCAN_PROCESSING	0.0515267	0.252459	0.276501	-0.606718	-1.46664	16
733	GOBP_NEGATIVE_REGULATION_OF_MYOBLAST_DIFFERENTIATION	0.0540541	0.259061	0.271289	-0.614475	-1.46629	15
555	GOBP_REGULATION_OF_MICROTUBULE_POLYMERIZATION_OR_DEPOLYMERIZATION	0.0270828	0.171427	0.352488	-0.449785	-1.46383	76
348	GOBP_NEGATIVE_REGULATION_OF_CYTOSKELETON_ORGANIZATION	0.0105905	0.106909	0.38073	-0.418546	-1.46346	131
146	GOBP_ACTIN_FILAMENT_ORGANIZATION	0.000977475	0.0235197	0.45506	-0.371646	-1.46311	350
595	GOBP_SPLICEOSOMAL_COMPLEX_ASSEMBLY	0.0312577	0.184202	0.321776	-0.456654	-1.46252	69
175	GOBP_REGULATION_OF_MRNA_METABOLIC_PROCESS	0.00207723	0.0414946	0.431708	-0.383501	-1.46237	257
277	GOBP_SPINDLE_ORGANIZATION	0.00638522	0.0807909	0.407018	-0.397237	-1.46062	181
144	GOBP_SENSORY_ORGAN_DEVELOPMENT	0.000954722	0.0232912	0.477271	-0.37006	-1.46054	356
738	GOBP_REGULATION_OF_BICELLULAR_TIGHT_JUNCTION_ASSEMBLY	0.0553435	0.263171	0.266351	-0.603656	-1.45924	16
635	GOBP_RESPIRATORY_GASEOUS_EXCHANGE_BY_RESPIRATORY_SYSTEM	0.0371193	0.205076	0.321776	-0.483552	-1.45851	48
557	GOBP_POST_EMBRYONIC_DEVELOPMENT	0.0274994	0.173148	0.352488	-0.454931	-1.45807	70
523	GOBP_DNA_TEMPLATED_DNA_REPLICATION_MAINTENANCE_OF_FIDELITY	0.0247561	0.166287	0.352488	-0.476747	-1.45531	52
721	GOBP_CLEAVAGE_INVOLVED_IN_RRNA_PROCESSING	0.0527307	0.256272	0.271289	-0.533064	-1.45453	29
547	GOBP_NEGATIVE_REGULATION_OF_CALCIUM_ION_TRANSPORT	0.0265041	0.169948	0.352488	-0.48592	-1.45435	46
553	GOBP_MOLTING_CYCLE_PROCESS	0.0269787	0.171386	0.352488	-0.462879	-1.45404	62
317	GOBP_PALLIUM_DEVELOPMENT	0.00833063	0.0923202	0.38073	-0.41391	-1.45396	137
754	GOBP_TRABECULA_MORPHOGENESIS	0.0583252	0.271448	0.321776	-0.506048	-1.45367	37
325	GOBP_MITOTIC_SPINDLE_ORGANIZATION	0.0090761	0.0981057	0.38073	-0.417795	-1.45363	123
781	GOBP_ANGIOGENESIS_INVOLVED_IN_WOUND_HEALING	0.0612245	0.275392	0.248911	-0.552455	-1.45356	22
409	GOBP_REGULATION_OF_CYTOKINESIS	0.0151132	0.129811	0.38073	-0.44927	-1.4531	73
714	GOBP_POSITIVE_REGULATION_OF_CALCIUM_ION_TRANSMEMBRANE_TRANSPORTER_ACTIVITY	0.0511883	0.251733	0.271289	-0.514326	-1.45301	33
628	GOBP_NUCLEAR_TRANSCRIBED_MRNA_CATABOLIC_PROCESS_DEADENYLATION_DEPENDENT_DECAY	0.0355129	0.198657	0.321776	-0.459152	-1.45256	64
739	GOBP_MATURATION_OF_5_8S_RRNA	0.055361	0.263171	0.321776	-0.509701	-1.45198	36
632	GOBP_RESPONSE_TO_ISCHEMIA	0.0366368	0.203647	0.321776	-0.487364	-1.45127	45
430	GOBP_POSITIVE_REGULATION_OF_MONOATOMIC_ION_TRANSMEMBRANE_TRANSPORT	0.0170518	0.13886	0.352488	-0.43049	-1.45126	94
761	GOBP_PULMONARY_VALVE_MORPHOGENESIS	0.0588235	0.271547	0.257206	-0.59163	-1.45101	17
706	GOBP_NEGATIVE_REGULATION_OF_DNA_BINDING	0.0502693	0.249243	0.271289	-0.492935	-1.44766	42
558	GOBP_CARDIAC_CONDUCTION	0.0275026	0.173148	0.352488	-0.460751	-1.44747	61
307	GOBP_NEGATIVE_REGULATION_OF_SUPRAMOLECULAR_FIBER_ORGANIZATION	0.0079839	0.0911399	0.38073	-0.413322	-1.44632	130
814	GOBP_NEGATIVE_REGULATION_OF_CARDIAC_MUSCLE_TISSUE_GROWTH	0.066055	0.284726	0.237794	-0.553258	-1.44627	21
570	GOBP_REGULATION_OF_DOUBLE_STRAND_BREAK_REPAIR_VIA_HOMOLOGOUS_RECOMBINATION	0.0287238	0.176082	0.352488	-0.451986	-1.44596	68
598	GOBP_MITOTIC_METAPHASE_PLATE_CONGRESSION	0.0313558	0.184202	0.321776	-0.471831	-1.44571	54
815	GOBP_PHOTOPERIODISM	0.066055	0.284726	0.237794	-0.552985	-1.44555	21
681	GOBP_POSTSYNAPTIC_SIGNAL_TRANSDUCTION	0.0458064	0.23594	0.321776	-0.545536	-1.44552	23
722	GOBP_REGULATION_OF_MICROTUBULE_DEPOLYMERIZATION	0.0527307	0.256272	0.271289	-0.529558	-1.44497	29
189	GOBP_PATTERN_SPECIFICATION_PROCESS	0.0025947	0.0482286	0.431708	-0.37241	-1.44394	311
216	GOBP_EPITHELIAL_TUBE_MORPHOGENESIS	0.00353391	0.0574751	0.431708	-0.379052	-1.44326	250
794	GOBP_CELLULAR_MODIFIED_AMINO_ACID_BIOSYNTHETIC_PROCESS	0.0630798	0.278717	0.245042	-0.547866	-1.44148	22
460	GOBP_RNA_DESTABILIZATION	0.0190432	0.145432	0.352488	-0.427357	-1.4407	94
717	GOBP_POSITIVE_REGULATION_OF_MITOTIC_NUCLEAR_DIVISION	0.0515267	0.252459	0.276501	-0.539723	-1.44035	25
795	GOBP_POSITIVE_REGULATION_OF_RELEASE_OF_SEQUESTERED_CALCIUM_ION_INTO_CYTOSOL	0.0630798	0.278717	0.245042	-0.546291	-1.43734	22
542	GOBP_HISTONE_LYSINE_METHYLATION	0.0261143	0.168896	0.352488	-0.430174	-1.43647	90
606	GOBP_EMBRYONIC_HEART_TUBE_DEVELOPMENT	0.0323701	0.18765	0.321776	-0.463075	-1.4362	57
340	GOBP_HISTONE_METHYLATION	0.0100672	0.104018	0.38073	-0.417896	-1.43612	113
392	GOBP_ORGAN_GROWTH	0.0138572	0.124184	0.38073	-0.413668	-1.43582	122
202	GOBP_REGULATION_OF_DEVELOPMENTAL_GROWTH	0.00306718	0.0530838	0.431708	-0.381588	-1.4356	228
455	GOBP_INSULIN_RECEPTOR_SIGNALING_PATHWAY	0.0184839	0.142712	0.352488	-0.424941	-1.4353	97
367	GOBP_NEURON_PROJECTION_GUIDANCE	0.0119356	0.11425	0.38073	-0.398079	-1.4343	161
440	GOBP_RESPONSE_TO_PURINE_CONTAINING_COMPOUND	0.0176083	0.140586	0.352488	-0.42637	-1.43367	92
807	GOBP_INNER_EAR_RECEPTOR_CELL_STEREOCILIUM_ORGANIZATION	0.0651769	0.283726	0.24134	-0.556463	-1.43195	20
709	GOBP_REGULATION_OF_CARDIAC_MUSCLE_CELL_ACTION_POTENTIAL	0.0503027	0.249243	0.321776	-0.540297	-1.43164	23
691	GOBP_MECHANORECEPTOR_DIFFERENTIATION	0.0477941	0.242682	0.282013	-0.497712	-1.42973	37
770	GOBP_POSITIVE_REGULATION_OF_RNA_SPLICING	0.0597015	0.272378	0.252961	-0.506072	-1.42827	34
792	GOBP_REGULATION_OF_POLYSACCHARIDE_METABOLIC_PROCESS	0.0628466	0.278717	0.245042	-0.512806	-1.42762	31
168	GOBP_INORGANIC_ION_HOMEOSTASIS	0.00168911	0.0353206	0.45506	-0.366474	-1.42665	324
472	GOBP_POSITIVE_REGULATION_OF_CELL_CYCLE_PHASE_TRANSITION	0.0197244	0.146804	0.352488	-0.422015	-1.42541	97
323	GOBP_RNA_LOCALIZATION	0.00868614	0.0944719	0.38073	-0.387825	-1.42444	179
804	GOBP_POSITIVE_REGULATION_OF_CYCLIN_DEPENDENT_PROTEIN_KINASE_ACTIVITY	0.0643939	0.281363	0.245042	-0.563064	-1.42345	19
366	GOBP_REGULATION_OF_DOUBLE_STRAND_BREAK_REPAIR	0.0119219	0.11425	0.38073	-0.408397	-1.42303	127
696	GOBP_POSITIVE_REGULATION_OF_CARBOHYDRATE_METABOLIC_PROCESS	0.0483871	0.24423	0.276501	-0.467512	-1.42294	51
397	GOBP_CARDIAC_CHAMBER_DEVELOPMENT	0.0143242	0.126563	0.38073	-0.408919	-1.42274	123
711	GOBP_REGULATION_OF_MEIOTIC_CELL_CYCLE	0.0505415	0.2494	0.271289	-0.477493	-1.42188	45
866	GOBP_RENAL_FILTRATION	0.0733945	0.297532	0.224966	-0.543335	-1.42033	21
692	GOBP_MAMMARY_GLAND_EPITHELIUM_DEVELOPMENT	0.0478723	0.242682	0.276501	-0.464535	-1.41966	53
895	GOBP_POSITIVE_REGULATION_OF_VASCULAR_ENDOTHELIAL_CELL_PROLIFERATION	0.0772201	0.302645	0.224966	-0.594572	-1.4188	15
857	GOBP_POSITIVE_REGULATION_OF_MULTICELLULAR_ORGANISM_GROWTH	0.072381	0.296703	0.231127	-0.570981	-1.4182	18
811	GOBP_ESTABLISHMENT_OF_MITOTIC_SPINDLE_LOCALIZATION	0.0658135	0.284726	0.237794	-0.501561	-1.41695	33
157	GOBP_POSITIVE_REGULATION_OF_TRANSFERASE_ACTIVITY	0.00146393	0.0327566	0.45506	-0.35774	-1.41648	376
833	GOBP_REGULATORY_T_CELL_DIFFERENTIATION	0.0681818	0.287163	0.237794	-0.560069	-1.41588	19
825	GOBP_FOREBRAIN_GENERATION_OF_NEURONS	0.0676417	0.287163	0.234393	-0.50097	-1.41528	33
916	GOBP_CALCIUM_ION_TRANSPORT_INTO_CYTOSOL	0.0810811	0.310783	0.21925	-0.592628	-1.41416	15
293	GOBP_GLIOGENESIS	0.00724654	0.0867667	0.407018	-0.377946	-1.41323	216
712	GOBP_REGULATION_OF_PROTEIN_TYROSINE_KINASE_ACTIVITY	0.0505473	0.2494	0.321776	-0.44628	-1.41184	64
415	GOBP_POSITIVE_REGULATION_OF_TRANSMEMBRANE_TRANSPORT	0.0156906	0.132822	0.352488	-0.404703	-1.41118	128
749	GOBP_INTRACELLULAR_ESTROGEN_RECEPTOR_SIGNALING_PATHWAY	0.057971	0.271448	0.252961	-0.484499	-1.41116	41
376	GOBP_REGULATION_OF_SIGNALING_RECEPTOR_ACTIVITY	0.0125294	0.117064	0.38073	-0.417815	-1.41014	100
843	GOBP_REGULATION_OF_HISTONE_H3_K4_METHYLATION	0.0698113	0.290571	0.234393	-0.523753	-1.40882	26
839	GOBP_PROTEIN_LOCALIZATION_TO_MICROTUBULE_ORGANIZING_CENTER	0.0690909	0.289292	0.231127	-0.501038	-1.40835	32
619	GOBP_EPIDERMAL_CELL_DIFFERENTIATION	0.0344439	0.195479	0.321776	-0.413402	-1.40502	105
356	GOBP_GLIAL_CELL_DIFFERENTIATION	0.0110297	0.108841	0.38073	-0.391263	-1.4044	154
793	GOBP_NEGATIVE_REGULATION_OF_SMOOTH_MUSCLE_CELL_MIGRATION	0.0629771	0.278717	0.248911	-0.525689	-1.4029	25
786	GOBP_BODY_MORPHOGENESIS	0.0618182	0.276177	0.245042	-0.47796	-1.4015	43
763	GOBP_PERIPHERAL_NERVOUS_SYSTEM_DEVELOPMENT	0.0591398	0.271973	0.248911	-0.461856	-1.40054	50
486	GOBP_CARDIAC_CHAMBER_MORPHOGENESIS	0.0206398	0.149193	0.352488	-0.419602	-1.40005	88
401	GOBP_SKIN_DEVELOPMENT	0.014679	0.128361	0.38073	-0.386638	-1.39903	164
961	GOBP_RNA_CAPPING	0.0893855	0.32585	0.204295	-0.543605	-1.39886	20
924	GOBP_REGULATION_OF_INTRACELLULAR_ESTROGEN_RECEPTOR_SIGNALING_PATHWAY	0.0825516	0.313857	0.213928	-0.514251	-1.39858	28
332	GOBP_DENDRITE_DEVELOPMENT	0.0096363	0.101816	0.38073	-0.380421	-1.39834	183
336	GOBP_MAINTENANCE_OF_LOCATION_IN_CELL	0.00984327	0.10277	0.38073	-0.387097	-1.39805	159
461	GOBP_CELL_CYCLE_G2_M_PHASE_TRANSITION	0.0190912	0.145482	0.352488	-0.398248	-1.39778	134
823	GOBP_NEGATIVE_REGULATION_OF_DNA_RECOMBINATION	0.0674157	0.287163	0.237794	-0.492248	-1.39748	35
762	GOBP_MEMBRANE_DEPOLARIZATION	0.0591398	0.271973	0.248911	-0.460387	-1.39609	50
821	GOBP_CRANIAL_NERVE_DEVELOPMENT	0.0672897	0.287163	0.237794	-0.489613	-1.39475	36
834	GOBP_REGULATION_OF_SODIUM_ION_TRANSMEMBRANE_TRANSPORT	0.0682226	0.287163	0.231127	-0.47453	-1.39361	42
906	GOBP_INTESTINAL_ABSORPTION	0.0795455	0.308315	0.21925	-0.551156	-1.39335	19
530	GOBP_CARDIAC_VENTRICLE_DEVELOPMENT	0.0252698	0.167496	0.352488	-0.416435	-1.39268	91
790	GOBP_NEURAL_NUCLEUS_DEVELOPMENT	0.0625	0.277927	0.24134	-0.463432	-1.39168	47
923	GOBP_ESTABLISHMENT_OF_SPINDLE_ORIENTATION	0.0822669	0.313113	0.2114	-0.492142	-1.39035	33
233	GOBP_EMBRYONIC_ORGAN_DEVELOPMENT	0.00416786	0.0628399	0.407018	-0.357638	-1.38982	320
458	GOBP_RESPONSE_TO_BMP	0.0186085	0.142733	0.352488	-0.402766	-1.38966	119
403	GOBP_POSITIVE_REGULATION_OF_RESPONSE_TO_DNA_DAMAGE_STIMULUS	0.0147252	0.128361	0.38073	-0.385659	-1.38959	158
999	GOBP_REGULATION_OF_THE_FORCE_OF_HEART_CONTRACTION	0.0965251	0.339432	0.199915	-0.580925	-1.38623	15
879	GOBP_VENTRICULAR_SEPTUM_MORPHOGENESIS	0.0749064	0.299056	0.224966	-0.488211	-1.38602	35
874	GOBP_ENTRAINMENT_OF_CIRCADIAN_CLOCK	0.0741445	0.29802	0.227987	-0.521744	-1.3859	24
188	GOBP_REGULATION_OF_MITOTIC_CELL_CYCLE	0.00258918	0.0482286	0.431708	-0.346896	-1.38451	421
820	GOBP_REGULATION_OF_HEART_GROWTH	0.0672727	0.287163	0.234393	-0.471944	-1.38386	43
949	GOBP_MOTOR_NEURON_APOPTOTIC_PROCESS	0.0871212	0.322349	0.208955	-0.547243	-1.38346	19
536	GOBP_MRNA_TRANSPORT	0.0257667	0.168384	0.352488	-0.401715	-1.38332	115
945	GOBP_NEGATIVE_REGULATION_OF_ORGAN_GROWTH	0.0863039	0.320685	0.208955	-0.508437	-1.38277	28
581	GOBP_RHO_PROTEIN_SIGNAL_TRANSDUCTION	0.0296213	0.179105	0.352488	-0.406582	-1.38265	104
504	GOBP_POSITIVE_REGULATION_OF_DNA_REPAIR	0.0231389	0.161284	0.352488	-0.39719	-1.38193	123
659	GOBP_REGULATION_OF_CIRCADIAN_RHYTHM	0.0416667	0.222117	0.287857	-0.416363	-1.38182	85
934	GOBP_PROTEIN_LOCALIZATION_TO_POSTSYNAPSE	0.0847458	0.318749	0.2114	-0.506208	-1.38125	29
893	GOBP_NEGATIVE_REGULATION_OF_MICROTUBULE_POLYMERIZATION_OR_DEPOLYMERIZATION	0.076779	0.302043	0.222056	-0.485595	-1.3786	35
470	GOBP_POSITIVE_REGULATION_OF_MRNA_METABOLIC_PROCESS	0.0195622	0.146217	0.352488	-0.39777	-1.378	121
736	GOBP_ARTERY_MORPHOGENESIS	0.0549645	0.2623	0.257206	-0.445315	-1.37723	56
688	GOBP_SKIN_EPIDERMIS_DEVELOPMENT	0.0470588	0.240287	0.271289	-0.423293	-1.37587	74
920	GOBP_U2_TYPE_PRESPLICEOSOME_ASSEMBLY	0.081749	0.312157	0.216543	-0.517692	-1.37514	24
183	GOBP_SYNAPTIC_SIGNALING	0.00237977	0.0455233	0.431708	-0.342623	-1.37437	463
743	GOBP_MITOTIC_SPINDLE_ASSEMBLY	0.0569948	0.269388	0.248911	-0.430429	-1.37399	67
1040	GOBP_CENTRIOLE_CENTRIOLE_COHESION	0.104247	0.351991	0.191892	-0.575661	-1.37367	15
333	GOBP_RESPONSE_TO_INSULIN	0.00965126	0.101816	0.38073	-0.370433	-1.37362	200
500	GOBP_EPIDERMIS_DEVELOPMENT	0.0227562	0.159885	0.352488	-0.372479	-1.37352	192
878	GOBP_POSITIVE_REGULATION_OF_SYNAPSE_ASSEMBLY	0.0747664	0.299056	0.224966	-0.482141	-1.37347	36
243	GOBP_AXON_DEVELOPMENT	0.0045477	0.0657451	0.407018	-0.348306	-1.37254	352
735	GOBP_ACTION_POTENTIAL	0.054433	0.260168	0.321776	-0.42162	-1.37217	76
468	GOBP_AGING	0.019498	0.146217	0.352488	-0.399224	-1.37195	113
673	GOBP_CHROMOSOME_LOCALIZATION	0.0436242	0.227714	0.282013	-0.417586	-1.37184	80
830	GOBP_CARDIAC_MUSCLE_CELL_ACTION_POTENTIAL	0.0681004	0.287163	0.231127	-0.452315	-1.37161	50
816	GOBP_POSITIVE_REGULATION_OF_MIRNA_METABOLIC_PROCESS	0.0661896	0.284956	0.234393	-0.449266	-1.37142	52
868	GOBP_POSITIVE_REGULATION_OF_NEURON_APOPTOTIC_PROCESS	0.0736086	0.297532	0.222056	-0.46696	-1.37138	42
983	GOBP_CGMP_MEDIATED_SIGNALING	0.0935115	0.334187	0.202072	-0.567192	-1.37109	16
963	GOBP_POSTREPLICATION_REPAIR	0.0895795	0.32585	0.202072	-0.484995	-1.37015	33
845	GOBP_NEGATIVE_REGULATION_OF_MUSCLE_CELL_DIFFERENTIATION	0.0698925	0.290571	0.227987	-0.451614	-1.36948	50
687	GOBP_DENDRITIC_SPINE_DEVELOPMENT	0.0469799	0.240233	0.271289	-0.42	-1.36875	77
1005	GOBP_RELAXATION_OF_MUSCLE	0.0971963	0.339752	0.195789	-0.516508	-1.3686	23
465	GOBP_TUBE_FORMATION	0.0194343	0.146217	0.352488	-0.395066	-1.36753	120
339	GOBP_RESPONSE_TO_METAL_ION	0.0100115	0.103748	0.38073	-0.360151	-1.36668	235
865	GOBP_AORTA_DEVELOPMENT	0.0733453	0.297532	0.222056	-0.452218	-1.36356	49
910	GOBP_RESPONSE_TO_NERVE_GROWTH_FACTOR	0.0801457	0.309147	0.213928	-0.471098	-1.36342	38
1078	GOBP_PEPTIDYL_LYSINE_DIMETHYLATION	0.113173	0.368499	0.179782	-0.518173	-1.36336	22
1077	GOBP_LYMPHOCYTE_CHEMOTAXIS	0.113173	0.368499	0.179782	-0.518134	-1.36326	22
962	GOBP_MULTICELLULAR_ORGANISMAL_LEVEL_CHEMICAL_HOMEOSTASIS	0.0895795	0.32585	0.202072	-0.48254	-1.36322	33
1055	GOBP_POSITIVE_REGULATION_OF_MUSCLE_HYPERTROPHY	0.108007	0.359502	0.184706	-0.52956	-1.36272	20
561	GOBP_REGULATION_OF_DNA_REPLICATION	0.0278512	0.174405	0.352488	-0.392504	-1.36236	122
989	GOBP_SCHWANN_CELL_DIFFERENTIATION	0.0946197	0.335771	0.197822	-0.491568	-1.36172	30
789	GOBP_PROTEIN_LOCALIZATION_TO_CYTOSKELETON	0.0623886	0.277783	0.24134	-0.444203	-1.36106	54
576	GOBP_APPENDAGE_MORPHOGENESIS	0.0288844	0.176165	0.352488	-0.39644	-1.36106	111
974	GOBP_POSITIVE_REGULATION_OF_SIGNALING_RECEPTOR_ACTIVITY	0.0914077	0.329687	0.199915	-0.481735	-1.36094	33
918	GOBP_GLUCOSE_IMPORT	0.0812274	0.310783	0.2114	-0.456968	-1.36076	45
798	GOBP_MOLTING_CYCLE	0.0635739	0.279868	0.234393	-0.424605	-1.35988	69
1067	GOBP_MOTOR_NEURON_AXON_GUIDANCE	0.10987	0.361736	0.183024	-0.52821	-1.35925	20
954	GOBP_MODIFIED_AMINO_ACID_TRANSPORT	0.0881801	0.324374	0.206588	-0.499767	-1.35919	28
185	GOBP_CELL_MORPHOGENESIS_INVOLVED_IN_DIFFERENTIATION	0.00247541	0.047006	0.431708	-0.338686	-1.35871	462
597	GOBP_SPINDLE_ASSEMBLY	0.0313531	0.184202	0.321776	-0.393486	-1.35839	118
955	GOBP_RESPONSE_TO_COCAINE	0.0881801	0.324374	0.206588	-0.499269	-1.35784	28
1019	GOBP_NEGATIVE_REGULATION_OF_MUSCLE_CONTRACTION	0.100379	0.345675	0.193813	-0.537007	-1.35758	19
760	GOBP_POSITIVE_REGULATION_OF_TRANSPORTER_ACTIVITY	0.0587248	0.271448	0.24134	-0.416509	-1.35738	77
213	GOBP_CELL_PART_MORPHOGENESIS	0.00348659	0.057388	0.431708	-0.335498	-1.35734	493
987	GOBP_PHOTORECEPTOR_CELL_DIFFERENTIATION	0.0942699	0.33544	0.197822	-0.487161	-1.35623	31
941	GOBP_GLIAL_CELL_PROLIFERATION	0.0859813	0.320258	0.208955	-0.476015	-1.35602	36
1023	GOBP_REGULATION_OF_EPIDERMAL_GROWTH_FACTOR_ACTIVATED_RECEPTOR_ACTIVITY	0.10076	0.345675	0.193813	-0.509834	-1.35426	24
502	GOBP_REGULATION_OF_CELL_JUNCTION_ASSEMBLY	0.0229351	0.1605	0.352488	-0.37611	-1.35417	157
1024	GOBP_REGULATION_OF_FIBROBLAST_GROWTH_FACTOR_RECEPTOR_SIGNALING_PATHWAY	0.10076	0.345675	0.193813	-0.509666	-1.35382	24
1031	GOBP_REGULATION_OF_NUCLEAR_TRANSCRIBED_MRNA_CATABOLIC_PROCESS_DEADENYLATION_DEPENDENT_DECAY	0.102662	0.349806	0.191892	-0.508973	-1.35198	24
800	GOBP_RIBOSOMAL_SMALL_SUBUNIT_BIOGENESIS	0.0637584	0.279979	0.231127	-0.414772	-1.35172	77
549	GOBP_EAR_DEVELOPMENT	0.0266469	0.170509	0.352488	-0.38738	-1.35168	129
967	GOBP_HEART_TRABECULA_MORPHOGENESIS	0.0896947	0.32585	0.206588	-0.506488	-1.35165	25
1074	GOBP_POSITIVE_REGULATION_OF_MRNA_SPLICING_VIA_SPLICEOSOME	0.111732	0.365469	0.181383	-0.525112	-1.35127	20
377	GOBP_INTRACELLULAR_MONOATOMIC_ION_HOMEOSTASIS	0.012692	0.118019	0.38073	-0.347835	-1.35117	315
1061	GOBP_SNO_S_RNA_METABOLIC_PROCESS	0.108779	0.360169	0.186433	-0.558692	-1.35054	16
488	GOBP_ESTABLISHMENT_OR_MAINTENANCE_OF_CELL_POLARITY	0.0210277	0.151374	0.352488	-0.365529	-1.34979	186
264	GOBP_REGULATION_OF_CELL_CYCLE_PHASE_TRANSITION	0.00569669	0.0758048	0.407018	-0.340486	-1.34816	376
808	GOBP_POSITIVE_REGULATION_OF_MITOTIC_CELL_CYCLE_PHASE_TRANSITION	0.0654362	0.284502	0.227987	-0.413461	-1.34745	77
873	GOBP_HIPPOCAMPUS_DEVELOPMENT	0.0741379	0.29802	0.216543	-0.425683	-1.34668	64
351	GOBP_CHROMATIN_REMODELING	0.0108506	0.108585	0.38073	-0.347347	-1.3466	312
832	GOBP_NON_CANONICAL_WNT_SIGNALING_PATHWAY	0.0681818	0.287163	0.227987	-0.427732	-1.34658	63
1039	GOBP_TELOMERASE_RNA_LOCALIZATION	0.104167	0.351991	0.190023	-0.532207	-1.34545	19
308	GOBP_TRANSMEMBRANE_RECEPTOR_PROTEIN_TYROSINE_KINASE_SIGNALING_PATHWAY	0.00799063	0.0911399	0.38073	-0.335499	-1.34496	453
1094	GOBP_RESPONSE_TO_ACETYLCHOLINE	0.115456	0.370748	0.17822	-0.522607	-1.34483	20
1069	GOBP_INOSITOL_PHOSPHATE_BIOSYNTHETIC_PROCESS	0.110476	0.363017	0.184706	-0.541405	-1.34473	18
725	GOBP_RETINA_DEVELOPMENT_IN_CAMERA_TYPE_EYE	0.053068	0.257142	0.252961	-0.397931	-1.34407	97
1144	GOBP_ATRIOVENTRICULAR_VALVE_DEVELOPMENT	0.12844	0.394228	0.166934	-0.513283	-1.34177	21
922	GOBP_CELLULAR_RESPONSE_TO_CORTICOSTEROID_STIMULUS	0.0821429	0.31298	0.208955	-0.446395	-1.34052	47
931	GOBP_REGULATION_OF_DENDRITIC_SPINE_DEVELOPMENT	0.0845324	0.318456	0.206588	-0.447886	-1.34051	46
516	GOBP_SENSORY_ORGAN_MORPHOGENESIS	0.0243105	0.165303	0.352488	-0.369571	-1.3404	167
877	GOBP_MRNA_EXPORT_FROM_NUCLEUS	0.0746004	0.298827	0.21925	-0.429361	-1.34038	58
1130	GOBP_EMBRYONIC_AXIS_SPECIFICATION	0.124767	0.387883	0.170932	-0.520765	-1.34009	20
1051	GOBP_REGULATION_OF_NEUROTRANSMITTER_RECEPTOR_ACTIVITY	0.106742	0.356787	0.186433	-0.47168	-1.33909	35
1113	GOBP_POSITIVE_REGULATION_OF_BMP_SIGNALING_PATHWAY	0.120148	0.379227	0.173748	-0.480717	-1.33829	31
835	GOBP_CAMERA_TYPE_EYE_MORPHOGENESIS	0.0683333	0.287163	0.222056	-0.40124	-1.33826	87
1098	GOBP_PROTEIN_DNA_COMPLEX_DISASSEMBLY	0.11619	0.371746	0.179782	-0.538412	-1.3373	18
242	GOBP_REGULATION_OF_DNA_METABOLIC_PROCESS	0.00443042	0.0643144	0.407018	-0.332718	-1.33702	466
889	GOBP_RENAL_SYSTEM_PROCESS	0.0758621	0.299779	0.213928	-0.422469	-1.33651	64
531	GOBP_CELLULAR_RESPONSE_TO_INORGANIC_SUBSTANCE	0.0253395	0.167577	0.352488	-0.377205	-1.33641	144
888	GOBP_HISTONE_H3_ACETYLATION	0.0758621	0.299779	0.213928	-0.421185	-1.33624	65
1027	GOBP_VENTRICULAR_CARDIAC_MUSCLE_TISSUE_MORPHOGENESIS	0.101695	0.347862	0.191892	-0.489693	-1.33619	29
1145	GOBP_HYPEROSMOTIC_RESPONSE	0.128492	0.394228	0.168238	-0.519222	-1.33612	20
1066	GOBP_APOPTOTIC_PROCESS_INVOLVED_IN_MORPHOGENESIS	0.109848	0.361736	0.184706	-0.528456	-1.33596	19
935	GOBP_POSITIVE_REGULATION_OF_CALCIUM_ION_TRANSMEMBRANE_TRANSPORT	0.0851064	0.319435	0.204295	-0.437134	-1.33592	53
1070	GOBP_FORELIMB_MORPHOGENESIS	0.110694	0.363017	0.183024	-0.491092	-1.3356	28
840	GOBP_RESPONSE_TO_FIBROBLAST_GROWTH_FACTOR	0.0694915	0.290465	0.222056	-0.411137	-1.3355	75
653	GOBP_MICROTUBULE_POLYMERIZATION_OR_DEPOLYMERIZATION	0.0408497	0.219762	0.287857	-0.387781	-1.33488	112
1216	GOBP_REGULATION_OF_CARDIAC_MUSCLE_CELL_MEMBRANE_REPOLARIZATION	0.142857	0.412034	0.161979	-0.55888	-1.33363	15
1083	GOBP_REGULATION_OF_ATP_BIOSYNTHETIC_PROCESS	0.113636	0.368499	0.181383	-0.527366	-1.33321	19
975	GOBP_DNA_METHYLATION	0.0915619	0.329905	0.197822	-0.45071	-1.3322	44
881	GOBP_MEIOTIC_CHROMOSOME_SEGREGATION	0.0752137	0.29941	0.213928	-0.415247	-1.33088	70
1157	GOBP_POTASSIUM_ION_IMPORT_ACROSS_PLASMA_MEMBRANE	0.130354	0.395462	0.166934	-0.51669	-1.3296	20
534	GOBP_RRNA_PROCESSING	0.0256352	0.168384	0.352488	-0.356461	-1.32959	210
896	GOBP_POSITIVE_REGULATION_OF_COLD_INDUCED_THERMOGENESIS	0.0773196	0.302645	0.2114	-0.415132	-1.32954	69
435	GOBP_TRANSMEMBRANE_RECEPTOR_PROTEIN_SERINE_THREONINE_KINASE_SIGNALING_PATHWAY	0.0172448	0.13886	0.352488	-0.345983	-1.32926	282
364	GOBP_POSITIVE_REGULATION_OF_CELL_DEVELOPMENT	0.0115342	0.111318	0.38073	-0.343031	-1.32891	308
318	GOBP_TAXIS	0.00837407	0.0925098	0.38073	-0.335806	-1.32864	372
484	GOBP_CELL_JUNCTION_ASSEMBLY	0.0204523	0.148449	0.352488	-0.342977	-1.32727	310
897	GOBP_SEGMENTATION	0.0773196	0.302645	0.2114	-0.414377	-1.32712	69
801	GOBP_NEGATIVE_REGULATION_OF_DEVELOPMENTAL_GROWTH	0.0642504	0.281363	0.227987	-0.39803	-1.32711	86
802	GOBP_NEGATIVE_REGULATION_OF_MONOATOMIC_ION_TRANSPORT	0.0642504	0.281363	0.227987	-0.39786	-1.32655	86
591	GOBP_REGULATION_OF_SYNAPTIC_PLASTICITY	0.0308088	0.18305	0.352488	-0.381514	-1.32622	124
519	GOBP_SENSORY_SYSTEM_DEVELOPMENT	0.0244373	0.165303	0.352488	-0.348405	-1.32545	255
703	GOBP_EPITHELIAL_TUBE_FORMATION	0.0496689	0.248203	0.261664	-0.387794	-1.32542	108
768	GOBP_NEURAL_PRECURSOR_CELL_PROLIFERATION	0.0595041	0.272184	0.237794	-0.389518	-1.32529	103
976	GOBP_MATURATION_OF_SSU_RRNA	0.0921986	0.331858	0.195789	-0.433619	-1.32518	53
1162	GOBP_NEUROTROPHIN_TRK_RECEPTOR_SIGNALING_PATHWAY	0.132216	0.399447	0.165657	-0.514957	-1.32514	20
880	GOBP_SOMITE_DEVELOPMENT	0.0749129	0.299056	0.216543	-0.421626	-1.32446	62
1202	GOBP_SNRNA_3_END_PROCESSING	0.13945	0.407559	0.159647	-0.506459	-1.32393	21
1043	GOBP_CELL_JUNCTION_MAINTENANCE	0.104779	0.352915	0.186433	-0.46073	-1.32349	37
664	GOBP_NEGATIVE_REGULATION_OF_WNT_SIGNALING_PATHWAY	0.0425049	0.22468	0.321776	-0.377944	-1.32317	132
662	GOBP_TEMPERATURE_HOMEOSTASIS	0.0422764	0.224124	0.282013	-0.378963	-1.32231	129
1109	GOBP_LUNG_EPITHELIUM_DEVELOPMENT	0.118738	0.37613	0.175204	-0.47733	-1.32228	30
1009	GOBP_MICROTUBULE_DEPOLYMERIZATION	0.0978261	0.340598	0.191892	-0.45392	-1.3221	41
1225	GOBP_FLUID_TRANSPORT	0.144788	0.415216	0.160801	-0.553798	-1.3215	15
1058	GOBP_VENTRICULAR_CARDIAC_MUSCLE_TISSUE_DEVELOPMENT	0.108456	0.360119	0.183024	-0.459916	-1.32115	37
393	GOBP_RIBOSOME_BIOGENESIS	0.0139408	0.124615	0.38073	-0.342747	-1.31988	288
1233	GOBP_REGULATION_OF_CARDIAC_CONDUCTION	0.146718	0.418022	0.159647	-0.552691	-1.31886	15
885	GOBP_REGULATION_OF_CYCLIN_DEPENDENT_PROTEIN_KINASE_ACTIVITY	0.0755034	0.29971	0.2114	-0.401302	-1.31835	80
682	GOBP_NEURON_MIGRATION	0.0458265	0.23594	0.271289	-0.378446	-1.31672	123
1102	GOBP_POSITIVE_REGULATION_OF_ATP_DEPENDENT_ACTIVITY	0.117757	0.375072	0.176694	-0.462081	-1.31632	36
1161	GOBP_LUNG_CELL_DIFFERENTIATION	0.131429	0.397682	0.168238	-0.529834	-1.31599	18
846	GOBP_NEURAL_TUBE_FORMATION	0.0701169	0.29095	0.21925	-0.391325	-1.31583	92
946	GOBP_NEGATIVE_REGULATION_OF_VASCULATURE_DEVELOPMENT	0.0863558	0.320685	0.199915	-0.411803	-1.31454	67
374	GOBP_CELLULAR_RESPONSE_TO_HORMONE_STIMULUS	0.0124493	0.116875	0.38073	-0.328917	-1.31372	432
361	GOBP_REGULATION_OF_ACTIN_FILAMENT_BASED_PROCESS	0.0114485	0.111318	0.38073	-0.339694	-1.31358	302
482	GOBP_REGULATION_OF_TRANS_SYNAPTIC_SIGNALING	0.0203706	0.148449	0.352488	-0.339385	-1.31326	303
862	GOBP_REGULATION_OF_ANIMAL_ORGAN_MORPHOGENESIS	0.0732113	0.297532	0.213928	-0.389317	-1.31246	94
607	GOBP_ESTABLISHMENT_OF_RNA_LOCALIZATION	0.0327368	0.189463	0.321776	-0.370803	-1.31205	145
944	GOBP_POSITIVE_REGULATION_OF_CELL_JUNCTION_ASSEMBLY	0.0860585	0.320258	0.199915	-0.41005	-1.3118	68
483	GOBP_POSITIVE_REGULATION_OF_KINASE_ACTIVITY	0.0204114	0.148449	0.352488	-0.340305	-1.31053	293
1135	GOBP_PLASMA_MEMBRANE_REPAIR	0.126415	0.391101	0.170932	-0.486674	-1.30908	26
1218	GOBP_REGULATION_OF_SYNCYTIUM_FORMATION_BY_PLASMA_MEMBRANE_FUSION	0.142857	0.412034	0.160801	-0.526972	-1.30889	18
824	GOBP_EMBRYONIC_APPENDAGE_MORPHOGENESIS	0.0674536	0.287163	0.224966	-0.391947	-1.30882	90
372	GOBP_MORPHOGENESIS_OF_AN_EPITHELIUM	0.0123761	0.116843	0.38073	-0.330322	-1.30877	384
289	GOBP_MONOATOMIC_ION_HOMEOSTASIS	0.0070295	0.0854485	0.407018	-0.330615	-1.30801	373
841	GOBP_EYE_MORPHOGENESIS	0.0695364	0.290465	0.21925	-0.382698	-1.30767	106
1219	GOBP_REGULATION_OF_TRANSCRIPTION_INVOLVED_IN_G1_S_TRANSITION_OF_MITOTIC_CELL_CYCLE	0.143389	0.41312	0.158514	-0.507621	-1.30626	20
701	GOBP_EPIGENETIC_REGULATION_OF_GENE_EXPRESSION	0.0495208	0.24782	0.257206	-0.365325	-1.30602	152
1271	GOBP_REGULATION_OF_MRNA_3_END_PROCESSING	0.155844	0.430748	0.151149	-0.496006	-1.30504	22
838	GOBP_STRESS_FIBER_ASSEMBLY	0.0689076	0.288869	0.222056	-0.389997	-1.30426	91
1262	GOBP_PHYSIOLOGICAL_CARDIAC_MUSCLE_HYPERTROPHY	0.1537	0.427852	0.154191	-0.531789	-1.30425	17
1032	GOBP_FIBROBLAST_GROWTH_FACTOR_RECEPTOR_SIGNALING_PATHWAY	0.102837	0.350064	0.184706	-0.426505	-1.30344	53
710	GOBP_TELOMERE_ORGANIZATION	0.0503937	0.249342	0.252961	-0.36229	-1.30267	155
1115	GOBP_NEGATIVE_REGULATION_OF_NOTCH_SIGNALING_PATHWAY	0.120527	0.379742	0.175204	-0.477282	-1.30232	29
685	GOBP_DEVELOPMENTAL_CELL_GROWTH	0.0465839	0.238904	0.261664	-0.35694	-1.30224	171
686	GOBP_NEURAL_TUBE_DEVELOPMENT	0.0466989	0.239145	0.266351	-0.370354	-1.30096	137
1187	GOBP_NEGATIVE_REGULATION_OF_STRIATED_MUSCLE_CELL_DIFFERENTIATION	0.136364	0.403577	0.160801	-0.462768	-1.30078	32
958	GOBP_HEART_GROWTH	0.0888502	0.325815	0.197822	-0.414034	-1.30061	62
876	GOBP_ERBB_SIGNALING_PATHWAY	0.0745033	0.298779	0.2114	-0.384284	-1.30035	102
953	GOBP_HEART_VALVE_DEVELOPMENT	0.0878735	0.323924	0.199915	-0.415961	-1.29984	60
1047	GOBP_CELLULAR_CARBOHYDRATE_BIOSYNTHETIC_PROCESS	0.106383	0.356378	0.181383	-0.425313	-1.2998	53
1181	GOBP_REGULATION_OF_KERATINOCYTE_DIFFERENTIATION	0.135496	0.402994	0.165657	-0.486769	-1.29903	25
1189	GOBP_POSITIVE_REGULATION_OF_HISTONE_METHYLATION	0.136704	0.403904	0.16318	-0.457538	-1.29895	35
650	GOBP_COGNITION	0.0400616	0.216518	0.282013	-0.3495	-1.29894	203
882	GOBP_REGULATION_OF_CELL_CYCLE_G2_M_PHASE_TRANSITION	0.0752508	0.29941	0.2114	-0.384231	-1.29889	99
678	GOBP_CIRCADIAN_RHYTHM	0.0450161	0.233247	0.271289	-0.36489	-1.29858	147
1221	GOBP_POSITIVE_REGULATION_OF_MYELOID_LEUKOCYTE_DIFFERENTIATION	0.143657	0.413144	0.158514	-0.459653	-1.29726	34
1001	GOBP_SOMATIC_DIVERSIFICATION_OF_IMMUNE_RECEPTORS	0.0967185	0.339433	0.188204	-0.40636	-1.29716	67
1280	GOBP_ENDONUCLEOLYTIC_CLEAVAGE_INVOLVED_IN_RRNA_PROCESSING	0.157495	0.432061	0.152145	-0.528875	-1.2971	17
1270	GOBP_ANAPHASE_PROMOTING_COMPLEX_DEPENDENT_CATABOLIC_PROCESS	0.155844	0.430748	0.151149	-0.492961	-1.29702	22
799	GOBP_PLASMA_MEMBRANE_ORGANIZATION	0.0637255	0.279979	0.227987	-0.376568	-1.29628	112
642	GOBP_MESENCHYME_DEVELOPMENT	0.0385208	0.210576	0.287857	-0.344667	-1.29577	224
1274	GOBP_ACYLGLYCEROL_HOMEOSTASIS	0.156371	0.430923	0.154191	-0.542708	-1.29504	15
671	GOBP_POSITIVE_REGULATION_OF_NERVOUS_SYSTEM_DEVELOPMENT	0.0431433	0.225875	0.271289	-0.348365	-1.29472	203
890	GOBP_PEPTIDYL_LYSINE_METHYLATION	0.0761589	0.300614	0.208955	-0.37885	-1.29452	106
528	GOBP_REGULATION_OF_MITOTIC_CELL_CYCLE_PHASE_TRANSITION	0.0252474	0.167496	0.352488	-0.335451	-1.29443	294
744	GOBP_RESPIRATORY_SYSTEM_DEVELOPMENT	0.0570523	0.269388	0.237794	-0.360523	-1.29406	154
1120	GOBP_MRNA_MODIFICATION	0.122411	0.383802	0.173748	-0.474155	-1.29379	29
656	GOBP_PROTEIN_POLYMERIZATION	0.0415385	0.222117	0.276501	-0.34488	-1.29344	220
1176	GOBP_REGULATION_OF_GLUCOSE_IMPORT	0.134191	0.40073	0.16318	-0.450184	-1.2932	37
1258	GOBP_POSITIVE_REGULATION_OF_HISTONE_H3_K4_METHYLATION	0.1527	0.42642	0.153159	-0.50254	-1.29319	20
777	GOBP_NUCLEAR_TRANSCRIBED_MRNA_CATABOLIC_PROCESS	0.0608553	0.274912	0.234393	-0.37313	-1.29264	121
1175	GOBP_MATURATION_OF_SSU_RRNA_FROM_TRICISTRONIC_RRNA_TRANSCRIPT_SSU_RRNA_5_8S_RRNA_LSU_RRNA	0.134191	0.40073	0.16318	-0.449092	-1.29006	37
510	GOBP_CIRCULATORY_SYSTEM_PROCESS	0.0236925	0.163199	0.352488	-0.32671	-1.28973	357
695	GOBP_ESTABLISHMENT_OF_CELL_POLARITY	0.0483871	0.24423	0.261664	-0.368565	-1.28971	130
506	GOBP_G_PROTEIN_COUPLED_RECEPTOR_SIGNALING_PATHWAY	0.0234507	0.162809	0.352488	-0.327296	-1.28911	346
442	GOBP_RESPONSE_TO_INORGANIC_SUBSTANCE	0.0177109	0.140702	0.352488	-0.325704	-1.28875	379
1207	GOBP_MRNA_SPLICE_SITE_SELECTION	0.141243	0.410777	0.160801	-0.476716	-1.28849	27
1246	GOBP_GLUCOSE_CATABOLIC_PROCESS	0.149621	0.421507	0.156312	-0.509663	-1.28845	19
1033	GOBP_CELLULAR_GLUCAN_METABOLIC_PROCESS	0.10302	0.350346	0.184706	-0.418368	-1.28809	55
996	GOBP_NEGATIVE_REGULATION_OF_MRNA_METABOLIC_PROCESS	0.0959596	0.33846	0.186433	-0.395599	-1.28748	76
985	GOBP_REGULATION_OF_ACTOMYOSIN_STRUCTURE_ORGANIZATION	0.0939597	0.335107	0.188204	-0.391595	-1.28646	80
1167	GOBP_POSITIVE_REGULATION_OF_REPRODUCTIVE_PROCESS	0.132855	0.39993	0.161979	-0.435035	-1.28586	44
764	GOBP_MAINTENANCE_OF_CELL_NUMBER	0.0592	0.271973	0.234393	-0.360336	-1.28576	148
1201	GOBP_MICROTUBULE_ORGANIZING_CENTER_LOCALIZATION	0.139147	0.407012	0.160801	-0.464112	-1.28567	30
1018	GOBP_CENTROSOME_DUPLICATION	0.100173	0.345675	0.184706	-0.402569	-1.28506	67
747	GOBP_CELL_MATRIX_ADHESION	0.0576324	0.271034	0.234393	-0.350555	-1.28478	177
951	GOBP_NEGATIVE_REGULATION_OF_NERVOUS_SYSTEM_DEVELOPMENT	0.0873147	0.322541	0.193813	-0.375636	-1.28464	107
1000	GOBP_NEGATIVE_REGULATION_OF_LIPID_METABOLIC_PROCESS	0.0966608	0.339433	0.190023	-0.410629	-1.28317	60
1247	GOBP_MEMBRANE_DEPOLARIZATION_DURING_ACTION_POTENTIAL	0.149621	0.421507	0.156312	-0.507558	-1.28313	19
1249	GOBP_VASODILATION	0.150094	0.422161	0.155242	-0.4718	-1.28313	28
1010	GOBP_CHEMICAL_SYNAPTIC_TRANSMISSION_POSTSYNAPTIC	0.0982759	0.341662	0.186433	-0.403987	-1.28167	65
932	GOBP_ENDOTHELIUM_DEVELOPMENT	0.0845771	0.318456	0.197822	-0.379656	-1.28135	100
993	GOBP_CIRCADIAN_REGULATION_OF_GENE_EXPRESSION	0.0958188	0.33846	0.190023	-0.40782	-1.28109	62
1017	GOBP_REGULATION_OF_NERVOUS_SYSTEM_PROCESS	0.0995025	0.343709	0.181383	-0.38598	-1.28092	84
1188	GOBP_GLYCOSPHINGOLIPID_METABOLIC_PROCESS	0.136691	0.403904	0.159647	-0.427875	-1.28062	46
925	GOBP_RESPONSE_TO_CORTICOSTEROID	0.0831974	0.31597	0.197822	-0.373218	-1.28032	109
360	GOBP_CELLULAR_RESPONSE_TO_NITROGEN_COMPOUND	0.0113856	0.111104	0.38073	-0.317709	-1.28023	482
1003	GOBP_SPECIFICATION_OF_SYMMETRY	0.09699	0.339707	0.184706	-0.383388	-1.27922	88
769	GOBP_APPENDAGE_DEVELOPMENT	0.0595813	0.272184	0.234393	-0.363537	-1.2791	138
677	GOBP_CELLULAR_RESPONSE_TO_PEPTIDE_HORMONE_STIMULUS	0.0448916	0.232946	0.266351	-0.340823	-1.27868	223
1044	GOBP_REGULATION_OF_DENDRITE_DEVELOPMENT	0.105705	0.35569	0.176694	-0.38915	-1.27843	80
1254	GOBP_POSITIVE_REGULATION_OF_CELL_CYCLE_G2_M_PHASE_TRANSITION	0.15197	0.425734	0.154191	-0.469735	-1.27752	28
1210	GOBP_PHOSPHOLIPASE_C_ACTIVATING_G_PROTEIN_COUPLED_RECEPTOR_SIGNALING_PATHWAY	0.142056	0.412034	0.159647	-0.44839	-1.27732	36
1002	GOBP_DIGESTIVE_SYSTEM_DEVELOPMENT	0.096828	0.339478	0.184706	-0.379576	-1.27632	92
1034	GOBP_POSITIVE_REGULATION_OF_DOUBLE_STRAND_BREAK_REPAIR	0.103215	0.350671	0.179782	-0.387962	-1.27608	82
1158	GOBP_REGULATION_OF_GLUCOSE_TRANSMEMBRANE_TRANSPORT	0.130357	0.395462	0.16318	-0.424755	-1.27553	47
1056	GOBP_REGULATION_OF_NEURAL_PRECURSOR_CELL_PROLIFERATION	0.108156	0.359502	0.179782	-0.412423	-1.27551	56
647	GOBP_POSITIVE_REGULATION_OF_DNA_METABOLIC_PROCESS	0.0395738	0.214873	0.282013	-0.332517	-1.27503	270
1012	GOBP_RENAL_TUBULE_DEVELOPMENT	0.098472	0.34183	0.184706	-0.394001	-1.27434	73
464	GOBP_RESPONSE_TO_PEPTIDE_HORMONE	0.0192289	0.145584	0.352488	-0.329519	-1.27424	302
1182	GOBP_POSITIVE_REGULATION_OF_MRNA_PROCESSING	0.135593	0.402994	0.164406	-0.466974	-1.2742	29
1121	GOBP_EMBRYONIC_DIGIT_MORPHOGENESIS	0.122558	0.383802	0.168238	-0.422013	-1.27289	48
1197	GOBP_POSITIVE_REGULATION_OF_STEM_CELL_POPULATION_MAINTENANCE	0.138182	0.405341	0.159647	-0.433965	-1.27249	43
1250	GOBP_FEAR_RESPONSE	0.150763	0.423544	0.156312	-0.47682	-1.27248	25
1317	GOBP_REGULATION_OF_UBIQUITIN_PROTEIN_LIGASE_ACTIVITY	0.169202	0.450141	0.146416	-0.478826	-1.2719	24
1347	GOBP_PRE_MIRNA_PROCESSING	0.175676	0.45813	0.144631	-0.532856	-1.27153	15
1028	GOBP_DETECTION_OF_STIMULUS	0.102007	0.348589	0.179782	-0.381072	-1.27149	88
1252	GOBP_NEGATIVE_CHEMOTAXIS	0.151079	0.423915	0.151149	-0.43816	-1.2712	39
1287	GOBP_POSITIVE_REGULATION_OF_NEURAL_PRECURSOR_CELL_PROLIFERATION	0.16	0.436737	0.147331	-0.452133	-1.27089	32
1261	GOBP_POSITIVE_REGULATION_OF_DNA_REPLICATION	0.153558	0.427795	0.153159	-0.447485	-1.2704	35
780	GOBP_TELOMERE_MAINTENANCE	0.0611916	0.275392	0.231127	-0.357631	-1.26925	146
1060	GOBP_DNA_MODIFICATION	0.108696	0.360169	0.173748	-0.383936	-1.26901	83
1036	GOBP_PROTEIN_LOCALIZATION_TO_CELL_JUNCTION	0.104027	0.351991	0.17822	-0.389226	-1.26846	77
1361	GOBP_CEREBRAL_CORTEX_NEURON_DIFFERENTIATION	0.179537	0.462914	0.142901	-0.53137	-1.26798	15
1071	GOBP_REGULATION_OF_STEM_CELL_POPULATION_MAINTENANCE	0.110721	0.363017	0.176694	-0.405635	-1.26757	60
1209	GOBP_RECEPTOR_LOCALIZATION_TO_SYNAPSE	0.141831	0.412034	0.156312	-0.431214	-1.2664	42
1376	GOBP_POTASSIUM_ION_HOMEOSTASIS	0.182163	0.46436	0.140406	-0.516105	-1.26578	17
541	GOBP_CELL_SURFACE_RECEPTOR_SIGNALING_PATHWAY_INVOLVED_IN_CELL_CELL_SIGNALING	0.0260257	0.168896	0.352488	-0.317371	-1.26575	420
1323	GOBP_REGULATORY_NCRNA_3_END_PROCESSING	0.169524	0.450141	0.146416	-0.509208	-1.26476	18
1302	GOBP_NEGATIVE_REGULATION_OF_MUSCLE_HYPERTROPHY	0.164151	0.442574	0.148262	-0.470194	-1.26475	26
1364	GOBP_REGULATION_OF_CALCIUM_ION_DEPENDENT_EXOCYTOSIS	0.179963	0.462914	0.1396	-0.480658	-1.26465	22
1310	GOBP_POSITIVE_REGULATION_OF_ORGAN_GROWTH	0.167925	0.450141	0.146416	-0.469486	-1.26285	26
1129	GOBP_VENTRICULAR_SEPTUM_DEVELOPMENT	0.124555	0.387566	0.166934	-0.407016	-1.26233	57
1406	GOBP_REGULATION_OF_ENDOCYTIC_RECYCLING	0.188931	0.471492	0.138022	-0.522093	-1.26207	16
1038	GOBP_CEREBRAL_CORTEX_DEVELOPMENT	0.104132	0.351991	0.176694	-0.373611	-1.26195	95
1295	GOBP_FEMALE_MEIOTIC_NUCLEAR_DIVISION	0.161351	0.4374	0.149208	-0.463959	-1.26181	28
1093	GOBP_CELLULAR_COMPONENT_MAINTENANCE	0.115248	0.370418	0.173748	-0.407949	-1.26167	56
651	GOBP_REGULATION_OF_RESPONSE_TO_DNA_DAMAGE_STIMULUS	0.0403587	0.217788	0.276501	-0.326244	-1.26112	298
1266	GOBP_RESPONSE_TO_COLD	0.15514	0.430496	0.152145	-0.442643	-1.26095	36
1268	GOBP_REGULATION_OF_DNA_TEMPLATED_TRANSCRIPTION_IN_RESPONSE_TO_STRESS	0.155678	0.430748	0.15017	-0.435482	-1.26056	40
645	GOBP_NEGATIVE_REGULATION_OF_ORGANELLE_ORGANIZATION	0.0389222	0.21199	0.282013	-0.325818	-1.25963	305
1408	GOBP_MORPHOGENESIS_OF_AN_ENDOTHELIUM	0.189189	0.471492	0.138805	-0.527198	-1.25803	15
779	GOBP_NEGATIVE_REGULATION_OF_MITOTIC_CELL_CYCLE	0.0611285	0.275392	0.227987	-0.339981	-1.25802	198
1370	GOBP_POSITIVE_REGULATION_OF_PHOSPHATASE_ACTIVITY	0.180608	0.463037	0.141225	-0.472821	-1.25595	24
848	GOBP_DNA_INTEGRITY_CHECKPOINT_SIGNALING	0.0702614	0.291071	0.216543	-0.360895	-1.25526	125
1082	GOBP_REGULATION_OF_PROTEIN_DEPOLYMERIZATION	0.113559	0.368499	0.170932	-0.386144	-1.25431	75
1426	GOBP_POSITIVE_REGULATION_OF_TELOMERASE_RNA_LOCALIZATION_TO_CAJAL_BODY	0.19305	0.4753	0.137251	-0.525524	-1.25403	15
950	GOBP_ADAPTIVE_THERMOGENESIS	0.0871711	0.322349	0.193813	-0.361676	-1.25296	121
1378	GOBP_MITOCHONDRIAL_CALCIUM_ION_HOMEOSTASIS	0.18251	0.46436	0.140406	-0.471264	-1.25181	24
1086	GOBP_REGULATION_OF_DNA_BINDING	0.11405	0.368928	0.168238	-0.370521	-1.25151	95
1041	GOBP_HOMOPHILIC_CELL_ADHESION_VIA_PLASMA_MEMBRANE_ADHESION_MOLECULES	0.104305	0.351991	0.176694	-0.36562	-1.24963	108
1118	GOBP_REGULATION_OF_MEMBRANE_PERMEABILITY	0.121951	0.383197	0.166934	-0.397592	-1.24896	62
1054	GOBP_REGULATION_OF_DNA_RECOMBINATION	0.107667	0.358857	0.172324	-0.36286	-1.24786	110
1030	GOBP_POSITIVE_REGULATION_OF_MITOTIC_CELL_CYCLE	0.102649	0.349806	0.17822	-0.366937	-1.24783	104
981	GOBP_CYTOKINESIS	0.0935024	0.334187	0.183024	-0.347629	-1.24778	154
982	GOBP_NEGATIVE_REGULATION_OF_PROTEIN_LOCALIZATION	0.0935024	0.334187	0.183024	-0.347609	-1.24771	154
1324	GOBP_REGULATION_OF_DNA_DAMAGE_CHECKPOINT	0.169847	0.450361	0.146416	-0.467498	-1.2476	25
978	GOBP_CELL_FATE_COMMITMENT	0.092504	0.332277	0.184706	-0.348912	-1.24747	151
1315	GOBP_POSTSYNAPTIC_MEMBRANE_ORGANIZATION	0.168831	0.450141	0.144631	-0.45032	-1.24746	30
861	GOBP_NEGATIVE_REGULATION_OF_AMIDE_METABOLIC_PROCESS	0.0732087	0.297532	0.206588	-0.339991	-1.24742	178
1314	GOBP_EMBRYONIC_PATTERN_SPECIFICATION	0.168478	0.450141	0.142901	-0.428101	-1.2469	41
1237	GOBP_SOMITOGENESIS	0.148214	0.420472	0.152145	-0.414776	-1.24557	47
1455	GOBP_REGULATION_OF_TRIGLYCERIDE_METABOLIC_PROCESS	0.201869	0.487264	0.131458	-0.47003	-1.24545	23
1439	GOBP_MATURE_B_CELL_DIFFERENTIATION_INVOLVED_IN_IMMUNE_RESPONSE	0.196565	0.47987	0.135002	-0.514721	-1.24425	16
971	GOBP_REGULATION_OF_MICROTUBULE_CYTOSKELETON_ORGANIZATION	0.0901771	0.326254	0.188204	-0.354198	-1.24421	137
1413	GOBP_REGULATION_OF_PROTEIN_SUMOYLATION	0.189944	0.472239	0.135741	-0.483484	-1.24415	20
919	GOBP_NEURON_PROJECTION_EXTENSION	0.0813008	0.310783	0.199915	-0.355762	-1.24393	131
1381	GOBP_AUTONOMIC_NERVOUS_SYSTEM_DEVELOPMENT	0.182674	0.46436	0.1396	-0.460076	-1.24352	27
1282	GOBP_HEART_VALVE_MORPHOGENESIS	0.157706	0.432154	0.147331	-0.409435	-1.24158	50
912	GOBP_DEVELOPMENTAL_GROWTH_INVOLVED_IN_MORPHOGENESIS	0.0803709	0.309587	0.195789	-0.337872	-1.24097	179
638	GOBP_NEGATIVE_REGULATION_OF_CELL_DIFFERENTIATION	0.037518	0.206584	0.282013	-0.309341	-1.2403	448
970	GOBP_CELLULAR_RESPONSE_TO_INSULIN_STIMULUS	0.0900474	0.32612	0.186433	-0.344142	-1.23996	161
1444	GOBP_HISTONE_H2A_ACETYLATION	0.198516	0.482954	0.132147	-0.471153	-1.23965	22
1349	GOBP_CENTRIOLE_ASSEMBLY	0.175943	0.458179	0.138805	-0.421962	-1.23923	42
1149	GOBP_REGULATION_OF_POSTSYNAPTIC_MEMBRANE_POTENTIAL	0.129534	0.395084	0.160801	-0.38797	-1.23846	67
1459	GOBP_SENSORY_PERCEPTION_OF_TEMPERATURE_STIMULUS	0.202703	0.48781	0.133555	-0.518207	-1.23657	15
977	GOBP_CELLULAR_RESPONSE_TO_STEROID_HORMONE_STIMULUS	0.0923318	0.331997	0.183024	-0.342375	-1.23653	159
844	GOBP_NEGATIVE_REGULATION_OF_CELL_DEVELOPMENT	0.0698758	0.290571	0.2114	-0.336591	-1.23647	182
968	GOBP_ACTIN_FILAMENT_POLYMERIZATION	0.0898693	0.325877	0.190023	-0.355478	-1.23641	125
778	GOBP_RRNA_METABOLIC_PROCESS	0.0608828	0.274912	0.224966	-0.324506	-1.23528	246
1383	GOBP_CHROMOSOME_ORGANIZATION_INVOLVED_IN_MEIOTIC_CELL_CYCLE	0.183124	0.465158	0.135741	-0.417623	-1.2344	44
655	GOBP_BEHAVIOR	0.0411765	0.220844	0.271289	-0.311881	-1.23406	379
1160	GOBP_REGULATION_OF_BMP_SIGNALING_PATHWAY	0.131313	0.397675	0.157403	-0.379067	-1.23368	76
1171	GOBP_NEGATIVE_REGULATION_OF_CELLULAR_RESPONSE_TO_GROWTH_FACTOR_STIMULUS	0.133898	0.40073	0.156312	-0.379671	-1.23328	75
1461	GOBP_HISTONE_H3_K9_METHYLATION	0.20381	0.490064	0.132147	-0.49625	-1.23258	18
837	GOBP_REGULATION_OF_CELLULAR_RESPONSE_TO_GROWTH_FACTOR_STIMULUS	0.0685976	0.287913	0.2114	-0.324626	-1.23213	241
1482	GOBP_NEGATIVE_REGULATION_OF_UBIQUITIN_PROTEIN_TRANSFERASE_ACTIVITY	0.209174	0.495836	0.127505	-0.471248	-1.23188	21
1062	GOBP_POSITIVE_REGULATION_OF_CHROMOSOME_ORGANIZATION	0.109272	0.361312	0.172324	-0.361926	-1.23079	104
1322	GOBP_INTERLEUKIN_10_PRODUCTION	0.169492	0.450141	0.145516	-0.451064	-1.23079	29
708	GOBP_RESPONSE_TO_PEPTIDE	0.0502959	0.249243	0.245042	-0.311881	-1.23033	362
649	GOBP_REGULATION_OF_CYTOSKELETON_ORGANIZATION	0.04	0.216518	0.271289	-0.308089	-1.22927	422
1231	GOBP_REGULATION_OF_ERBB_SIGNALING_PATHWAY	0.146552	0.418022	0.15017	-0.388319	-1.22848	64
727	GOBP_GLAND_DEVELOPMENT	0.0534125	0.258099	0.237794	-0.317087	-1.2284	304
1486	GOBP_LIPOPROTEIN_CATABOLIC_PROCESS	0.210425	0.497458	0.130777	-0.514669	-1.22813	15
1414	GOBP_PROTEIN_DESTABILIZATION	0.190217	0.472584	0.133555	-0.420996	-1.2262	41
1499	GOBP_PRIMARY_MIRNA_PROCESSING	0.21374	0.500691	0.128789	-0.506969	-1.22551	16
1415	GOBP_MONOAMINE_TRANSPORT	0.190388	0.472674	0.135002	-0.439769	-1.22429	31
1168	GOBP_REGULATION_OF_ACTIN_FILAMENT_BUNDLE_ASSEMBLY	0.133333	0.400684	0.155242	-0.368717	-1.22369	85
1497	GOBP_PLASMA_MEMBRANE_TUBULATION	0.213333	0.500628	0.128789	-0.492274	-1.2227	18
1430	GOBP_CELL_COMMUNICATION_INVOLVED_IN_CARDIAC_CONDUCTION	0.194245	0.476984	0.131458	-0.421412	-1.22261	39
1418	GOBP_REGULATION_OF_CHROMATIN_ORGANIZATION	0.191257	0.473826	0.133555	-0.422433	-1.22257	38
1458	GOBP_REGULATION_OF_HAIR_CYCLE	0.202652	0.48781	0.132147	-0.483376	-1.222	19
1532	GOBP_NEGATIVE_REGULATION_OF_SIGNAL_TRANSDUCTION_IN_ABSENCE_OF_LIGAND	0.226168	0.518562	0.123257	-0.461177	-1.22199	23
1469	GOBP_INNER_EAR_RECEPTOR_CELL_DEVELOPMENT	0.20566	0.491555	0.130777	-0.454297	-1.22199	26
1132	GOBP_CYTOSKELETON_DEPENDENT_CYTOKINESIS	0.125418	0.389199	0.160801	-0.361396	-1.2217	99
1100	GOBP_CYTOPLASMIC_TRANSLATION	0.117274	0.374531	0.161979	-0.340143	-1.22091	154
812	GOBP_NEURON_DEATH	0.0658499	0.284726	0.216543	-0.318411	-1.22013	276
1340	GOBP_HISTONE_H3_K4_METHYLATION	0.174377	0.457081	0.138805	-0.393345	-1.21993	57
1514	GOBP_SYNAPTIC_MEMBRANE_ADHESION	0.219048	0.508266	0.126876	-0.490974	-1.21948	18
1483	GOBP_EXIT_FROM_MITOSIS	0.209434	0.496117	0.129443	-0.452904	-1.21824	26
1049	GOBP_CELL_CELL_ADHESION_VIA_PLASMA_MEMBRANE_ADHESION_MOLECULES	0.106416	0.356378	0.169571	-0.336002	-1.21816	166
1526	GOBP_EMBRYONIC_FORELIMB_MORPHOGENESIS	0.223853	0.515332	0.122679	-0.465689	-1.21735	21
1504	GOBP_REGULATION_OF_HIPPO_SIGNALING	0.214829	0.501791	0.128143	-0.458249	-1.21724	24
1334	GOBP_POSITIVE_REGULATION_OF_CELL_DIVISION	0.17284	0.455161	0.138805	-0.389371	-1.21722	59
926	GOBP_EXTERNAL_ENCAPSULATING_STRUCTURE_ORGANIZATION	0.0834621	0.316633	0.191892	-0.323848	-1.21712	226
1362	GOBP_REGULATION_OF_HEART_RATE	0.179715	0.462914	0.13649	-0.392139	-1.21619	57
1351	GOBP_HISTONE_H4_ACETYLATION	0.176367	0.458536	0.137251	-0.389011	-1.2161	59
1139	GOBP_REGULATION_OF_EPITHELIAL_CELL_DIFFERENTIATION	0.127695	0.393502	0.158514	-0.359979	-1.21588	97
1140	GOBP_RNA_3_END_PROCESSING	0.127695	0.393502	0.158514	-0.359979	-1.21588	97
1466	GOBP_HIPPO_SIGNALING	0.204668	0.490206	0.127505	-0.413912	-1.21559	42
1492	GOBP_RESPONSE_TO_MORPHINE	0.212524	0.500221	0.128789	-0.495367	-1.21492	17
1451	GOBP_PROTEIN_LOCALIZATION_TO_ENDOSOME	0.200382	0.484808	0.133555	-0.455207	-1.2148	25
1372	GOBP_RESPONSE_TO_CAMP	0.180851	0.463037	0.135741	-0.392736	-1.21462	56
1530	GOBP_MULTICELLULAR_ORGANISM_AGING	0.225869	0.518549	0.12564	-0.508799	-1.21412	15
1525	GOBP_REGULATION_OF_PROTEIN_LOCALIZATION_TO_SYNAPSE	0.223464	0.514772	0.123842	-0.471653	-1.21371	20
1479	GOBP_SEMI_LUNAR_VALVE_DEVELOPMENT	0.208633	0.495556	0.126254	-0.417989	-1.21268	39
1488	GOBP_FOREBRAIN_NEURON_DIFFERENTIATION	0.210923	0.497965	0.128789	-0.448632	-1.21258	27
831	GOBP_IN_UTERO_EMBRYONIC_DEVELOPMENT	0.0681818	0.287163	0.2114	-0.311481	-1.21257	324
1450	GOBP_FACULTATIVE_HETEROCHROMATIN_FORMATION	0.200368	0.484808	0.130777	-0.421975	-1.21217	37
1452	GOBP_REGULATION_OF_NUCLEOTIDE_BIOSYNTHETIC_PROCESS	0.200382	0.484808	0.133555	-0.454081	-1.2118	25
1511	GOBP_MESENCHYMAL_CELL_MIGRATION	0.218182	0.507262	0.123842	-0.413234	-1.2117	43
847	GOBP_REGULATION_OF_SUPRAMOLECULAR_FIBER_ORGANIZATION	0.0701493	0.29095	0.206588	-0.313602	-1.211	301
1380	GOBP_BODY_FLUID_SECRETION	0.182624	0.46436	0.135002	-0.391177	-1.2098	56
1273	GOBP_POSITIVE_REGULATION_OF_CALCIUM_ION_TRANSPORT	0.156197	0.430923	0.143759	-0.374037	-1.20977	73
1478	GOBP_COCHLEA_DEVELOPMENT	0.208255	0.494993	0.129443	-0.444514	-1.20892	28
1505	GOBP_CATECHOLAMINE_TRANSPORT	0.216573	0.505301	0.126876	-0.447124	-1.20851	27
1114	GOBP_MICROTUBULE_ORGANIZING_CENTER_ORGANIZATION	0.120385	0.379635	0.160801	-0.34411	-1.2084	136
1508	GOBP_NEGATIVE_REGULATION_OF_HISTONE_MODIFICATION	0.216981	0.505474	0.126876	-0.448887	-1.20744	26
1493	GOBP_ENERGY_HOMEOSTASIS	0.212687	0.500221	0.127505	-0.427797	-1.20735	34
1590	GOBP_NEGATIVE_REGULATION_OF_PEPTIDYL_THREONINE_PHOSPHORYLATION	0.243243	0.53743	0.120433	-0.505875	-1.20715	15
1538	GOBP_POSITIVE_REGULATION_OF_RECEPTOR_INTERNALIZATION	0.22905	0.52286	0.122108	-0.468809	-1.20639	20
1518	GOBP_REGULATION_OF_CARDIAC_MUSCLE_CELL_PROLIFERATION	0.220339	0.509915	0.12564	-0.446235	-1.20611	27
1472	GOBP_G0_TO_G1_TRANSITION	0.205993	0.491611	0.130106	-0.424416	-1.20491	35
1516	GOBP_NUCLEOBASE_BIOSYNTHETIC_PROCESS	0.219697	0.5091	0.126254	-0.476523	-1.20468	19
1462	GOBP_ESTABLISHMENT_OF_PROTEIN_LOCALIZATION_TO_CHROMOSOME	0.204198	0.490147	0.132147	-0.451189	-1.20408	25
1612	GOBP_REGULATION_OF_DNA_METHYLATION	0.249035	0.542618	0.118815	-0.504472	-1.2038	15
1547	GOBP_NEURONAL_STEM_CELL_POPULATION_MAINTENANCE	0.230912	0.52413	0.121543	-0.467738	-1.20363	20
1124	GOBP_SODIUM_ION_TRANSPORT	0.123577	0.386172	0.159647	-0.345048	-1.20229	127
1199	GOBP_PROTEIN_DEPOLYMERIZATION	0.138796	0.406664	0.152145	-0.355505	-1.20178	99
959	GOBP_REGULATION_OF_WNT_SIGNALING_PATHWAY	0.0889571	0.32585	0.184706	-0.314944	-1.20095	257
1540	GOBP_MELANOCYTE_DIFFERENTIATION	0.229602	0.52286	0.123257	-0.489218	-1.19984	17
1242	GOBP_POSITIVE_REGULATION_OF_PEPTIDYL_TYROSINE_PHOSPHORYLATION	0.14876	0.420769	0.145516	-0.352396	-1.19899	103
822	GOBP_CELLULAR_RESPONSE_TO_ORGANIC_CYCLIC_COMPOUND	0.0673499	0.287163	0.208955	-0.302174	-1.19841	392
1084	GOBP_ATP_METABOLIC_PROCESS	0.113707	0.368499	0.16318	-0.32693	-1.19819	177
1298	GOBP_MIRNA_METABOLIC_PROCESS	0.162521	0.439858	0.138805	-0.360848	-1.19752	84
1311	GOBP_NEGATIVE_REGULATION_OF_PROTEIN_BINDING	0.16835	0.450141	0.137251	-0.367808	-1.19704	76
787	GOBP_EMBRYONIC_MORPHOGENESIS	0.0618705	0.276177	0.216543	-0.298823	-1.19624	440
817	GOBP_MONOATOMIC_CATION_TRANSMEMBRANE_TRANSPORT	0.0665722	0.286252	0.206588	-0.296683	-1.19623	473
1531	GOBP_REGULATION_OF_NUCLEOTIDE_EXCISION_REPAIR	0.225989	0.518549	0.123842	-0.442346	-1.1956	27
1208	GOBP_POSTSYNAPSE_ORGANIZATION	0.141252	0.410777	0.147331	-0.338004	-1.19483	143
979	GOBP_CELLULAR_RESPONSE_TO_PEPTIDE	0.0928463	0.33292	0.179782	-0.311597	-1.19481	270
1358	GOBP_NEGATIVE_REGULATION_OF_PROTEIN_CONTAINING_COMPLEX_DISASSEMBLY	0.179002	0.462914	0.134273	-0.372892	-1.19293	68
1517	GOBP_REGULATION_OF_MULTICELLULAR_ORGANISM_GROWTH	0.220217	0.509915	0.122679	-0.400509	-1.19263	45
1292	GOBP_MICROTUBULE_POLYMERIZATION	0.161074	0.437327	0.140406	-0.365879	-1.19238	77
1013	GOBP_MAINTENANCE_OF_LOCATION	0.0986343	0.342056	0.173748	-0.313787	-1.19123	237
1561	GOBP_RIBOSOMAL_SMALL_SUBUNIT_ASSEMBLY	0.234286	0.527206	0.122108	-0.479354	-1.19061	18
1654	GOBP_REGULATION_OF_NUCLEAR_TRANSCRIBED_MRNA_POLY_A_TAIL_SHORTENING	0.258687	0.548662	0.116234	-0.498915	-1.19054	15
1566	GOBP_REGULATION_OF_CARDIOCYTE_DIFFERENTIATION	0.236742	0.531083	0.120985	-0.470927	-1.19053	19
1577	GOBP_REGULATION_OF_MESENCHYMAL_CELL_PROLIFERATION	0.239332	0.53298	0.118815	-0.452369	-1.19022	22
1457	GOBP_GRANULOCYTE_CHEMOTAXIS	0.202091	0.487264	0.126254	-0.378442	-1.18889	61
1346	GOBP_REGULATION_OF_MIRNA_METABOLIC_PROCESS	0.175468	0.457965	0.135002	-0.369423	-1.18826	71
1263	GOBP_POSITIVE_REGULATION_OF_DEVELOPMENTAL_GROWTH	0.153974	0.428273	0.142901	-0.349384	-1.18814	104
1544	GOBP_ANIMAL_ORGAN_FORMATION	0.229803	0.52286	0.119348	-0.401842	-1.18775	44
1303	GOBP_REGULATION_OF_MYELOID_LEUKOCYTE_DIFFERENTIATION	0.164154	0.442574	0.138805	-0.36285	-1.18719	78
1584	GOBP_MAINTENANCE_OF_SYNAPSE_STRUCTURE	0.241187	0.534906	0.118288	-0.451141	-1.18699	22
1464	GOBP_PHOSPHATIDYLINOSITOL_PHOSPHATE_BIOSYNTHETIC_PROCESS	0.204263	0.490147	0.126876	-0.38525	-1.18613	55
1580	GOBP_VASCULAR_ENDOTHELIAL_CELL_PROLIFERATION	0.24053	0.534584	0.119888	-0.469144	-1.18602	19
1624	GOBP_CELLULAR_RESPONSE_TO_FATTY_ACID	0.251397	0.543816	0.115734	-0.460786	-1.18574	20
1641	GOBP_CARDIAC_ATRIUM_DEVELOPMENT	0.256075	0.547961	0.114751	-0.447325	-1.18529	23
1646	GOBP_NEUROEPITHELIAL_CELL_DIFFERENTIATION	0.256983	0.548193	0.114267	-0.45985	-1.18333	20
1655	GOBP_GANGLIOSIDE_METABOLIC_PROCESS	0.258716	0.548662	0.112843	-0.452626	-1.1832	21
1489	GOBP_VASCULAR_ASSOCIATED_SMOOTH_MUSCLE_CELL_PROLIFERATION	0.21147	0.498748	0.125033	-0.388603	-1.18276	51
1656	GOBP_METANEPHROS_MORPHOGENESIS	0.258716	0.548662	0.112843	-0.452049	-1.1817	21
1660	GOBP_REGULATION_OF_RESPIRATORY_GASEOUS_EXCHANGE	0.259542	0.549118	0.11524	-0.488628	-1.18117	16
1235	GOBP_EPITHELIAL_CELL_DEVELOPMENT	0.14791	0.420472	0.143759	-0.331776	-1.18074	147
1632	GOBP_CARDIAC_MUSCLE_CELL_ACTION_POTENTIAL_INVOLVED_IN_CONTRACTION	0.254174	0.54672	0.114751	-0.425926	-1.17988	30
1396	GOBP_KERATINOCYTE_DIFFERENTIATION	0.186325	0.468882	0.130777	-0.368102	-1.17978	70
1299	GOBP_REGULATION_OF_REPRODUCTIVE_PROCESS	0.163062	0.440982	0.138805	-0.342981	-1.17972	116
1667	GOBP_MIDDLE_EAR_MORPHOGENESIS	0.26145	0.550432	0.114751	-0.487932	-1.17949	16
1506	GOBP_REGULATION_OF_MIRNA_TRANSCRIPTION	0.216696	0.505301	0.122679	-0.377795	-1.17939	58
1673	GOBP_NEGATIVE_REGULATION_OF_CD4_POSITIVE_ALPHA_BETA_T_CELL_ACTIVATION	0.263551	0.553179	0.112843	-0.444958	-1.17902	23
1666	GOBP_CELL_PROLIFERATION_INVOLVED_IN_HEART_MORPHOGENESIS	0.26145	0.550432	0.114751	-0.487574	-1.17863	16
1477	GOBP_DETECTION_OF_ABIOTIC_STIMULUS	0.208185	0.494993	0.12564	-0.37999	-1.17851	57
1575	GOBP_POSITIVE_REGULATION_OF_SMALL_GTPASE_MEDIATED_SIGNAL_TRANSDUCTION	0.238779	0.532591	0.116739	-0.401125	-1.17803	42
1356	GOBP_POSITIVE_REGULATION_OF_SMALL_MOLECULE_METABOLIC_PROCESS	0.178451	0.462315	0.132846	-0.352726	-1.17763	89
1611	GOBP_PYRIMIDINE_CONTAINING_COMPOUND_CATABOLIC_PROCESS	0.248629	0.542168	0.11524	-0.41649	-1.17662	33
1366	GOBP_POSITIVE_REGULATION_OF_TRANSMEMBRANE_RECEPTOR_PROTEIN_SERINE_THREONINE_KINASE_SIGNALING_PATHWAY	0.18	0.462914	0.131458	-0.354498	-1.1765	85
1178	GOBP_DNA_BIOSYNTHETIC_PROCESS	0.134375	0.40073	0.149208	-0.321301	-1.17564	176
1510	GOBP_CARDIAC_SEPTUM_MORPHOGENESIS	0.218085	0.507262	0.122108	-0.384652	-1.17553	53
1599	GOBP_BLASTOCYST_GROWTH	0.245714	0.539834	0.118815	-0.473188	-1.1753	18
1649	GOBP_MATURE_B_CELL_DIFFERENTIATION	0.257576	0.548662	0.11524	-0.464828	-1.17511	19
1548	GOBP_CYCLIC_NUCLEOTIDE_MEDIATED_SIGNALING	0.231047	0.52413	0.119348	-0.394614	-1.17508	45
1539	GOBP_NEGATIVE_REGULATION_OF_ACTIN_FILAMENT_POLYMERIZATION	0.229391	0.52286	0.119348	-0.387444	-1.17489	50
1050	GOBP_PROTEIN_LOCALIZATION_TO_CELL_PERIPHERY	0.106545	0.356469	0.166934	-0.306339	-1.17465	270
1088	GOBP_NEGATIVE_REGULATION_OF_CELL_CYCLE_PROCESS	0.114855	0.370418	0.160801	-0.306907	-1.17369	264
1709	GOBP_KERATINOCYTE_MIGRATION	0.276062	0.567235	0.111918	-0.491854	-1.17369	15
1642	GOBP_NEUROTROPHIN_SIGNALING_PATHWAY	0.256121	0.547961	0.11524	-0.430025	-1.17338	29
1610	GOBP_RESPONSE_TO_INTERLEUKIN_4	0.248092	0.541333	0.118288	-0.439675	-1.17335	25
1008	GOBP_REGULATION_OF_ANATOMICAL_STRUCTURE_SIZE	0.0976676	0.340383	0.170932	-0.297512	-1.1725	348
1633	GOBP_MUSCLE_CELL_CELLULAR_HOMEOSTASIS	0.254269	0.54672	0.116234	-0.478056	-1.17246	17
1602	GOBP_REGULATION_OF_SMOOTH_MUSCLE_CONTRACTION	0.246403	0.540281	0.114751	-0.404054	-1.17225	39
1352	GOBP_NEGATIVE_REGULATION_OF_GENE_EXPRESSION_EPIGENETIC	0.176471	0.458536	0.133555	-0.350406	-1.17186	91
1368	GOBP_NEPHRON_DEVELOPMENT	0.180464	0.463037	0.130777	-0.342771	-1.17154	108
1357	GOBP_NEPHRON_EPITHELIUM_DEVELOPMENT	0.17893	0.462914	0.132147	-0.35535	-1.17068	81
1606	GOBP_EXPORT_ACROSS_PLASMA_MEMBRANE	0.247191	0.540303	0.11725	-0.412267	-1.17042	35
1723	GOBP_REGULATION_OF_SENSORY_PERCEPTION	0.279923	0.570731	0.111011	-0.490274	-1.16992	15
1568	GOBP_REGULATION_OF_LYMPHOCYTE_APOPTOTIC_PROCESS	0.237132	0.531085	0.118815	-0.407105	-1.16945	37
1619	GOBP_PROTEIN_PALMITOYLATION	0.250471	0.542631	0.116739	-0.432642	-1.16937	27
1686	GOBP_POSITIVE_REGULATION_OF_MACROPHAGE_CYTOKINE_PRODUCTION	0.269084	0.560549	0.112843	-0.483641	-1.16912	16
1369	GOBP_NEGATIVE_REGULATION_OF_MAPK_CASCADE	0.180488	0.463037	0.129443	-0.334953	-1.16875	129
1567	GOBP_REGULATION_OF_ACTION_POTENTIAL	0.237132	0.531085	0.118815	-0.406818	-1.16863	37
1662	GOBP_PEPTIDYL_THREONINE_DEPHOSPHORYLATION	0.259962	0.549487	0.114751	-0.476113	-1.1677	17
1731	GOBP_METANEPHRIC_EPITHELIUM_DEVELOPMENT	0.283784	0.575596	0.110122	-0.489185	-1.16732	15
1732	GOBP_METANEPHRIC_NEPHRON_EPITHELIUM_DEVELOPMENT	0.283784	0.575596	0.110122	-0.489185	-1.16732	15
1200	GOBP_REGULATION_OF_SMALL_GTPASE_MEDIATED_SIGNAL_TRANSDUCTION	0.139144	0.407012	0.144631	-0.307591	-1.167	238
1623	GOBP_N_TERMINAL_PROTEIN_AMINO_ACID_MODIFICATION	0.250943	0.54317	0.116739	-0.433577	-1.16626	26
1063	GOBP_REGULATION_OF_NEURON_PROJECTION_DEVELOPMENT	0.109329	0.361312	0.160801	-0.296073	-1.16613	346
1064	GOBP_RESPONSE_TO_RADIATION	0.109467	0.361428	0.161979	-0.297848	-1.16602	336
1652	GOBP_RESPONSE_TO_DEXAMETHASONE	0.258427	0.548662	0.114267	-0.410715	-1.16602	35
1659	GOBP_PANCREAS_DEVELOPMENT	0.259325	0.549118	0.110565	-0.386577	-1.16601	48
1141	GOBP_PROTEIN_LOCALIZATION_TO_PLASMA_MEMBRANE	0.128284	0.394228	0.152145	-0.310173	-1.16573	226
1679	GOBP_PROTEIN_KINASE_A_SIGNALING	0.267161	0.558986	0.111463	-0.442712	-1.16481	22
937	GOBP_POSITIVE_REGULATION_OF_CELL_DEATH	0.0853835	0.320001	0.183024	-0.290865	-1.16437	442
1704	GOBP_POSITIVE_REGULATION_OF_LEUKOCYTE_APOPTOTIC_PROCESS	0.273743	0.564354	0.110122	-0.452426	-1.16423	20
1750	GOBP_CHAPERONE_MEDIATED_AUTOPHAGY	0.289575	0.581302	0.10882	-0.487427	-1.16312	15
1628	GOBP_NEUROMUSCULAR_PROCESS_CONTROLLING_BALANCE	0.25283	0.545573	0.116234	-0.432403	-1.1631	26
1648	GOBP_REGULATION_OF_FILOPODIUM_ASSEMBLY	0.257194	0.548254	0.111918	-0.40084	-1.16292	39
1687	GOBP_LENS_FIBER_CELL_DIFFERENTIATION	0.269303	0.560549	0.111918	-0.425707	-1.1616	29
1608	GOBP_POLYSACCHARIDE_BIOSYNTHETIC_PROCESS	0.247312	0.540303	0.114267	-0.381642	-1.16158	51
1446	GOBP_NEGATIVE_REGULATION_OF_CANONICAL_WNT_SIGNALING_PATHWAY	0.198997	0.483455	0.124434	-0.341653	-1.16117	105
1620	GOBP_REGULATION_OF_SPROUTING_ANGIOGENESIS	0.250471	0.542631	0.116739	-0.429516	-1.16092	27
1706	GOBP_ACTIVIN_RECEPTOR_SIGNALING_PATHWAY	0.274583	0.565421	0.109684	-0.418664	-1.15977	30
1557	GOBP_REGULATION_OF_RHO_PROTEIN_SIGNAL_TRANSDUCTION	0.232759	0.525164	0.115734	-0.366403	-1.15914	64
1234	GOBP_REGULATION_OF_TRANSMEMBRANE_RECEPTOR_PROTEIN_SERINE_THREONINE_KINASE_SIGNALING_PATHWAY	0.147516	0.419953	0.141225	-0.311151	-1.15869	208
1555	GOBP_REGULATION_OF_MITOCHONDRIAL_MEMBRANE_POTENTIAL	0.232682	0.525164	0.117766	-0.370898	-1.15786	58
1146	GOBP_REGULATION_OF_CELLULAR_COMPONENT_SIZE	0.128637	0.394288	0.151149	-0.301689	-1.15779	279
1259	GOBP_NEURON_APOPTOTIC_PROCESS	0.153365	0.427795	0.138805	-0.314254	-1.15765	191
1534	GOBP_TELOMERE_MAINTENANCE_VIA_TELOMERE_LENGTHENING	0.226891	0.519601	0.115734	-0.356068	-1.15736	74
1468	GOBP_GLAND_MORPHOGENESIS	0.205638	0.491555	0.121543	-0.348647	-1.15703	84
1412	GOBP_CARDIAC_SEPTUM_DEVELOPMENT	0.189509	0.471492	0.128789	-0.35163	-1.15658	82
1087	GOBP_EPITHELIAL_CELL_DIFFERENTIATION	0.114449	0.36988	0.155242	-0.289741	-1.15652	408
1588	GOBP_POSITIVE_REGULATION_OF_NEURON_DIFFERENTIATION	0.242908	0.537254	0.114751	-0.373931	-1.15646	56
1671	GOBP_SNRNA_PROCESSING	0.262264	0.551367	0.113787	-0.429789	-1.15607	26
1700	GOBP_POSITIVE_REGULATION_OF_WOUND_HEALING	0.272894	0.563927	0.10925	-0.399369	-1.15603	40
1564	GOBP_EAR_MORPHOGENESIS	0.2358	0.529646	0.114751	-0.361257	-1.15571	68
1705	GOBP_LONG_TERM_SYNAPTIC_DEPRESSION	0.274286	0.565141	0.111463	-0.465288	-1.15568	18
1618	GOBP_MEMBRANE_PROTEIN_ECTODOMAIN_PROTEOLYSIS	0.250467	0.542631	0.116234	-0.405519	-1.1552	36
1097	GOBP_CELL_CELL_SIGNALING_BY_WNT	0.116176	0.371746	0.156312	-0.292156	-1.15378	359
1722	GOBP_RESPONSE_TO_MINERALOCORTICOID	0.279468	0.570134	0.110122	-0.434318	-1.15367	24
1382	GOBP_REGULATION_OF_NEURON_APOPTOTIC_PROCESS	0.182677	0.46436	0.126254	-0.320167	-1.15361	158
1436	GOBP_ACTIN_FILAMENT_BUNDLE_ORGANIZATION	0.195827	0.479066	0.122679	-0.328669	-1.15357	134
1503	GOBP_REGENERATION	0.214634	0.50167	0.11725	-0.33038	-1.15279	129
1710	GOBP_INNERVATION	0.27619	0.567235	0.111011	-0.464095	-1.15271	18
1742	GOBP_DNA_LIGATION	0.288168	0.581133	0.108394	-0.476197	-1.15113	16
1501	GOBP_MONONUCLEAR_CELL_MIGRATION	0.21393	0.500691	0.118815	-0.340735	-1.15088	97
1616	GOBP_MODULATION_BY_HOST_OF_SYMBIONT_PROCESS	0.25	0.542631	0.111011	-0.363488	-1.14992	64
1728	GOBP_B_CELL_APOPTOTIC_PROCESS	0.283054	0.575445	0.107972	-0.446829	-1.14983	20
1392	GOBP_REGULATION_OF_PROTEIN_POLYMERIZATION	0.185484	0.468107	0.126876	-0.322916	-1.14938	149
1735	GOBP_MATURATION_OF_LSU_RRNA	0.286239	0.579571	0.106323	-0.439604	-1.14916	21
1134	GOBP_NCRNA_PROCESSING	0.125731	0.3895	0.149208	-0.289305	-1.14914	395
1375	GOBP_REGULATION_OF_MRNA_CATABOLIC_PROCESS	0.181534	0.463802	0.126254	-0.318067	-1.14874	159
1795	GOBP_NEGATIVE_REGULATION_OF_VASCULAR_ASSOCIATED_SMOOTH_MUSCLE_CELL_PROLIFERATION	0.302804	0.592533	0.103958	-0.433502	-1.14866	23
1374	GOBP_NEGATIVE_REGULATION_OF_MITOTIC_CELL_CYCLE_PHASE_TRANSITION	0.181102	0.463037	0.126876	-0.318272	-1.14819	160
1512	GOBP_METENCEPHALON_DEVELOPMENT	0.218333	0.507278	0.117766	-0.345941	-1.1481	85
1702	GOBP_MIRNA_PROCESSING	0.273551	0.564354	0.108394	-0.394178	-1.14809	41
1699	GOBP_HOMOLOGOUS_RECOMBINATION	0.272563	0.563575	0.108394	-0.385386	-1.1476	45
1681	GOBP_PROTEIN_EXIT_FROM_ENDOPLASMIC_RETICULUM	0.267504	0.55903	0.10925	-0.388212	-1.14747	44
1737	GOBP_PORE_COMPLEX_ASSEMBLY	0.286778	0.579962	0.10714	-0.445567	-1.14658	20
1739	GOBP_ADENYLATE_CYCLASE_INHIBITING_G_PROTEIN_COUPLED_RECEPTOR_SIGNALING_PATHWAY	0.287313	0.580076	0.10714	-0.406241	-1.14652	34
1761	GOBP_MESENCHYMAL_CELL_PROLIFERATION	0.291902	0.581993	0.10673	-0.420142	-1.14641	29
1755	GOBP_CELLULAR_RESPONSE_TO_CAMP	0.290909	0.581782	0.104733	-0.407779	-1.14621	32
1644	GOBP_OLIGOSACCHARIDE_METABOLIC_PROCESS	0.256732	0.548193	0.111918	-0.390233	-1.14604	42
1740	GOBP_REGULATION_OF_MEMBRANE_DEPOLARIZATION	0.287313	0.580076	0.10714	-0.406059	-1.146	34
1689	GOBP_VIRAL_TRANSCRIPTION	0.269784	0.560549	0.10882	-0.382834	-1.14581	46
1760	GOBP_REGULATION_OF_ESTABLISHMENT_OF_PLANAR_POLARITY	0.291592	0.581993	0.103576	-0.379936	-1.14561	49
1749	GOBP_AORTIC_VALVE_MORPHOGENESIS	0.289425	0.581302	0.106323	-0.413553	-1.14561	30
1821	GOBP_MYELIN_MAINTENANCE	0.310811	0.599053	0.104344	-0.479835	-1.14501	15
1729	GOBP_NUCLEAR_TRANSCRIBED_MRNA_POLY_A_TAIL_SHORTENING	0.283364	0.575596	0.10673	-0.404712	-1.14335	33
1332	GOBP_REGULATION_OF_MICROTUBULE_BASED_PROCESS	0.172414	0.454722	0.130106	-0.308863	-1.14288	198
1727	GOBP_ANTERIOR_POSTERIOR_AXIS_SPECIFICATION	0.283019	0.575445	0.10882	-0.424474	-1.14177	26
1136	GOBP_SMALL_GTPASE_MEDIATED_SIGNAL_TRANSDUCTION	0.126471	0.391101	0.149208	-0.28819	-1.14108	388
1634	GOBP_REGULATION_OF_CARBOHYDRATE_BIOSYNTHETIC_PROCESS	0.254296	0.54672	0.109684	-0.356067	-1.14037	69
1227	GOBP_NEGATIVE_REGULATION_OF_TRANSPORT	0.14521	0.415326	0.1396	-0.295439	-1.14014	300
1650	GOBP_POSITIVE_REGULATION_OF_DNA_RECOMBINATION	0.25784	0.548662	0.109684	-0.36278	-1.13969	61
1682	GOBP_REGULATION_OF_MITOCHONDRIAL_MEMBRANE_PERMEABILITY	0.26773	0.55903	0.108394	-0.372912	-1.13965	53
1371	GOBP_OSTEOBLAST_DIFFERENTIATION	0.180835	0.463037	0.12564	-0.3102	-1.13933	179
1763	GOBP_REGULATION_OF_GRANULOCYTE_CHEMOTAXIS	0.292505	0.582488	0.104733	-0.403108	-1.13881	33
1773	GOBP_NEGATIVE_REGULATION_OF_CATION_CHANNEL_ACTIVITY	0.297552	0.589565	0.105521	-0.417329	-1.13874	29
1284	GOBP_RAS_PROTEIN_SIGNAL_TRANSDUCTION	0.158779	0.434415	0.134273	-0.297296	-1.13864	269
1872	GOBP_POSITIVE_REGULATION_OF_CYTOKINE_PRODUCTION_INVOLVED_IN_INFLAMMATORY_RESPONSE	0.324324	0.608573	0.101714	-0.476418	-1.13686	15
1546	GOBP_NEGATIVE_REGULATION_OF_DNA_BINDING_TRANSCRIPTION_FACTOR_ACTIVITY	0.230894	0.52413	0.112379	-0.326032	-1.13685	128
1783	GOBP_REGULATION_OF_NITRIC_OXIDE_SYNTHASE_ACTIVITY	0.30038	0.591596	0.105521	-0.427698	-1.13609	24
1576	GOBP_CELL_RECOGNITION	0.239057	0.532873	0.112379	-0.349031	-1.13593	76
1771	GOBP_SIGNAL_TRANSDUCTION_IN_ABSENCE_OF_LIGAND	0.296959	0.588908	0.102449	-0.376407	-1.13497	49
1793	GOBP_POSITIVE_REGULATION_OF_BLOOD_CIRCULATION	0.302412	0.592511	0.103576	-0.431147	-1.13439	22
1714	GOBP_REGULATION_OF_CYTOPLASMIC_TRANSLATION	0.276836	0.567235	0.110122	-0.41955	-1.13398	27
1766	GOBP_INSULIN_LIKE_GROWTH_FACTOR_RECEPTOR_SIGNALING_PATHWAY	0.29304	0.582488	0.104733	-0.391685	-1.13379	40
1770	GOBP_THYMUS_DEVELOPMENT	0.29588	0.587247	0.105521	-0.399362	-1.13378	35
1778	GOBP_NUCLEAR_TRANSCRIBED_MRNA_CATABOLIC_PROCESS_EXONUCLEOLYTIC	0.299242	0.591248	0.105521	-0.448445	-1.13369	19
1179	GOBP_HISTONE_MODIFICATION	0.134864	0.401624	0.142057	-0.284423	-1.13342	423
1269	GOBP_OSSIFICATION	0.155786	0.430748	0.133555	-0.292487	-1.1331	304
1560	GOBP_CELLULAR_RESPONSE_TO_KETONE	0.234114	0.527206	0.113313	-0.343836	-1.13275	81
1533	GOBP_ENDOTHELIAL_CELL_PROLIFERATION	0.22629	0.518562	0.11524	-0.328778	-1.13086	116
1759	GOBP_RESPONSE_TO_ANTIBIOTIC	0.291439	0.581993	0.104733	-0.390734	-1.13083	38
1721	GOBP_DOUBLE_STRAND_BREAK_REPAIR_VIA_NONHOMOLOGOUS_END_JOINING	0.279029	0.56957	0.104344	-0.355251	-1.13081	66
1528	GOBP_POSITIVE_REGULATION_OF_NEURON_PROJECTION_DEVELOPMENT	0.22549	0.518421	0.114267	-0.326638	-1.13066	120
1777	GOBP_CELL_JUNCTION_DISASSEMBLY	0.299048	0.591195	0.10592	-0.455129	-1.13044	18
1434	GOBP_POSITIVE_REGULATION_OF_NEUROGENESIS	0.194704	0.476984	0.120985	-0.308015	-1.1301	178
1800	GOBP_REGULATION_OF_KERATINOCYTE_PROLIFERATION	0.304267	0.593701	0.103197	-0.407929	-1.13003	30
1410	GOBP_T_CELL_DIFFERENTIATION	0.189441	0.471492	0.122679	-0.307465	-1.12947	182
1542	GOBP_NEGATIVE_REGULATION_OF_PROTEIN_CONTAINING_COMPLEX_ASSEMBLY	0.229617	0.52286	0.114267	-0.328317	-1.12928	116
1409	GOBP_RECEPTOR_MEDIATED_ENDOCYTOSIS	0.189441	0.471492	0.122679	-0.307388	-1.12919	182
1291	GOBP_REGULATION_OF_BINDING	0.160661	0.437181	0.132147	-0.29197	-1.12861	306
1836	GOBP_I_KAPPAB_PHOSPHORYLATION	0.314885	0.602501	0.102822	-0.46682	-1.12846	16
1354	GOBP_CELL_SUBSTRATE_ADHESION	0.177099	0.45949	0.126254	-0.294588	-1.12827	269
1661	GOBP_RESPONSE_TO_LEUKEMIA_INHIBITORY_FACTOR	0.259631	0.549118	0.10673	-0.344599	-1.12747	78
1802	GOBP_T_CELL_SELECTION	0.304587	0.593701	0.102449	-0.431256	-1.12734	21
1790	GOBP_NEURON_RECOGNITION	0.302239	0.592511	0.103958	-0.399424	-1.12728	34
1845	GOBP_FC_EPSILON_RECEPTOR_SIGNALING_PATHWAY	0.316794	0.603194	0.102449	-0.466187	-1.12693	16
1791	GOBP_POSITIVE_REGULATION_OF_BIOMINERAL_TISSUE_DEVELOPMENT	0.302239	0.592511	0.103958	-0.399256	-1.1268	34
1819	GOBP_COLLATERAL_SPROUTING	0.309833	0.598375	0.10208	-0.428158	-1.12652	22
1853	GOBP_HISTONE_H3_K4_TRIMETHYLATION	0.318702	0.604054	0.10208	-0.465888	-1.1262	16
1746	GOBP_POSITIVE_REGULATION_OF_MEMBRANE_PERMEABILITY	0.289048	0.581302	0.104344	-0.380858	-1.12573	44
1685	GOBP_POSITIVE_REGULATION_OF_SYNAPTIC_TRANSMISSION	0.268908	0.560549	0.104733	-0.333804	-1.12411	93
1596	GOBP_RESPONSE_TO_MECHANICAL_STIMULUS	0.244337	0.537816	0.108394	-0.319285	-1.12366	139
1404	GOBP_SENSORY_PERCEPTION	0.188768	0.471492	0.123257	-0.299377	-1.12354	225
1930	GOBP_MITOTIC_INTRA_S_DNA_DAMAGE_CHECKPOINT_SIGNALING	0.339768	0.61823	0.0988903	-0.470617	-1.12301	15
1826	GOBP_LACTATION	0.311567	0.599417	0.10208	-0.397853	-1.12284	34
1782	GOBP_REGULATION_OF_TRANSCRIPTION_REGULATORY_REGION_DNA_BINDING	0.30036	0.591596	0.10208	-0.386915	-1.12252	39
1651	GOBP_MITOTIC_CYTOKINESIS	0.258389	0.548662	0.10714	-0.34439	-1.12235	77
1832	GOBP_LIVER_REGENERATION	0.313761	0.601662	0.100633	-0.429261	-1.12213	21
1889	GOBP_NEGATIVE_REGULATION_OF_TYPE_II_INTERFERON_PRODUCTION	0.328244	0.609483	0.100279	-0.462892	-1.11896	16
1839	GOBP_CATECHOLAMINE_SECRETION	0.315596	0.602877	0.100279	-0.427871	-1.11849	21
1738	GOBP_NEURAL_CREST_CELL_DIFFERENTIATION	0.286927	0.579962	0.101351	-0.345734	-1.11823	73
1445	GOBP_RENAL_SYSTEM_DEVELOPMENT	0.198777	0.483254	0.118288	-0.294574	-1.11762	238
1866	GOBP_POSITIVE_REGULATION_OF_CELL_CYCLE_G1_S_PHASE_TRANSITION	0.323268	0.608573	0.0968878	-0.370498	-1.11751	48
1901	GOBP_RESPONSE_TO_TUMOR_CELL	0.330798	0.611307	0.0995791	-0.420506	-1.11698	24
1345	GOBP_RESPONSE_TO_WOUNDING	0.175	0.457082	0.124434	-0.282101	-1.11623	379
1940	GOBP_POSITIVE_REGULATION_OF_FILOPODIUM_ASSEMBLY	0.343925	0.622537	0.0962406	-0.421031	-1.11562	23
1847	GOBP_MYOBLAST_PROLIFERATION	0.317431	0.603755	0.0999277	-0.426721	-1.11549	21
1884	GOBP_REGULATION_OF_PROTEIN_LOCALIZATION_TO_CELL_SURFACE	0.327239	0.609483	0.0978773	-0.394491	-1.11447	33
1767	GOBP_PROTEIN_LOCALIZATION_TO_CELL_SURFACE	0.293073	0.582488	0.102822	-0.361945	-1.11438	55
1494	GOBP_MESENCHYMAL_CELL_DIFFERENTIATION	0.212733	0.500221	0.114751	-0.303171	-1.11369	182
1806	GOBP_CELLULAR_RESPONSE_TO_RETINOIC_ACID	0.306542	0.59628	0.103197	-0.390881	-1.1135	36
1474	GOBP_PEPTIDYL_TYROSINE_MODIFICATION	0.207002	0.493349	0.11524	-0.292516	-1.11274	248
1976	GOBP_ACTIN_FILAMENT_BASED_TRANSPORT	0.355212	0.631509	0.0962406	-0.46626	-1.11262	15
1894	GOBP_GLOMERULUS_DEVELOPMENT	0.328597	0.609483	0.0959207	-0.368819	-1.11245	48
1637	GOBP_MULTI_MULTICELLULAR_ORGANISM_PROCESS	0.254902	0.546778	0.106323	-0.321349	-1.11236	120
1837	GOBP_AMINE_TRANSPORT	0.315217	0.602583	0.0995791	-0.381332	-1.11068	41
1856	GOBP_REGULATION_OF_MICROTUBULE_POLYMERIZATION	0.320144	0.605681	0.0982123	-0.371048	-1.11054	46
1864	GOBP_SEMAPHORIN_PLEXIN_SIGNALING_PATHWAY	0.322404	0.607622	0.09855	-0.383156	-1.1089	38
1995	GOBP_POSITIVE_REGULATION_OF_PROTEIN_POLYUBIQUITINATION	0.362934	0.638459	0.0949752	-0.464657	-1.10879	15
1879	GOBP_POSITIVE_REGULATION_OF_BONE_MINERALIZATION	0.326531	0.609483	0.0988903	-0.400205	-1.10863	30
1857	GOBP_CARDIAC_MUSCLE_CELL_MEMBRANE_REPOLARIZATION	0.320298	0.605681	0.100279	-0.430778	-1.10852	20
1861	GOBP_REGULATION_OF_MEIOTIC_NUCLEAR_DIVISION	0.32197	0.607604	0.100991	-0.438289	-1.10802	19
1421	GOBP_SKELETAL_SYSTEM_DEVELOPMENT	0.19242	0.4753	0.11725	-0.278727	-1.10784	396
1842	GOBP_APOPTOTIC_PROCESS_INVOLVED_IN_DEVELOPMENT	0.316384	0.603081	0.101714	-0.405934	-1.10764	29
1815	GOBP_REGULATION_OF_NOTCH_SIGNALING_PATHWAY	0.309154	0.598245	0.0978773	-0.346972	-1.10759	67
1891	GOBP_ESTABLISHMENT_OF_PROTEIN_LOCALIZATION_TO_MITOCHONDRIAL_MEMBRANE	0.328358	0.609483	0.0988903	-0.39243	-1.10754	34
1876	GOBP_REACTIVE_OXYGEN_SPECIES_BIOSYNTHETIC_PROCESS	0.325323	0.609201	0.0988903	-0.397748	-1.10731	31
1425	GOBP_REGULATION_OF_PROTEIN_CONTAINING_COMPLEX_ASSEMBLY	0.193009	0.4753	0.119888	-0.284987	-1.10665	322
1917	GOBP_DNA_DOUBLE_STRAND_BREAK_PROCESSING	0.335863	0.615073	0.09855	-0.45085	-1.10574	17
1677	GOBP_LOCOMOTORY_BEHAVIOR	0.264803	0.554712	0.104344	-0.319173	-1.10572	121
1707	GOBP_REGULATION_OF_CELL_DIVISION	0.274797	0.565531	0.101351	-0.316193	-1.10558	131
1393	GOBP_CYTOKINE_PRODUCTION	0.18598	0.468882	0.118288	-0.27489	-1.10516	467
1985	GOBP_VASCULAR_ENDOTHELIAL_GROWTH_FACTOR_PRODUCTION	0.358879	0.635134	0.0937465	-0.417075	-1.10513	23
1799	GOBP_METANEPHROS_DEVELOPMENT	0.304042	0.593701	0.0999277	-0.353618	-1.10502	60
1916	GOBP_ACTIVATION_OF_PROTEIN_KINASE_B_ACTIVITY	0.33578	0.615073	0.096563	-0.42223	-1.10375	21
1741	GOBP_REGULATION_OF_PROTEIN_CONTAINING_COMPLEX_DISASSEMBLY	0.288079	0.581133	0.0995791	-0.322892	-1.10359	108
1867	GOBP_NEURON_CELLULAR_HOMEOSTASIS	0.323741	0.608573	0.0975449	-0.380275	-1.10326	39
1946	GOBP_MAINTENANCE_OF_BLOOD_BRAIN_BARRIER	0.34542	0.623401	0.0972151	-0.413379	-1.10318	25
1900	GOBP_PHOSPHATIDYLCHOLINE_BIOSYNTHETIC_PROCESS	0.330241	0.610599	0.0982123	-0.419244	-1.10307	22
1822	GOBP_CARBOHYDRATE_TRANSMEMBRANE_TRANSPORT	0.310924	0.599053	0.0959207	-0.339247	-1.10269	74
1830	GOBP_LENS_DEVELOPMENT_IN_CAMERA_TYPE_EYE	0.313167	0.601178	0.0988903	-0.355505	-1.10257	57
1848	GOBP_STEM_CELL_DEVELOPMENT	0.317789	0.604054	0.0962406	-0.345384	-1.10252	67
1725	GOBP_IMMUNE_SYSTEM_DEVELOPMENT	0.2816	0.573485	0.0988903	-0.31132	-1.10194	142
1878	GOBP_BRANCHING_INVOLVED_IN_BLOOD_VESSEL_MORPHOGENESIS	0.326454	0.609483	0.0995791	-0.405081	-1.10168	28
1925	GOBP_NATURAL_KILLER_CELL_DIFFERENTIATION	0.337761	0.616392	0.0982123	-0.449054	-1.10133	17
1873	GOBP_PROTEIN_LOCALIZATION_TO_SYNAPSE	0.324468	0.608573	0.096563	-0.360349	-1.10126	53
1804	GOBP_NEGATIVE_REGULATION_OF_PROTEIN_POLYMERIZATION	0.304878	0.593701	0.0992333	-0.350535	-1.10114	62
1926	GOBP_REGULATION_OF_EXTRINSIC_APOPTOTIC_SIGNALING_PATHWAY_IN_ABSENCE_OF_LIGAND	0.338182	0.616839	0.0956031	-0.391052	-1.0992	32
1756	GOBP_LIPID_HOMEOSTASIS	0.290909	0.581782	0.0988903	-0.323054	-1.09915	103
1811	GOBP_REGULATION_OF_POSTSYNAPTIC_MEMBRANE_NEUROTRANSMITTER_RECEPTOR_LEVELS	0.308362	0.597717	0.09855	-0.349852	-1.09899	62
2039	GOBP_RIBOSOMAL_SUBUNIT_EXPORT_FROM_NUCLEUS	0.376448	0.648568	0.0928481	-0.460422	-1.09869	15
2038	GOBP_NEGATIVE_REGULATION_OF_CILIUM_ASSEMBLY	0.376448	0.648568	0.0928481	-0.460293	-1.09838	15
1928	GOBP_POSITIVE_REGULATION_OF_TRANSCRIPTION_FROM_RNA_POLYMERASE_II_PROMOTER_IN_RESPONSE_TO_STRESS	0.339658	0.61823	0.0978773	-0.447689	-1.09799	17
1921	GOBP_REGULATION_OF_SPINDLE_ASSEMBLY	0.336414	0.615212	0.0968878	-0.394366	-1.09789	31
1908	GOBP_MICROVILLUS_ASSEMBLY	0.333333	0.61341	0.0988903	-0.433913	-1.09696	19
1831	GOBP_VASCULOGENESIS	0.313589	0.601659	0.0975449	-0.34917	-1.09685	62
1963	GOBP_NEUROBLAST_PROLIFERATION	0.351687	0.628889	0.0919686	-0.363606	-1.09672	48
1692	GOBP_NUCLEAR_EXPORT	0.270096	0.560549	0.101714	-0.307696	-1.09657	150
1753	GOBP_LEARNING	0.290484	0.581782	0.0995791	-0.325116	-1.0959	101
1949	GOBP_NEGATIVE_REGULATION_OF_DNA_REPAIR	0.346442	0.624449	0.0959207	-0.385994	-1.09583	35
1603	GOBP_REGULATION_OF_ACTIN_FILAMENT_ORGANIZATION	0.246533	0.540281	0.104733	-0.292924	-1.09562	214
1911	GOBP_REGULATION_OF_RECEPTOR_LOCALIZATION_TO_SYNAPSE	0.335227	0.615073	0.09855	-0.433383	-1.09561	19
1670	GOBP_EMBRYONIC_ORGAN_MORPHOGENESIS	0.26209	0.551332	0.101714	-0.29706	-1.09541	192
1609	GOBP_MRNA_CATABOLIC_PROCESS	0.248074	0.541333	0.104344	-0.292793	-1.09513	214
1974	GOBP_NEGATIVE_REGULATION_OF_ATP_METABOLIC_PROCESS	0.354962	0.631383	0.0956031	-0.453023	-1.09511	16
1922	GOBP_REGULATION_OF_CELLULAR_RESPONSE_TO_VASCULAR_ENDOTHELIAL_GROWTH_FACTOR_STIMULUS	0.337121	0.615904	0.0982123	-0.433079	-1.09485	19
1975	GOBP_REGULATION_OF_INCLUSION_BODY_ASSEMBLY	0.354962	0.631383	0.0956031	-0.452849	-1.09469	16
1591	GOBP_RESPONSE_TO_STEROID_HORMONE	0.243531	0.537519	0.104733	-0.288154	-1.09454	242
1912	GOBP_NUCLEOLUS_ORGANIZATION	0.335238	0.615073	0.0988903	-0.440644	-1.09447	18
1647	GOBP_REGULATION_OF_LEUKOCYTE_DIFFERENTIATION	0.257009	0.548193	0.102822	-0.29578	-1.09374	195
1923	GOBP_POSITIVE_REGULATION_OF_VASCULAR_ENDOTHELIAL_GROWTH_FACTOR_PRODUCTION	0.337143	0.615904	0.09855	-0.440235	-1.09345	18
1893	GOBP_EPHRIN_RECEPTOR_SIGNALING_PATHWAY	0.328546	0.609483	0.096563	-0.369839	-1.09316	44
1970	GOBP_SPINDLE_LOCALIZATION	0.353464	0.630313	0.0916795	-0.362296	-1.09277	48
1915	GOBP_LYMPHOCYTE_MIGRATION	0.335702	0.615073	0.0946646	-0.35485	-1.09253	55
1717	GOBP_ACTIN_POLYMERIZATION_OR_DEPOLYMERIZATION	0.277955	0.568699	0.0995791	-0.305486	-1.0921	152
2066	GOBP_MODIFICATION_OF_POSTSYNAPTIC_STRUCTURE	0.388031	0.659199	0.0911073	-0.45741	-1.0915	15
1945	GOBP_FOREBRAIN_NEURON_DEVELOPMENT	0.345351	0.623401	0.0968878	-0.444559	-1.09031	17
1818	GOBP_RECEPTOR_INTERNALIZATION	0.309764	0.598375	0.0962406	-0.326558	-1.09026	89
1898	GOBP_MUSCLE_CELL_MIGRATION	0.329372	0.609633	0.0931455	-0.337084	-1.09025	73
2082	GOBP_LIVER_MORPHOGENESIS	0.393822	0.663727	0.0902635	-0.456143	-1.08847	15
1937	GOBP_PYRIMIDINE_CONTAINING_COMPOUND_METABOLIC_PROCESS	0.342373	0.620653	0.0908241	-0.337028	-1.08809	72
1854	GOBP_MITOTIC_DNA_INTEGRITY_CHECKPOINT_SIGNALING	0.318792	0.604054	0.0943564	-0.331133	-1.08783	80
1586	GOBP_PEPTIDYL_LYSINE_MODIFICATION	0.242199	0.53615	0.103576	-0.278016	-1.08767	331
2056	GOBP_FOLIC_ACID_CONTAINING_COMPOUND_METABOLIC_PROCESS	0.383178	0.654719	0.0899861	-0.410306	-1.0872	23
1951	GOBP_INTERMEDIATE_FILAMENT_BASED_PROCESS	0.347122	0.625034	0.0934449	-0.374235	-1.08574	39
1880	GOBP_HETEROCHROMATIN_ORGANIZATION	0.326599	0.609483	0.0931455	-0.32499	-1.08503	89
1920	GOBP_GRANULOCYTE_MIGRATION	0.336163	0.615073	0.0919686	-0.335406	-1.08482	73
1983	GOBP_UROGENITAL_SYSTEM_DEVELOPMENT	0.357914	0.634065	0.0916795	-0.362384	-1.08461	46
1986	GOBP_SOMATIC_STEM_CELL_POPULATION_MAINTENANCE	0.360568	0.637803	0.0905429	-0.359386	-1.08399	48
1838	GOBP_MULTICELLULAR_ORGANISM_GROWTH	0.315271	0.602583	0.0937465	-0.315623	-1.0836	111
1999	GOBP_MICROVILLUS_ORGANIZATION	0.363636	0.638459	0.0925529	-0.411745	-1.08334	22
1730	GOBP_REGULATION_OF_CANONICAL_WNT_SIGNALING_PATHWAY	0.283489	0.575596	0.0968878	-0.292867	-1.08297	195
1955	GOBP_NEUROTRANSMITTER_UPTAKE	0.348231	0.625708	0.095288	-0.420828	-1.08292	20
1809	GOBP_SPROUTING_ANGIOGENESIS	0.307947	0.597717	0.0956031	-0.32002	-1.08289	102
1992	GOBP_CELLULAR_RESPONSE_TO_IONIZING_RADIATION	0.362543	0.638459	0.0883594	-0.33807	-1.08274	69
1966	GOBP_GASTRULATION_WITH_MOUTH_FORMING_SECOND	0.351955	0.628901	0.0946646	-0.420545	-1.08219	20
2013	GOBP_DETECTION_OF_MECHANICAL_STIMULUS	0.368321	0.642777	0.0934449	-0.405114	-1.08112	25
1980	GOBP_POSITIVE_REGULATION_OF_INTRINSIC_APOPTOTIC_SIGNALING_PATHWAY	0.356631	0.632617	0.0916795	-0.356476	-1.08098	50
1981	GOBP_REGULATION_OF_ASTROCYTE_DIFFERENTIATION	0.356736	0.632617	0.0949752	-0.44051	-1.08038	17
1967	GOBP_NEGATIVE_REGULATION_OF_AXON_EXTENSION	0.352612	0.629754	0.0946646	-0.382748	-1.08021	34
1971	GOBP_REGULATION_OF_MEMBRANE_PROTEIN_ECTODOMAIN_PROTEOLYSIS	0.354167	0.631154	0.095288	-0.426983	-1.07943	19
2012	GOBP_EXTRACELLULAR_MATRIX_ASSEMBLY	0.367041	0.640863	0.0925529	-0.380213	-1.07942	35
2015	GOBP_VITAMIN_TRANSPORT	0.370229	0.644957	0.0931455	-0.403961	-1.07804	25
1990	GOBP_STRIATED_MUSCLE_CELL_PROLIFERATION	0.361702	0.638459	0.0902635	-0.348124	-1.07665	56
1883	GOBP_REGULATION_OF_MYELOID_CELL_DIFFERENTIATION	0.326892	0.609483	0.0905429	-0.303364	-1.07665	146
1987	GOBP_REGULATION_OF_OSTEOCLAST_DIFFERENTIATION	0.360862	0.638001	0.0911073	-0.366309	-1.07578	42
2018	GOBP_POSITIVE_REGULATION_OF_DEPHOSPHORYLATION	0.370504	0.644985	0.0897105	-0.359364	-1.07557	46
2006	GOBP_MEMBRANE_PROTEIN_PROTEOLYSIS	0.364621	0.638541	0.0908241	-0.361107	-1.0753	45
1988	GOBP_GLYCOLIPID_BIOSYNTHETIC_PROCESS	0.361552	0.638459	0.0899861	-0.343874	-1.07499	59
1657	GOBP_POSITIVE_REGULATION_OF_CELLULAR_COMPONENT_BIOGENESIS	0.258824	0.548662	0.0988903	-0.271252	-1.07448	391
2014	GOBP_PEPTIDYL_LYSINE_TRIMETHYLATION	0.370093	0.644957	0.0919686	-0.377147	-1.07437	36
2076	GOBP_MRNA_CIS_SPLICING_VIA_SPLICEOSOME	0.392523	0.663727	0.0886261	-0.405309	-1.07395	23
2007	GOBP_BILE_ACID_BIOSYNTHETIC_PROCESS	0.364991	0.63887	0.0925529	-0.417302	-1.07385	20
2017	GOBP_ASTROCYTE_DIFFERENTIATION	0.370304	0.644957	0.0894367	-0.355752	-1.07269	49
2030	GOBP_POSITIVE_REGULATION_OF_MYELOID_CELL_DIFFERENTIATION	0.374359	0.647844	0.0862866	-0.334664	-1.07261	70
2003	GOBP_RNA_STABILIZATION	0.364121	0.638459	0.0899861	-0.347928	-1.07122	55
2141	GOBP_MATURATION_OF_LSU_RRNA_FROM_TRICISTRONIC_RRNA_TRANSCRIPT_SSU_RRNA_5_8S_RRNA_LSU_RRNA	0.416988	0.683225	0.0870516	-0.448819	-1.071	15
2009	GOBP_INTRINSIC_APOPTOTIC_SIGNALING_PATHWAY_IN_RESPONSE_TO_ENDOPLASMIC_RETICULUM_STRESS	0.365897	0.639819	0.0897105	-0.347581	-1.07015	55
2040	GOBP_DENDRITE_EXTENSION	0.376623	0.648568	0.0905429	-0.406643	-1.06991	22
1907	GOBP_MORPHOGENESIS_OF_EMBRYONIC_EPITHELIUM	0.332779	0.613032	0.0913924	-0.310914	-1.06942	116
2001	GOBP_POST_TRANSLATIONAL_PROTEIN_MODIFICATION	0.363793	0.638459	0.0883594	-0.337969	-1.06919	64
1919	GOBP_BRANCHING_MORPHOGENESIS_OF_AN_EPITHELIAL_TUBE	0.336079	0.615073	0.0902635	-0.30994	-1.06903	117
1902	GOBP_BIOMINERAL_TISSUE_DEVELOPMENT	0.331126	0.611474	0.0913924	-0.315869	-1.06884	102
1835	GOBP_REGULATION_OF_PROTEIN_SECRETION	0.314554	0.602195	0.0911073	-0.294797	-1.06877	166
2058	GOBP_MAST_CELL_MEDIATED_IMMUNITY	0.385455	0.657732	0.0880945	-0.38005	-1.06827	32
2024	GOBP_REGULATION_OF_ACTIVIN_RECEPTOR_SIGNALING_PATHWAY	0.373106	0.64759	0.0922597	-0.422324	-1.06766	19
2032	GOBP_RESPONSE_TO_NICOTINE	0.374765	0.647907	0.0916795	-0.394915	-1.0674	27
2041	GOBP_OLFACTORY_LOBE_DEVELOPMENT	0.377358	0.649515	0.0913924	-0.396636	-1.06689	26
2026	GOBP_REGULATION_OF_DENDRITE_MORPHOGENESIS	0.374113	0.647844	0.0883594	-0.34853	-1.06514	53
2060	GOBP_POSITIVE_REGULATION_OF_GLUCOSE_IMPORT	0.3859	0.65809	0.0891647	-0.404805	-1.06508	22
2160	GOBP_PROTEIN_LOCALIZATION_TO_NUCLEOLUS	0.42278	0.687605	0.0862866	-0.446202	-1.06475	15
2044	GOBP_POSITIVE_REGULATION_OF_SODIUM_ION_TRANSPORT	0.378788	0.650574	0.0913924	-0.421144	-1.06467	19
2118	GOBP_LYMPHOID_PROGENITOR_CELL_DIFFERENTIATION	0.408397	0.677064	0.0875697	-0.440413	-1.06462	16
1715	GOBP_REGULATION_OF_CELLULAR_MACROMOLECULE_BIOSYNTHETIC_PROCESS	0.277056	0.567235	0.0937465	-0.266694	-1.06395	426
2033	GOBP_DETECTION_OF_STIMULUS_INVOLVED_IN_SENSORY_PERCEPTION	0.375	0.647996	0.0911073	-0.376598	-1.06286	34
1935	GOBP_PEPTIDYL_LYSINE_ACETYLATION	0.341195	0.619441	0.086795	-0.29518	-1.06278	157
2164	GOBP_PARAXIAL_MESODERM_DEVELOPMENT	0.42471	0.689233	0.0860347	-0.445371	-1.06277	15
2053	GOBP_ONE_CARBON_COMPOUND_TRANSPORT	0.382857	0.654719	0.0911073	-0.427808	-1.06258	18
1994	GOBP_REGULATION_OF_CELL_MATRIX_ADHESION	0.362876	0.638459	0.086795	-0.314122	-1.06189	99
2049	GOBP_MATERNAL_PROCESS_INVOLVED_IN_FEMALE_PREGNANCY	0.379496	0.650645	0.0883594	-0.365522	-1.06046	39
2063	GOBP_POSITIVE_REGULATION_OF_DOUBLE_STRAND_BREAK_REPAIR_VIA_HOMOLOGOUS_RECOMBINATION	0.386916	0.658737	0.0894367	-0.371989	-1.05968	36
2110	GOBP_NEGATIVE_REGULATION_OF_STEM_CELL_DIFFERENTIATION	0.405607	0.674825	0.086795	-0.399897	-1.05962	23
1869	GOBP_STEM_CELL_DIFFERENTIATION	0.324074	0.608573	0.0886261	-0.287476	-1.05921	185
2080	GOBP_POSITIVE_REGULATION_OF_ISOTYPE_SWITCHING	0.393321	0.663727	0.0880945	-0.402315	-1.05853	22
1960	GOBP_REGULATION_OF_T_CELL_DIFFERENTIATION	0.350906	0.628889	0.0878313	-0.309277	-1.0577	107
2061	GOBP_PROTEIN_TETRAMERIZATION	0.386243	0.658357	0.0862866	-0.338282	-1.05751	59
2054	GOBP_CARDIAC_MUSCLE_CELL_PROLIFERATION	0.383094	0.654719	0.0878313	-0.364497	-1.05748	39
1982	GOBP_ENSHEATHMENT_OF_NEURONS	0.357616	0.633857	0.0870516	-0.309469	-1.05745	106
2070	GOBP_3_UTR_MEDIATED_MRNA_STABILIZATION	0.388571	0.659199	0.0902635	-0.425614	-1.05714	18
2065	GOBP_REGULATION_OF_T_CELL_APOPTOTIC_PROCESS	0.387405	0.659057	0.0905429	-0.396099	-1.05706	25
1808	GOBP_MONONUCLEAR_CELL_DIFFERENTIATION	0.307927	0.597717	0.0908241	-0.274737	-1.05614	285
2120	GOBP_FOREBRAIN_CELL_MIGRATION	0.408929	0.677626	0.0838361	-0.35059	-1.05282	47
2156	GOBP_NEGATIVE_REGULATION_OF_TUMOR_NECROSIS_FACTOR_MEDIATED_SIGNALING_PATHWAY	0.419847	0.684102	0.0860347	-0.435474	-1.05268	16
2094	GOBP_INTERLEUKIN_2_PRODUCTION	0.398182	0.667898	0.0862866	-0.374481	-1.05262	32
1918	GOBP_RESPONSE_TO_OXYGEN_LEVELS	0.335913	0.615073	0.086795	-0.276571	-1.05217	255
2069	GOBP_MITOCHONDRIAL_RNA_PROCESSING	0.388258	0.659199	0.0899861	-0.416176	-1.05211	19
2204	GOBP_REGULATION_OF_INSULIN_LIKE_GROWTH_FACTOR_RECEPTOR_SIGNALING_PATHWAY	0.442085	0.704455	0.0838361	-0.440856	-1.05199	15
1897	GOBP_REGULATION_OF_HEMOPOIESIS	0.329268	0.609633	0.0870516	-0.274723	-1.05192	267
2047	GOBP_LEUKOCYTE_CHEMOTAXIS	0.379085	0.650574	0.0831291	-0.303827	-1.0517	120
2025	GOBP_POSITIVE_REGULATION_OF_CYTOSKELETON_ORGANIZATION	0.373802	0.647844	0.0826646	-0.293922	-1.05075	152
2068	GOBP_POLYSACCHARIDE_METABOLIC_PROCESS	0.388235	0.659199	0.0833634	-0.323269	-1.05075	74
1997	GOBP_SKELETAL_SYSTEM_MORPHOGENESIS	0.363354	0.638459	0.0826646	-0.287564	-1.04913	171
1996	GOBP_PROTEIN_METHYLATION	0.363208	0.638459	0.0833634	-0.291322	-1.04889	157
2096	GOBP_RNA_TEMPLATED_DNA_BIOSYNTHETIC_PROCESS	0.398614	0.668096	0.0835991	-0.329492	-1.04881	66
2149	GOBP_REGULATION_OF_MITOCHONDRIAL_MEMBRANE_PERMEABILITY_INVOLVED_IN_APOPTOTIC_PROCESS	0.418478	0.684092	0.0833634	-0.359919	-1.04831	41
2059	GOBP_NEGATIVE_REGULATION_OF_DNA_METABOLIC_PROCESS	0.385502	0.657732	0.0826646	-0.303924	-1.04828	117
2119	GOBP_NEGATIVE_REGULATION_OF_LYMPHOCYTE_APOPTOTIC_PROCESS	0.408397	0.677064	0.0875697	-0.392799	-1.04826	25
2051	GOBP_RESPONSE_TO_IONIZING_RADIATION	0.382114	0.654475	0.0824344	-0.299582	-1.0475	131
2116	GOBP_CELLULAR_RESPONSE_TO_VASCULAR_ENDOTHELIAL_GROWTH_FACTOR_STIMULUS	0.407801	0.677035	0.0835991	-0.342747	-1.04747	53
2072	GOBP_ADENYLATE_CYCLASE_MODULATING_G_PROTEIN_COUPLED_RECEPTOR_SIGNALING_PATHWAY	0.389718	0.660753	0.0824344	-0.309856	-1.04658	97
1887	GOBP_CELLULAR_RESPONSE_TO_LIPID	0.327965	0.609483	0.0850427	-0.264091	-1.04635	384
1938	GOBP_POSITIVE_REGULATION_OF_CYTOKINE_PRODUCTION	0.342466	0.620653	0.0847985	-0.27271	-1.0457	270
2035	GOBP_MEMORY	0.375839	0.648566	0.0850427	-0.320752	-1.04531	77
2158	GOBP_NEGATIVE_REGULATION_OF_SMOOTH_MUSCLE_CELL_PROLIFERATION	0.422101	0.687137	0.0828962	-0.358837	-1.04516	41
2124	GOBP_VASCULAR_ENDOTHELIAL_GROWTH_FACTOR_SIGNALING_PATHWAY	0.410112	0.678307	0.0862866	-0.3678	-1.04418	35
2099	GOBP_REGULATION_OF_RAS_PROTEIN_SIGNAL_TRANSDUCTION	0.4	0.669462	0.0791317	-0.292521	-1.04378	148
1989	GOBP_CANONICAL_WNT_SIGNALING_PATHWAY	0.361702	0.638459	0.0817516	-0.274896	-1.04316	235
2111	GOBP_CALCIUM_ION_IMPORT_ACROSS_PLASMA_MEMBRANE	0.40566	0.674825	0.0873098	-0.387803	-1.04313	26
2087	GOBP_PURINE_NUCLEOSIDE_MONOPHOSPHATE_BIOSYNTHETIC_PROCESS	0.394495	0.663727	0.0873098	-0.398755	-1.04238	21
2105	GOBP_POSITIVE_REGULATION_OF_HEMOPOIESIS	0.401977	0.670853	0.08042	-0.302088	-1.04194	117
2134	GOBP_ADENYLATE_CYCLASE_ACTIVATING_G_PROTEIN_COUPLED_RECEPTOR_SIGNALING_PATHWAY	0.414634	0.682573	0.0817516	-0.331555	-1.0416	61
2224	GOBP_ATRIAL_SEPTUM_DEVELOPMENT	0.449807	0.710486	0.0828962	-0.436357	-1.04126	15
2088	GOBP_REGULATION_OF_T_HELPER_CELL_DIFFERENTIATION	0.394495	0.663727	0.0873098	-0.398147	-1.04079	21
1972	GOBP_RNA_CATABOLIC_PROCESS	0.354294	0.631154	0.0833634	-0.272811	-1.04029	257
2085	GOBP_POSITIVE_REGULATION_OF_PROTEIN_SECRETION	0.394343	0.663727	0.0819779	-0.308291	-1.03931	94
2174	GOBP_INOSITOL_PHOSPHATE_METABOLIC_PROCESS	0.431159	0.696665	0.0817516	-0.356785	-1.03918	41
2157	GOBP_RNA_PHOSPHODIESTER_BOND_HYDROLYSIS_EXONUCLEOLYTIC	0.420108	0.684209	0.0826646	-0.353743	-1.03888	42
2128	GOBP_REGULATION_OF_ACTIN_FILAMENT_LENGTH	0.411862	0.67992	0.0791317	-0.301118	-1.0386	117
2098	GOBP_CELLULAR_RESPONSE_TO_OXYGEN_LEVELS	0.399679	0.669243	0.0793435	-0.295884	-1.03859	135
2113	GOBP_NUCLEOTIDE_EXCISION_REPAIR	0.406355	0.675591	0.0806388	-0.315215	-1.03846	81
2107	GOBP_REGULATION_OF_SPINDLE_ORGANIZATION	0.40395	0.673505	0.0847985	-0.351083	-1.03772	44
2005	GOBP_NUCLEOSIDE_TRIPHOSPHATE_METABOLIC_PROCESS	0.364615	0.638541	0.0819779	-0.276645	-1.03753	220
2190	GOBP_WOUND_HEALING_SPREADING_OF_EPIDERMAL_CELLS	0.436433	0.700023	0.0835991	-0.422987	-1.0374	17
2166	GOBP_TRANSMISSION_OF_NERVE_IMPULSE	0.426168	0.690624	0.0840746	-0.39149	-1.03734	23
2139	GOBP_ACUTE_INFLAMMATORY_RESPONSE	0.416364	0.683225	0.0838361	-0.353467	-1.03645	43
2136	GOBP_REGULATION_OF_POSTSYNAPSE_ORGANIZATION	0.415959	0.683225	0.0802023	-0.32045	-1.03645	73
2165	GOBP_NEGATIVE_REGULATION_OF_PROTEIN_ACETYLATION	0.424762	0.689233	0.0852885	-0.41721	-1.03626	18
2135	GOBP_ASSOCIATIVE_LEARNING	0.415631	0.683225	0.0826646	-0.336293	-1.0354	55
2146	GOBP_POSITIVE_REGULATION_OF_DENDRITIC_SPINE_DEVELOPMENT	0.41744	0.683225	0.0847985	-0.37366	-1.0351	30
1973	GOBP_GAMETE_GENERATION	0.354793	0.631383	0.0795565	-0.259375	-1.03445	420
2177	GOBP_REGULATION_OF_TELOMERE_MAINTENANCE_VIA_TELOMERE_LENGTHENING	0.432384	0.696909	0.0806388	-0.333439	-1.03414	57
2161	GOBP_ESTABLISHMENT_OF_TISSUE_POLARITY	0.423345	0.688205	0.0806388	-0.329182	-1.03406	62
2123	GOBP_DENDRITE_MORPHOGENESIS	0.409836	0.67817	0.0791317	-0.300868	-1.03395	113
2121	GOBP_ANATOMICAL_STRUCTURE_MATURATION	0.40931	0.677937	0.0780892	-0.294541	-1.03379	134
2028	GOBP_CELL_CYCLE_G1_S_PHASE_TRANSITION	0.374224	0.647844	0.0810802	-0.27598	-1.03309	219
2000	GOBP_NEGATIVE_REGULATION_OF_CELL_CYCLE	0.363636	0.638459	0.0813027	-0.265365	-1.03304	324
2185	GOBP_REGULATION_OF_AMINO_ACID_TRANSPORT	0.43346	0.696909	0.0840746	-0.388596	-1.03222	24
2183	GOBP_NEGATIVE_REGULATION_OF_ENDOTHELIAL_CELL_PROLIFERATION	0.433145	0.696909	0.0835991	-0.378245	-1.03209	29
2188	GOBP_NEGATIVE_REGULATION_OF_PROTEIN_SECRETION	0.435897	0.699866	0.0817516	-0.356409	-1.03168	40
2176	GOBP_CEREBRAL_CORTEX_CELL_MIGRATION	0.431655	0.696876	0.0813027	-0.355528	-1.03146	39
2184	GOBP_NEGATIVE_REGULATION_OF_BLOOD_PRESSURE	0.43346	0.696909	0.0840746	-0.388165	-1.03108	24
2159	GOBP_LYMPHOCYTE_APOPTOTIC_PROCESS	0.422735	0.687605	0.0817516	-0.334608	-1.03021	55
2143	GOBP_ENDOCYTIC_RECYCLING	0.417085	0.683225	0.0793435	-0.314754	-1.02983	78
2178	GOBP_B_CELL_RECEPTOR_SIGNALING_PATHWAY	0.432532	0.696909	0.0826646	-0.369718	-1.02927	31
2186	GOBP_REGULATION_OF_VASOCONSTRICTION	0.434381	0.698069	0.0824344	-0.369245	-1.02795	31
2260	GOBP_REGULATION_OF_MONOCYTE_DIFFERENTIATION	0.46139	0.716879	0.0815265	-0.430748	-1.02788	15
2213	GOBP_CELLULAR_EXTRAVASATION	0.447464	0.710321	0.0797706	-0.35286	-1.02775	41
2261	GOBP_RELAXATION_OF_CARDIAC_MUSCLE	0.46139	0.716879	0.0815265	-0.430441	-1.02714	15
2131	GOBP_PROTEIN_LIPID_COMPLEX_ASSEMBLY	0.413408	0.681512	0.0855357	-0.398135	-1.02452	20
2092	GOBP_RHYTHMIC_PROCESS	0.397833	0.667898	0.0776799	-0.273236	-1.02451	221
2201	GOBP_BEHAVIORAL_DEFENSE_RESPONSE	0.441121	0.703759	0.0822055	-0.386471	-1.02404	23
2189	GOBP_ESTABLISHMENT_OF_PROTEIN_LOCALIZATION_TO_VACUOLE	0.43617	0.699984	0.0799859	-0.331095	-1.02398	56
2150	GOBP_CELLULAR_RESPONSE_TO_RADIATION	0.419152	0.684102	0.0756946	-0.284237	-1.02308	156
2233	GOBP_REGULATION_OF_EXTRACELLULAR_MATRIX_ORGANIZATION	0.451613	0.710486	0.0787114	-0.33728	-1.02277	50
2215	GOBP_CALCIUM_ION_IMPORT	0.448211	0.710486	0.0817516	-0.374737	-1.02252	29
2279	GOBP_SERINE_FAMILY_AMINO_ACID_BIOSYNTHETIC_PROCESS	0.467181	0.720144	0.0808589	-0.42837	-1.0222	15
2229	GOBP_REGULATION_OF_CENTROSOME_CYCLE	0.450805	0.710486	0.0787114	-0.338924	-1.02195	49
2217	GOBP_ENDOPLASMIC_RETICULUM_CALCIUM_ION_HOMEOSTASIS	0.448473	0.710486	0.0824344	-0.382906	-1.02185	25
2216	GOBP_MATERNAL_PLACENTA_DEVELOPMENT	0.448211	0.710486	0.0817516	-0.374473	-1.0218	29
2162	GOBP_SPLEEN_DEVELOPMENT	0.423729	0.68851	0.0847985	-0.378005	-1.02169	27
2221	GOBP_PEPTIDYL_ARGININE_MODIFICATION	0.449524	0.710486	0.0822055	-0.411302	-1.02159	18
2220	GOBP_POSITIVE_REGULATION_OF_RESPONSE_TO_ENDOPLASMIC_RETICULUM_STRESS	0.449091	0.710486	0.0797706	-0.363195	-1.02089	32
2277	GOBP_CELL_DIFFERENTIATION_IN_HINDBRAIN	0.467181	0.720144	0.0808589	-0.427439	-1.01998	15
2278	GOBP_POSITIVE_REGULATION_OF_DNA_DAMAGE_RESPONSE_SIGNAL_TRANSDUCTION_BY_P53_CLASS_MEDIATOR	0.467181	0.720144	0.0808589	-0.427358	-1.01979	15
2196	GOBP_PEPTIDE_TRANSPORT	0.438202	0.701004	0.0745501	-0.288441	-1.01963	143
2246	GOBP_PURINE_NUCLEOBASE_METABOLIC_PROCESS	0.455408	0.71231	0.0813027	-0.41567	-1.01946	17
2286	GOBP_MITOCHONDRIAL_CALCIUM_ION_TRANSMEMBRANE_TRANSPORT	0.469112	0.720906	0.0806388	-0.426937	-1.01878	15
2169	GOBP_SODIUM_ION_HOMEOSTASIS	0.426716	0.690624	0.0835991	-0.387024	-1.01829	22
2242	GOBP_PROTEIN_TARGETING_TO_LYSOSOME	0.454713	0.712061	0.0799859	-0.365768	-1.01828	31
2226	GOBP_CYCLIC_NUCLEOTIDE_METABOLIC_PROCESS	0.450467	0.710486	0.0810802	-0.384194	-1.01801	23
2205	GOBP_NEGATIVE_REGULATION_OF_EPITHELIAL_CELL_DIFFERENTIATION	0.442164	0.704455	0.0819779	-0.360571	-1.01762	34
2270	GOBP_SMOOTH_MUSCLE_CELL_MIGRATION	0.465157	0.719614	0.0756946	-0.323842	-1.01737	61
2195	GOBP_PROTEIN_SUMOYLATION	0.43739	0.700023	0.0795565	-0.325297	-1.01692	59
2240	GOBP_REGULATION_OF_PROTEIN_POLYUBIQUITINATION	0.454198	0.712061	0.0817516	-0.381024	-1.01683	25
2182	GOBP_REGULATION_OF_CENTRIOLE_REPLICATION	0.433028	0.696909	0.0822055	-0.388696	-1.01609	21
2248	GOBP_CALCIUM_ION_REGULATED_EXOCYTOSIS	0.456044	0.71267	0.0793435	-0.350987	-1.01598	40
2266	GOBP_POSITIVE_REGULATION_OF_CREB_TRANSCRIPTION_FACTOR_ACTIVITY	0.46374	0.718624	0.0806388	-0.420268	-1.01593	16
2208	GOBP_MACROPHAGE_CYTOKINE_PRODUCTION	0.443396	0.705458	0.0824344	-0.377674	-1.01588	26
2163	GOBP_METHYLATION	0.424514	0.689233	0.0725352	-0.262737	-1.01563	298
2267	GOBP_PYRIMIDINE_RIBONUCLEOSIDE_TRIPHOSPHATE_METABOLIC_PROCESS	0.46374	0.718624	0.0806388	-0.420033	-1.01536	16
2218	GOBP_NOTCH_SIGNALING_PATHWAY	0.44878	0.710486	0.0739901	-0.291378	-1.01529	127
2228	GOBP_EPIDERMIS_MORPHOGENESIS	0.450758	0.710486	0.0817516	-0.401504	-1.01502	19
2219	GOBP_TRANSFORMING_GROWTH_FACTOR_BETA_RECEPTOR_SIGNALING_PATHWAY	0.449074	0.710486	0.0713053	-0.277203	-1.01478	175
2235	GOBP_POSTSYNAPTIC_SPECIALIZATION_ORGANIZATION	0.452727	0.711602	0.0793435	-0.360658	-1.01376	32
2200	GOBP_RESPONSE_TO_LIGHT_STIMULUS	0.441041	0.703759	0.0718276	-0.268404	-1.01332	230
2209	GOBP_POSITIVE_REGULATION_OF_PEPTIDE_SECRETION	0.44405	0.706178	0.0791317	-0.329056	-1.01311	55
2232	GOBP_POSITIVE_REGULATION_OF_HISTONE_MODIFICATION	0.451613	0.710486	0.0758887	-0.31321	-1.01303	73
2202	GOBP_EMBRYONIC_SKELETAL_SYSTEM_DEVELOPMENT	0.441128	0.703759	0.0758887	-0.300106	-1.01287	100
2214	GOBP_PROSTATE_GLAND_DEVELOPMENT	0.447761	0.710472	0.0813027	-0.358713	-1.01238	34
2230	GOBP_PRESYNAPTIC_ENDOCYTOSIS	0.451155	0.710486	0.0782955	-0.324261	-1.01227	58
2153	GOBP_SEXUAL_REPRODUCTION	0.41963	0.684102	0.0706196	-0.2512	-1.01223	482
2241	GOBP_REGULATION_OF_CELL_SIZE	0.454254	0.712061	0.0727141	-0.286245	-1.01187	143
2237	GOBP_MALE_GAMETE_GENERATION	0.453313	0.711886	0.0696133	-0.260688	-1.01076	311
2314	GOBP_POSITIVE_REGULATION_OF_OSSIFICATION	0.476636	0.723379	0.0780892	-0.354778	-1.01065	36
2253	GOBP_ENDOTHELIAL_CELL_DEVELOPMENT	0.457961	0.714001	0.077884	-0.331022	-1.01047	52
2294	GOBP_PEPTIDYL_TYROSINE_AUTOPHOSPHORYLATION	0.471374	0.721695	0.0797706	-0.418012	-1.01047	16
2236	GOBP_NUCLEOBASE_METABOLIC_PROCESS	0.453184	0.711886	0.0808589	-0.355908	-1.01042	35
2249	GOBP_TRANSCRIPTION_INITIATION_COUPLED_CHROMATIN_REMODELING	0.456274	0.712712	0.0813027	-0.379975	-1.00932	24
2287	GOBP_POSITIVE_REGULATION_OF_NOTCH_SIGNALING_PATHWAY	0.469501	0.721188	0.0782955	-0.362515	-1.00922	31
2206	GOBP_REGULATION_OF_SIGNAL_TRANSDUCTION_BY_P53_CLASS_MEDIATOR	0.442404	0.704517	0.0760837	-0.299372	-1.00888	96
2247	GOBP_CARBOHYDRATE_BIOSYNTHETIC_PROCESS	0.456	0.71267	0.0723571	-0.28271	-1.00877	148
2263	GOBP_DEVELOPMENTAL_PIGMENTATION	0.462523	0.718004	0.0785029	-0.356978	-1.00849	33
2300	GOBP_EMBRYONIC_BRAIN_DEVELOPMENT	0.472973	0.721695	0.0802023	-0.422471	-1.00812	15
2210	GOBP_REGULATION_OF_CELL_SUBSTRATE_ADHESION	0.445312	0.707678	0.0723571	-0.277106	-1.00779	169
2268	GOBP_ACTIN_NUCLEATION	0.464158	0.718953	0.0772747	-0.331102	-1.00775	51
2222	GOBP_REGULATION_OF_PROTEIN_LOCALIZATION_TO_CELL_PERIPHERY	0.449753	0.710486	0.0745501	-0.294422	-1.0069	107
2262	GOBP_NEURON_MATURATION	0.461832	0.717248	0.0808589	-0.377298	-1.00689	25
2280	GOBP_SIGNAL_TRANSDUCTION_BY_P53_CLASS_MEDIATOR	0.467512	0.720337	0.0706196	-0.280466	-1.00671	154
2256	GOBP_PRODUCTION_OF_MOLECULAR_MEDIATOR_INVOLVED_IN_INFLAMMATORY_RESPONSE	0.460036	0.716359	0.0772747	-0.333558	-1.00609	48
2245	GOBP_INCLUSION_BODY_ASSEMBLY	0.455046	0.712061	0.0795565	-0.384471	-1.00504	21
2207	GOBP_LEUKOCYTE_DIFFERENTIATION	0.442647	0.704585	0.0696133	-0.253817	-1.00425	372
2305	GOBP_REGULATION_OF_DNA_BIOSYNTHETIC_PROCESS	0.474632	0.722612	0.0714786	-0.291289	-1.00365	114
2322	GOBP_RESPONSE_TO_ORGANOPHOSPHORUS	0.480541	0.726826	0.0725352	-0.304973	-1.00312	82
2354	GOBP_ESTABLISHMENT_OF_PROTEIN_LOCALIZATION_TO_TELOMERE	0.48855	0.729089	0.077884	-0.41473	-1.00254	16
2250	GOBP_POSITIVE_REGULATION_OF_INTERLEUKIN_10_PRODUCTION	0.456881	0.713248	0.0793435	-0.38342	-1.00229	21
2298	GOBP_ENDODERM_FORMATION	0.472826	0.721695	0.0768737	-0.343739	-1.00118	41
2273	GOBP_ENDODERM_DEVELOPMENT	0.465608	0.719614	0.0762797	-0.320129	-1.00076	59
2290	GOBP_REGULATION_OF_LIPID_METABOLIC_PROCESS	0.470769	0.721695	0.0687943	-0.266814	-1.00066	220
2358	GOBP_NEGATIVE_REGULATION_OF_CELL_CYCLE_G2_M_PHASE_TRANSITION	0.491289	0.731879	0.0728939	-0.31832	-1.00002	61
2269	GOBP_DEMETHYLATION	0.464539	0.719227	0.0766747	-0.327117	-0.9997	53
2318	GOBP_CARBOHYDRATE_TRANSPORT	0.477311	0.723379	0.0725352	-0.296599	-0.998817	93
2324	GOBP_NEGATIVE_REGULATION_OF_CHEMOTAXIS	0.481149	0.726826	0.0755015	-0.340042	-0.998643	42
2310	GOBP_REGULATION_OF_NEUROTRANSMITTER_LEVELS	0.47541	0.722945	0.0714786	-0.287656	-0.998439	122
2369	GOBP_INORGANIC_ION_IMPORT_ACROSS_PLASMA_MEMBRANE	0.496516	0.736285	0.0723571	-0.317704	-0.998085	61
2344	GOBP_MYELOID_LEUKOCYTE_DIFFERENTIATION	0.485623	0.727789	0.0691198	-0.27918	-0.998054	152
2345	GOBP_CELL_MATURATION	0.485857	0.727789	0.0711327	-0.295912	-0.997577	94
2283	GOBP_BONE_DEVELOPMENT	0.468944	0.720906	0.0694481	-0.273379	-0.99738	171
2323	GOBP_POSITIVE_REGULATION_OF_GTPASE_ACTIVITY	0.48074	0.726826	0.0678338	-0.270331	-0.996214	184
2309	GOBP_MITOCHONDRIAL_DNA_METABOLIC_PROCESS	0.474954	0.722612	0.077884	-0.378447	-0.995728	22
2359	GOBP_MRNA_CLEAVAGE	0.491461	0.731879	0.0772747	-0.405931	-0.99557	17
2325	GOBP_POSITIVE_REGULATION_OF_GROWTH	0.481481	0.726826	0.0678338	-0.272377	-0.995288	172
2365	GOBP_INTESTINAL_EPITHELIAL_CELL_DIFFERENTIATION	0.496183	0.736285	0.0770737	-0.411711	-0.995241	16
2321	GOBP_SIGNAL_TRANSDUCTION_IN_RESPONSE_TO_DNA_DAMAGE	0.479814	0.726232	0.0683111	-0.272149	-0.994789	174
2313	GOBP_POSITIVE_REGULATION_OF_ENDOTHELIAL_CELL_PROLIFERATION	0.476431	0.723379	0.0727141	-0.305634	-0.994691	76
2271	GOBP_NEGATIVE_REGULATION_OF_SYNAPTIC_TRANSMISSION	0.465291	0.719614	0.0795565	-0.365606	-0.99432	28
2282	GOBP_NEGATIVE_REGULATION_OF_GTPASE_ACTIVITY	0.468927	0.720906	0.0793435	-0.367765	-0.994013	27
2272	GOBP_POSITIVE_REGULATION_OF_NEUROBLAST_PROLIFERATION	0.465549	0.719614	0.0791317	-0.386137	-0.993648	20
2311	GOBP_REGULATION_OF_MYELINATION	0.475655	0.722945	0.0782955	-0.349815	-0.993119	35
2315	GOBP_POSITIVE_REGULATION_OF_MYELOID_LEUKOCYTE_CYTOKINE_PRODUCTION_INVOLVED_IN_IMMUNE_RESPONSE	0.477099	0.723379	0.0791317	-0.372006	-0.992764	25
2362	GOBP_NUCLEOSIDE_MONOPHOSPHATE_BIOSYNTHETIC_PROCESS	0.494485	0.735447	0.0753094	-0.345479	-0.992423	37
2341	GOBP_EMBRYONIC_SKELETAL_SYSTEM_MORPHOGENESIS	0.484746	0.727353	0.0721798	-0.305378	-0.991958	75
2371	GOBP_CARDIAC_ATRIUM_MORPHOGENESIS	0.497154	0.736526	0.0766747	-0.404382	-0.991771	17
2387	GOBP_AXONAL_FASCICULATION	0.503817	0.741186	0.0762797	-0.410245	-0.991699	16
2355	GOBP_MITOCHONDRIAL_RNA_METABOLIC_PROCESS	0.489247	0.729748	0.0745501	-0.326962	-0.991486	50
2342	GOBP_MRNA_3_END_PROCESSING	0.484902	0.727353	0.0745501	-0.321836	-0.990887	55
2291	GOBP_CELLULAR_RESPONSE_TO_ESTRADIOL_STIMULUS	0.470919	0.721695	0.078921	-0.3642	-0.990496	28
2308	GOBP_REGULATION_OF_MEGAKARYOCYTE_DIFFERENTIATION	0.47486	0.722612	0.0780892	-0.384803	-0.990215	20
2349	GOBP_CYTOKINE_PRODUCTION_INVOLVED_IN_INFLAMMATORY_RESPONSE	0.487273	0.728287	0.0755015	-0.352155	-0.989862	32
2319	GOBP_POSITIVE_REGULATION_OF_DNA_BIOSYNTHETIC_PROCESS	0.479381	0.726204	0.0734381	-0.308991	-0.989603	69
2421	GOBP_REGULATION_OF_PROTEIN_SERINE_THREONINE_KINASE_ACTIVITY	0.515982	0.748201	0.0637845	-0.257797	-0.988502	268
2334	GOBP_PIGMENT_CELL_DIFFERENTIATION	0.483019	0.726826	0.077884	-0.367035	-0.987268	26
2395	GOBP_POSITIVE_REGULATION_OF_EPITHELIAL_CELL_PROLIFERATION	0.506452	0.742339	0.0675189	-0.279716	-0.98615	140
2364	GOBP_ESTABLISHMENT_OF_EPITHELIAL_CELL_POLARITY	0.495379	0.736153	0.0755015	-0.354196	-0.98606	31
2339	GOBP_DNA_METHYLATION_DEPENDENT_HETEROCHROMATIN_FORMATION	0.484112	0.726982	0.0772747	-0.37193	-0.985511	23
2367	GOBP_VISUAL_BEHAVIOR	0.496269	0.736285	0.0758887	-0.349151	-0.985395	34
2401	GOBP_AMIDE_TRANSPORT	0.507788	0.742965	0.0656814	-0.266287	-0.984677	195
2333	GOBP_ACTIVATED_T_CELL_PROLIFERATION	0.483019	0.726826	0.077884	-0.365911	-0.984244	26
2426	GOBP_SPINAL_CORD_DEVELOPMENT	0.517422	0.748201	0.0702813	-0.313174	-0.983852	61
2408	GOBP_SYNAPTIC_VESICLE_RECYCLING	0.510345	0.744535	0.0704501	-0.309931	-0.983275	65
2388	GOBP_REGULATION_OF_PROTEIN_BINDING	0.503925	0.741186	0.0664364	-0.271013	-0.982938	167
2381	GOBP_INTERLEUKIN_1_MEDIATED_SIGNALING_PATHWAY	0.501894	0.74018	0.0760837	-0.388767	-0.982823	19
2392	GOBP_ERK1_AND_ERK2_CASCADE	0.504673	0.741186	0.0659816	-0.266657	-0.982619	187
2329	GOBP_RESPONSE_TO_FUNGUS	0.482309	0.726826	0.0772747	-0.38159	-0.981948	20
2348	GOBP_POSITIVE_REGULATION_OF_B_CELL_MEDIATED_IMMUNITY	0.486692	0.728173	0.077884	-0.369469	-0.981415	24
2352	GOBP_AORTA_MORPHOGENESIS	0.487759	0.728287	0.0772747	-0.363066	-0.981311	27
2409	GOBP_REGULATION_OF_TELOMERE_MAINTENANCE	0.510888	0.744585	0.0689567	-0.290835	-0.980328	98
2448	GOBP_RESPONSE_TO_TRANSFORMING_GROWTH_FACTOR_BETA	0.524845	0.753178	0.0639272	-0.261744	-0.979796	219
2399	GOBP_AMYLOID_PRECURSOR_PROTEIN_METABOLIC_PROCESS	0.507117	0.742603	0.0723571	-0.315912	-0.979778	57
2353	GOBP_NEGATIVE_REGULATION_OF_ALPHA_BETA_T_CELL_ACTIVATION	0.487805	0.728287	0.0770737	-0.360086	-0.979308	28
2407	GOBP_NEGATIVE_REGULATION_OF_HORMONE_SECRETION	0.51028	0.744535	0.0745501	-0.343767	-0.979284	36
2394	GOBP_KETONE_BIOSYNTHETIC_PROCESS	0.506399	0.742339	0.0738053	-0.34661	-0.979203	33
2382	GOBP_REGULATION_OF_GLIAL_CELL_PROLIFERATION	0.501908	0.74018	0.0764767	-0.36681	-0.978899	25
2372	GOBP_POLYOL_BIOSYNTHETIC_PROCESS	0.497307	0.736526	0.0738053	-0.33118	-0.978893	44
2417	GOBP_REGULATION_OF_HISTONE_MODIFICATION	0.513115	0.745789	0.067676	-0.281407	-0.978229	124
2425	GOBP_TRNA_WOBBLE_URIDINE_MODIFICATION	0.517375	0.748201	0.0755015	-0.409323	-0.976749	15
2436	GOBP_PROTEIN_ACETYLATION	0.520801	0.750903	0.0639272	-0.265046	-0.976736	184
2424	GOBP_TRNA_THREONYLCARBAMOYLADENOSINE_METABOLIC_PROCESS	0.517375	0.748201	0.0755015	-0.409291	-0.976673	15
2446	GOBP_MITOCHONDRIAL_GENE_EXPRESSION	0.524409	0.753169	0.0646485	-0.270687	-0.976527	160
2450	GOBP_THYMOCYTE_APOPTOTIC_PROCESS	0.525617	0.753502	0.0738053	-0.397918	-0.975918	17
2376	GOBP_CALCIUM_DEPENDENT_CELL_CELL_ADHESION_VIA_PLASMA_MEMBRANE_CELL_ADHESION_MOLECULES	0.499058	0.737601	0.0760837	-0.357593	-0.975739	29
2444	GOBP_PROTEIN_LOCALIZATION_TO_MICROTUBULE	0.52381	0.752615	0.0741759	-0.391871	-0.973323	18
2391	GOBP_MITOCHONDRIAL_FUSION	0.504638	0.741186	0.0747385	-0.351293	-0.973139	30
2445	GOBP_SKELETAL_MUSCLE_CELL_PROLIFERATION	0.52381	0.752615	0.0741759	-0.391418	-0.972199	18
2377	GOBP_SECRETION_BY_TISSUE	0.499083	0.737601	0.0747385	-0.371851	-0.972052	21
2438	GOBP_TRACHEA_DEVELOPMENT	0.521236	0.750903	0.0751182	-0.407174	-0.971622	15
2384	GOBP_CRANIAL_NERVE_MORPHOGENESIS	0.502793	0.740903	0.0751182	-0.377526	-0.97149	20
2457	GOBP_CELLULAR_RESPONSE_TO_INTERLEUKIN_1	0.527875	0.754751	0.0692836	-0.309079	-0.97091	62
2462	GOBP_NEUTRAL_LIPID_CATABOLIC_PROCESS	0.529412	0.755282	0.0734381	-0.395765	-0.970639	17
2435	GOBP_NUCLEAR_TRANSCRIBED_MRNA_CATABOLIC_PROCESS_NONSENSE_MEDIATED_DECAY	0.520221	0.750528	0.0727141	-0.337883	-0.970601	37
2379	GOBP_MODIFICATION_OF_SYNAPTIC_STRUCTURE	0.500917	0.739415	0.0745501	-0.371266	-0.970521	21
2451	GOBP_REGULATION_OF_RECEPTOR_BINDING	0.525714	0.753502	0.0739901	-0.390412	-0.969699	18
2412	GOBP_HEMATOPOIETIC_OR_LYMPHOID_ORGAN_DEVELOPMENT	0.511226	0.744585	0.0704501	-0.303714	-0.9695	67
2510	GOBP_CELLULAR_PROCESS_INVOLVED_IN_REPRODUCTION_IN_MULTICELLULAR_ORGANISM	0.548536	0.767157	0.0614364	-0.257876	-0.969481	224
2477	GOBP_REGULATION_OF_G_PROTEIN_COUPLED_RECEPTOR_SIGNALING_PATHWAY	0.536256	0.760242	0.0668966	-0.29032	-0.96946	90
2366	GOBP_POSITIVE_REGULATION_OF_VASCULAR_ASSOCIATED_SMOOTH_MUSCLE_CELL_PROLIFERATION	0.496226	0.736285	0.0764767	-0.360374	-0.96935	26
2522	GOBP_ENDOSOMAL_TRANSPORT	0.554348	0.772174	0.0613026	-0.258496	-0.968723	222
2454	GOBP_REGULATION_OF_CELL_SHAPE	0.527183	0.754684	0.0665892	-0.283123	-0.968254	107
2396	GOBP_REGULATION_OF_PROTEIN_EXIT_FROM_ENDOPLASMIC_RETICULUM	0.506518	0.742339	0.0747385	-0.376235	-0.968169	20
2461	GOBP_SMAD_PROTEIN_SIGNAL_TRANSDUCTION	0.529307	0.755282	0.0701132	-0.309866	-0.967335	58
2474	GOBP_CARBOHYDRATE_HOMEOSTASIS	0.535885	0.760242	0.0642141	-0.269982	-0.967181	153
2489	GOBP_SPERMATID_DIFFERENTIATION	0.540765	0.763242	0.0658312	-0.286814	-0.966903	94
2406	GOBP_NUCLEOLAR_LARGE_RRNA_TRANSCRIPTION_BY_RNA_POLYMERASE_I	0.510092	0.744535	0.0736213	-0.369755	-0.966573	21
2414	GOBP_REGULATION_OF_ERAD_PATHWAY	0.512104	0.745136	0.0741759	-0.375136	-0.965339	20
2531	GOBP_POSITIVE_REGULATION_OF_ORGANELLE_ORGANIZATION	0.558074	0.774189	0.0566484	-0.241524	-0.965292	418
2434	GOBP_REGULATORY_NCRNA_PROCESSING	0.519643	0.750002	0.0713053	-0.321406	-0.965179	47
2433	GOBP_RESPONSE_TO_ACTIVITY	0.518182	0.748201	0.0723571	-0.329132	-0.965096	43
2380	GOBP_DNA_DEALKYLATION	0.500942	0.739415	0.0758887	-0.357066	-0.965094	27
2487	GOBP_RNA_SURVEILLANCE	0.540076	0.762821	0.0727141	-0.398803	-0.964039	16
2476	GOBP_EPITHELIAL_TO_MESENCHYMAL_TRANSITION	0.536066	0.760242	0.0655321	-0.277609	-0.963565	122
2419	GOBP_DOSAGE_COMPENSATION	0.514124	0.746564	0.0745501	-0.353118	-0.963526	29
2549	GOBP_REGULATION_OF_AMIDE_METABOLIC_PROCESS	0.566761	0.780745	0.0560596	-0.240972	-0.962832	409
2493	GOBP_POSITIVE_REGULATION_OF_MITOCHONDRIAL_TRANSLATION	0.541985	0.763429	0.0725352	-0.398271	-0.962754	16
2467	GOBP_SNRNA_METABOLIC_PROCESS	0.532977	0.75844	0.0699459	-0.314102	-0.96242	54
2480	GOBP_FOCAL_ADHESION_ASSEMBLY	0.537162	0.760908	0.0668966	-0.293784	-0.961771	79
2468	GOBP_PRESYNAPSE_ORGANIZATION	0.533088	0.75844	0.0714786	-0.334748	-0.961597	37
2449	GOBP_INTERMEDIATE_FILAMENT_ORGANIZATION	0.52514	0.753293	0.0728939	-0.373285	-0.960575	20
2564	GOBP_PROTEIN_CONTAINING_COMPLEX_DISASSEMBLY	0.570543	0.781503	0.0598603	-0.256443	-0.959953	217
2583	GOBP_NEGATIVE_REGULATION_OF_INTRACELLULAR_SIGNAL_TRANSDUCTION	0.58037	0.789093	0.0550211	-0.240195	-0.959915	414
2427	GOBP_NEGATIVE_REGULATION_OF_AXON_EXTENSION_INVOLVED_IN_AXON_GUIDANCE	0.517625	0.748201	0.0734381	-0.364682	-0.959511	22
2479	GOBP_POSITIVE_REGULATION_OF_G1_S_TRANSITION_OF_MITOTIC_CELL_CYCLE	0.536765	0.760651	0.0711327	-0.333989	-0.959415	37
2428	GOBP_NEGATIVE_REGULATION_OF_T_CELL_DIFFERENTIATION	0.517891	0.748201	0.0741759	-0.351498	-0.959107	29
2415	GOBP_REGULATION_OF_NEUROBLAST_PROLIFERATION	0.512241	0.745136	0.0747385	-0.354777	-0.958908	27
2485	GOBP_POSITIVE_REGULATION_OF_MICROTUBULE_POLYMERIZATION_OR_DEPOLYMERIZATION	0.539305	0.762406	0.0706196	-0.339195	-0.958256	33
2494	GOBP_POSITIVE_REGULATION_OF_TELOMERE_CAPPING	0.541985	0.763429	0.0725352	-0.396388	-0.9582	16
2472	GOBP_B_CELL_ACTIVATION_INVOLVED_IN_IMMUNE_RESPONSE	0.534392	0.759433	0.0692836	-0.306479	-0.958092	59
2492	GOBP_CEREBELLAR_PURKINJE_CELL_LAYER_MORPHOGENESIS	0.541985	0.763429	0.0725352	-0.396231	-0.95782	16
2587	GOBP_T_CELL_ACTIVATION	0.581325	0.7891	0.0576091	-0.247	-0.957688	311
2523	GOBP_SODIUM_ION_TRANSMEMBRANE_TRANSPORT	0.554806	0.772506	0.0652353	-0.286746	-0.957526	90
2536	GOBP_IMPORT_INTO_CELL	0.56	0.775741	0.062249	-0.27052	-0.957522	142
2506	GOBP_POSITIVE_REGULATION_OF_LIPID_STORAGE	0.548263	0.767157	0.0725352	-0.401155	-0.957258	15
2481	GOBP_FILOPODIUM_ASSEMBLY	0.537634	0.761166	0.0697793	-0.314422	-0.956986	51
2505	GOBP_REGULATION_OF_LYMPHOCYTE_DIFFERENTIATION	0.547541	0.767157	0.0645031	-0.275287	-0.956954	124
2507	GOBP_ADRENERGIC_RECEPTOR_SIGNALING_PATHWAY	0.548387	0.767157	0.0716527	-0.390131	-0.95682	17
2508	GOBP_PYRIMIDINE_NUCLEOSIDE_TRIPHOSPHATE_BIOSYNTHETIC_PROCESS	0.548387	0.767157	0.0716527	-0.390045	-0.956609	17
2439	GOBP_DNA_CATABOLIC_PROCESS	0.521336	0.750903	0.0730744	-0.363442	-0.956248	22
2514	GOBP_CELL_DIFFERENTIATION_INVOLVED_IN_EMBRYONIC_PLACENTA_DEVELOPMENT	0.549242	0.767497	0.0714786	-0.377626	-0.954659	19
2513	GOBP_REGULATION_OF_INTRACELLULAR_STEROID_HORMONE_RECEPTOR_SIGNALING_PATHWAY	0.54878	0.767157	0.0673624	-0.303785	-0.954357	61
2525	GOBP_RESPONSE_TO_ESTRADIOL	0.555369	0.772677	0.0649408	-0.290387	-0.953973	80
2440	GOBP_NEGATIVE_REGULATION_OF_PROTEIN_LOCALIZATION_TO_NUCLEUS	0.521657	0.75102	0.0738053	-0.3529	-0.953834	27
2642	GOBP_REGULATION_OF_T_CELL_ACTIVATION	0.605223	0.804749	0.0566484	-0.255332	-0.952745	209
2651	GOBP_REGULATION_OF_DNA_BINDING_TRANSCRIPTION_FACTOR_ACTIVITY	0.609422	0.807583	0.0558265	-0.245246	-0.952329	322
2530	GOBP_RESPONSE_TO_MUSCLE_ACTIVITY	0.557915	0.774189	0.0716527	-0.399023	-0.952171	15
2550	GOBP_POSITIVE_REGULATION_OF_SUPRAMOLECULAR_FIBER_ORGANIZATION	0.566828	0.780745	0.0619763	-0.270993	-0.95193	137
2547	GOBP_PROTEIN_MONOUBIQUITINATION	0.565217	0.779587	0.0639272	-0.288843	-0.951576	81
2570	GOBP_POSITIVE_REGULATION_OF_ERK1_AND_ERK2_CASCADE	0.572848	0.78304	0.0628004	-0.278386	-0.95124	106
2509	GOBP_MITOCHONDRIAL_OUTER_MEMBRANE_PERMEABILIZATION	0.548507	0.767157	0.0707899	-0.337006	-0.951116	34
2488	GOBP_PROTEIN_LOCALIZATION_TO_LYSOSOME	0.54025	0.762821	0.0694481	-0.315359	-0.950896	49
2466	GOBP_CELLULAR_RESPONSE_TO_CADMIUM_ION	0.53211	0.75803	0.0714786	-0.363574	-0.950415	21
2460	GOBP_POSITIVE_REGULATION_OF_INSULIN_SECRETION	0.529307	0.755282	0.0701132	-0.314997	-0.950109	48
2713	GOBP_REGULATION_OF_VESICLE_MEDIATED_TRANSPORT	0.637574	0.82558	0.0524828	-0.240732	-0.94966	362
2575	GOBP_POSITIVE_REGULATION_OF_CELL_SUBSTRATE_ADHESION	0.57596	0.785766	0.0629395	-0.281717	-0.949385	96
2577	GOBP_INSULIN_SECRETION	0.576606	0.785905	0.062249	-0.2752	-0.949203	117
2511	GOBP_MITOCHONDRIAL_OUTER_MEMBRANE_PERMEABILIZATION_INVOLVED_IN_PROGRAMMED_CELL_DEATH	0.548561	0.767157	0.0689567	-0.326838	-0.948229	39
2706	GOBP_ESTABLISHMENT_OF_ORGANELLE_LOCALIZATION	0.634897	0.82424	0.0522693	-0.239822	-0.947253	358
2504	GOBP_INTRINSIC_APOPTOTIC_SIGNALING_PATHWAY_BY_P53_CLASS_MEDIATOR	0.547458	0.767157	0.0661326	-0.293372	-0.947148	72
2538	GOBP_NEGATIVE_REGULATION_OF_PEPTIDYL_LYSINE_ACETYLATION	0.561776	0.777282	0.0713053	-0.396842	-0.946966	15
2478	GOBP_POSITIVE_REGULATION_OF_GLUCOSE_TRANSMEMBRANE_TRANSPORT	0.53626	0.760242	0.0730744	-0.354754	-0.946726	25
2519	GOBP_POSITIVE_REGULATION_OF_ACTIN_FILAMENT_BUNDLE_ASSEMBLY	0.551971	0.76978	0.0684715	-0.3121	-0.946417	50
2484	GOBP_ALPHA_BETA_T_CELL_DIFFERENTIATION	0.538462	0.76152	0.0673624	-0.295249	-0.946281	70
2473	GOBP_POSITIVE_REGULATION_OF_ENDOCYTOSIS	0.534923	0.759881	0.0675189	-0.29418	-0.94624	71
2569	GOBP_EPITHELIAL_CELL_APOPTOTIC_PROCESS	0.572391	0.78272	0.0636424	-0.283254	-0.945689	89
2685	GOBP_REGULATION_OF_GTPASE_ACTIVITY	0.622291	0.814193	0.0557104	-0.248127	-0.945664	261
2539	GOBP_REGULATION_OF_EXTRACELLULAR_MATRIX_ASSEMBLY	0.561776	0.777282	0.0713053	-0.396137	-0.945283	15
2546	GOBP_CENTRAL_NERVOUS_SYSTEM_NEURON_DEVELOPMENT	0.564991	0.779582	0.0656814	-0.296794	-0.944735	66
2540	GOBP_MORPHOGENESIS_OF_A_POLARIZED_EPITHELIUM	0.5625	0.777875	0.0646485	-0.288274	-0.943732	79
2483	GOBP_HOMEOSTASIS_OF_NUMBER_OF_CELLS_WITHIN_A_TISSUE	0.538023	0.761206	0.0727141	-0.355123	-0.943308	24
2529	GOBP_NEGATIVE_REGULATION_OF_REPRODUCTIVE_PROCESS	0.556553	0.7731	0.0681513	-0.320808	-0.942155	42
2697	GOBP_POSITIVE_REGULATION_OF_CELL_PROJECTION_ORGANIZATION	0.627871	0.817839	0.054794	-0.245518	-0.94195	280
2594	GOBP_INTRACELLULAR_GLUCOSE_HOMEOSTASIS	0.583748	0.790553	0.0619763	-0.278864	-0.941901	97
2518	GOBP_REGULATION_OF_UBIQUITIN_PROTEIN_TRANSFERASE_ACTIVITY	0.551418	0.769314	0.0679923	-0.308167	-0.941787	53
2486	GOBP_RESPONSE_TO_ARSENIC_CONTAINING_SUBSTANCE	0.539741	0.762716	0.0711327	-0.338043	-0.94109	31
2535	GOBP_NEGATIVE_REGULATION_OF_STEM_CELL_POPULATION_MAINTENANCE	0.558659	0.774189	0.0697793	-0.365553	-0.94068	20
2544	GOBP_LENS_MORPHOGENESIS_IN_CAMERA_TYPE_EYE	0.56381	0.778438	0.0704501	-0.378718	-0.940654	18
2600	GOBP_REGULATION_OF_FAT_CELL_DIFFERENTIATION	0.586777	0.792639	0.0615707	-0.276196	-0.939727	103
2561	GOBP_POST_ANAL_TAIL_MORPHOGENESIS	0.569498	0.780928	0.0706196	-0.393104	-0.938047	15
2558	GOBP_TOXIN_TRANSPORT	0.56903	0.780928	0.0689567	-0.332316	-0.937881	34
2553	GOBP_RRNA_TRANSCRIPTION	0.568015	0.780928	0.0683111	-0.326416	-0.937663	37
2670	GOBP_DEVELOPMENTAL_MATURATION	0.616588	0.811264	0.0566484	-0.254506	-0.937552	191
2568	GOBP_DICARBOXYLIC_ACID_TRANSPORT	0.572193	0.78272	0.0664364	-0.305934	-0.937394	54
2559	GOBP_T_CELL_DIFFERENTIATION_INVOLVED_IN_IMMUNE_RESPONSE	0.56912	0.780928	0.0670513	-0.318944	-0.93668	42
2562	GOBP_PROTEIN_AUTOPROCESSING	0.569524	0.780928	0.0699459	-0.377047	-0.936503	18
2537	GOBP_POSITIVE_REGULATION_OF_RESPONSE_TO_WOUNDING	0.560932	0.776726	0.067676	-0.308773	-0.936328	50
2532	GOBP_NCRNA_CATABOLIC_PROCESS	0.558348	0.774189	0.0679923	-0.316654	-0.935957	44
2591	GOBP_REGULATION_OF_EXTENT_OF_CELL_GROWTH	0.58209	0.7891	0.0621124	-0.281791	-0.935158	84
2773	GOBP_LYMPHOCYTE_ACTIVATION	0.671449	0.850144	0.0487011	-0.232828	-0.934927	461
2565	GOBP_REGULATION_OF_CELLULAR_RESPONSE_TO_HEAT	0.570611	0.781503	0.0699459	-0.386697	-0.934774	16
2542	GOBP_EXTRACELLULAR_MATRIX_DISASSEMBLY	0.563406	0.778438	0.0679923	-0.320803	-0.934378	41
2585	GOBP_POSITIVE_REGULATION_OF_LYASE_ACTIVITY	0.580645	0.789093	0.0687943	-0.380961	-0.93433	17
2671	GOBP_NUCLEIC_ACID_PHOSPHODIESTER_BOND_HYDROLYSIS	0.616822	0.811268	0.0564118	-0.252616	-0.934127	195
2597	GOBP_NEGATIVE_REGULATION_OF_OSTEOBLAST_DIFFERENTIATION	0.585047	0.791401	0.067676	-0.327723	-0.933581	36
2516	GOBP_REGULATION_OF_HETEROCHROMATIN_FORMATION	0.549906	0.767814	0.0711327	-0.34537	-0.933483	27
2571	GOBP_NEGATIVE_REGULATION_OF_NUCLEOTIDE_METABOLIC_PROCESS	0.573333	0.783399	0.0696133	-0.375566	-0.932826	18
2576	GOBP_ACIDIC_AMINO_ACID_TRANSPORT	0.576493	0.785905	0.0683111	-0.330368	-0.932383	34
2662	GOBP_NEGATIVE_REGULATION_OF_NEURON_DEATH	0.614897	0.810591	0.0573667	-0.259566	-0.931685	154
2552	GOBP_REGULATION_OF_MONONUCLEAR_CELL_MIGRATION	0.567797	0.780928	0.0643583	-0.288287	-0.930733	72
2524	GOBP_REGULATION_OF_MITOCHONDRIAL_TRANSLATION	0.555133	0.772656	0.0711327	-0.350157	-0.930117	24
2588	GOBP_NEGATIVE_REGULATION_OF_ALPHA_BETA_T_CELL_DIFFERENTIATION	0.581439	0.7891	0.0686326	-0.366963	-0.927701	19
2674	GOBP_POSITIVE_REGULATION_OF_CYSTEINE_TYPE_ENDOPEPTIDASE_ACTIVITY	0.618729	0.811461	0.0596037	-0.274305	-0.927287	99
2710	GOBP_PROTEIN_CONTAINING_COMPLEX_LOCALIZATION	0.63738	0.82558	0.0560596	-0.25887	-0.925444	152
2704	GOBP_NUCLEOBASE_CONTAINING_COMPOUND_TRANSPORT	0.633648	0.823227	0.0555947	-0.251295	-0.925362	189
2656	GOBP_POSITIVE_REGULATION_OF_PROTEIN_MODIFICATION_BY_SMALL_PROTEIN_CONJUGATION_OR_REMOVAL	0.612111	0.809619	0.0590955	-0.265794	-0.924772	123
2866	GOBP_POSITIVE_REGULATION_OF_HYDROLASE_ACTIVITY	0.71137	0.871962	0.0467883	-0.233538	-0.924699	376
2868	GOBP_POSITIVE_REGULATION_OF_CATABOLIC_PROCESS	0.712843	0.87277	0.0462303	-0.230612	-0.924363	447
2666	GOBP_AXON_EXTENSION	0.615257	0.810591	0.059476	-0.27365	-0.924289	97
2605	GOBP_PYRIMIDINE_NUCLEOBASE_METABOLIC_PROCESS	0.589015	0.794323	0.0679923	-0.365595	-0.924243	19
2574	GOBP_NEGATIVE_REGULATION_OF_CD4_POSITIVE_ALPHA_BETA_T_CELL_DIFFERENTIATION	0.574427	0.78398	0.0696133	-0.382301	-0.924147	16
2614	GOBP_GLIAL_CELL_DEVELOPMENT	0.591597	0.795057	0.0619763	-0.284238	-0.923886	74
2603	GOBP_SOMATIC_DIVERSIFICATION_OF_IMMUNOGLOBULINS	0.588652	0.794323	0.0647943	-0.298709	-0.923823	56
2615	GOBP_POSITIVE_REGULATION_OF_EPITHELIAL_TO_MESENCHYMAL_TRANSITION	0.592391	0.795821	0.0655321	-0.316748	-0.922567	41
2596	GOBP_REGULATION_OF_HORMONE_BIOSYNTHETIC_PROCESS	0.584762	0.791321	0.0686326	-0.371434	-0.922562	18
2579	GOBP_POSITIVE_REGULATION_OF_MESENCHYMAL_CELL_PROLIFERATION	0.578244	0.787659	0.0692836	-0.381543	-0.922315	16
2611	GOBP_PYRIMIDINE_DEOXYRIBONUCLEOTIDE_METABOLIC_PROCESS	0.590909	0.795045	0.0678338	-0.364653	-0.921862	19
2734	GOBP_POSITIVE_REGULATION_OF_PROTEIN_CATABOLIC_PROCESS	0.646059	0.830141	0.0538979	-0.250507	-0.9211	181
2604	GOBP_POSITIVE_REGULATION_OF_STEROID_METABOLIC_PROCESS	0.588803	0.794323	0.0689567	-0.385672	-0.920311	15
2609	GOBP_RESPONSE_TO_SALT_STRESS	0.590133	0.79461	0.0679923	-0.375224	-0.92026	17
2723	GOBP_POSITIVE_REGULATION_OF_CELL_CELL_ADHESION	0.641745	0.827281	0.0545681	-0.250856	-0.919384	177
2602	GOBP_TELOMERE_MAINTENANCE_IN_RESPONSE_TO_DNA_DAMAGE	0.5878	0.793598	0.0668966	-0.329969	-0.918614	31
2581	GOBP_DECIDUALIZATION	0.579817	0.789093	0.0672065	-0.351208	-0.918089	21
2637	GOBP_CELLULAR_RESPONSE_TO_ALCOHOL	0.603147	0.802998	0.0629395	-0.291308	-0.917088	63
2626	GOBP_PEPTIDYL_L_CYSTEINE_S_PALMITOYLATION	0.598485	0.800561	0.0672065	-0.36266	-0.916823	19
2621	GOBP_FOLIC_ACID_METABOLIC_PROCESS	0.596525	0.799539	0.0683111	-0.383978	-0.91627	15
2630	GOBP_HEPATOCYTE_APOPTOTIC_PROCESS	0.601905	0.802998	0.0672065	-0.368819	-0.916067	18
2599	GOBP_NEGATIVE_REGULATION_OF_BLOOD_CIRCULATION	0.585878	0.791916	0.0686326	-0.378958	-0.916065	16
2625	GOBP_HISTONE_H4_K16_ACETYLATION	0.598485	0.800561	0.0672065	-0.362103	-0.915415	19
2563	GOBP_POSITIVE_REGULATION_OF_TORC1_SIGNALING	0.570342	0.781503	0.0697793	-0.344585	-0.915315	24
2610	GOBP_PROTEIN_HETEROOLIGOMERIZATION	0.590826	0.795045	0.0662842	-0.350002	-0.914936	21
2791	GOBP_REGULATION_OF_CELL_MORPHOGENESIS	0.678072	0.853481	0.0519512	-0.24777	-0.914935	193
2698	GOBP_LIPOSACCHARIDE_METABOLIC_PROCESS	0.628524	0.818386	0.0584693	-0.275578	-0.914537	84
2617	GOBP_PEPTIDYL_CYSTEINE_MODIFICATION	0.593807	0.797113	0.0656814	-0.315913	-0.914291	38
2646	GOBP_COLUMNAR_CUBOIDAL_EPITHELIAL_CELL_DEVELOPMENT	0.607477	0.806525	0.0658312	-0.320942	-0.914262	36
2643	GOBP_NEGATIVE_REGULATION_OF_ACTIN_FILAMENT_DEPOLYMERIZATION	0.606742	0.806464	0.0659816	-0.321904	-0.913881	35
2619	GOBP_REGULATION_OF_P38MAPK_CASCADE	0.595149	0.798304	0.0667426	-0.32379	-0.913819	34
2648	GOBP_ONE_CARBON_METABOLIC_PROCESS	0.608939	0.807583	0.0655321	-0.35503	-0.913602	20
2887	GOBP_NUCLEAR_TRANSPORT	0.720611	0.876601	0.0483118	-0.237728	-0.913549	283
2690	GOBP_POSITIVE_REGULATION_OF_LYMPHOCYTE_DIFFERENTIATION	0.624161	0.814875	0.0593488	-0.278012	-0.913319	80
2755	GOBP_B_CELL_ACTIVATION	0.659875	0.84143	0.0535669	-0.251866	-0.912634	165
2631	GOBP_ACTIN_FILAMENT_DEPOLYMERIZATION	0.602131	0.802998	0.0637845	-0.301695	-0.909987	48
2638	GOBP_TRIGLYCERIDE_METABOLIC_PROCESS	0.603203	0.802998	0.0637845	-0.293319	-0.909709	57
2886	GOBP_PROTEIN_ACYLATION	0.720497	0.876601	0.049094	-0.242796	-0.908867	219
2645	GOBP_ESTABLISHMENT_OR_MAINTENANCE_OF_BIPOLAR_CELL_POLARITY	0.607273	0.806525	0.0645031	-0.309921	-0.908766	43
2922	GOBP_DEPHOSPHORYLATION	0.741248	0.891172	0.046882	-0.237042	-0.908697	275
2680	GOBP_RRNA_CATABOLIC_PROCESS	0.619048	0.811461	0.0658312	-0.36568	-0.908271	18
2920	GOBP_REGULATION_OF_LYMPHOCYTE_ACTIVATION	0.740516	0.890722	0.0467883	-0.235533	-0.907469	290
2595	GOBP_RESPONSE_TO_GROWTH_HORMONE	0.583969	0.790553	0.0687943	-0.339912	-0.907117	25
2618	GOBP_CEREBELLAR_PURKINJE_CELL_LAYER_DEVELOPMENT	0.594393	0.797594	0.0668966	-0.342332	-0.907085	23
2655	GOBP_NEGATIVE_REGULATION_OF_ERK1_AND_ERK2_CASCADE	0.611111	0.8086	0.0635008	-0.299	-0.906693	50
2683	GOBP_MUSCLE_HYPERTROPHY_IN_RESPONSE_TO_STRESS	0.620952	0.813047	0.0656814	-0.364903	-0.906341	18
2788	GOBP_PROTEIN_COMPLEX_OLIGOMERIZATION	0.676056	0.85186	0.0523759	-0.249957	-0.906209	166
2650	GOBP_L_AMINO_ACID_TRANSPORT	0.609319	0.807583	0.0636424	-0.297379	-0.905112	51
2682	GOBP_NEGATIVE_REGULATION_OF_RNA_CATABOLIC_PROCESS	0.620451	0.812693	0.0611693	-0.28433	-0.90506	66
2653	GOBP_POSITIVE_REGULATION_OF_T_CELL_CYTOKINE_PRODUCTION	0.610039	0.80779	0.0672065	-0.37926	-0.905012	15
2804	GOBP_GLUCOSE_METABOLIC_PROCESS	0.683788	0.856425	0.0530213	-0.257023	-0.902578	136
2669	GOBP_RESPONSE_TO_AMINO_ACID_STARVATION	0.616487	0.811264	0.063079	-0.296502	-0.902442	51
2751	GOBP_SENSORY_PERCEPTION_OF_MECHANICAL_STIMULUS	0.656716	0.83862	0.0564118	-0.271836	-0.902119	84
2635	GOBP_POSITIVE_REGULATION_OF_P38MAPK_CASCADE	0.602968	0.802998	0.0658312	-0.342601	-0.901415	22
2686	GOBP_RESPONSE_TO_DIETARY_EXCESS	0.622857	0.81463	0.0655321	-0.362868	-0.901287	18
2875	GOBP_REGULATION_OF_PROTEIN_MODIFICATION_BY_SMALL_PROTEIN_CONJUGATION_OR_REMOVAL	0.716692	0.87558	0.0487011	-0.238595	-0.900781	230
2612	GOBP_BRANCHED_CHAIN_AMINO_ACID_METABOLIC_PROCESS	0.591255	0.795057	0.0679923	-0.338836	-0.900043	24
2693	GOBP_BONE_MORPHOGENESIS	0.626917	0.817808	0.0598603	-0.279811	-0.90002	71
2822	GOBP_CELLULAR_RESPONSE_TO_STARVATION	0.690821	0.859977	0.0526973	-0.255572	-0.899226	138
2681	GOBP_AXIS_ELONGATION	0.620112	0.812552	0.0646485	-0.349275	-0.898792	20
2622	GOBP_REGULATION_OF_TELOMERE_CAPPING	0.597328	0.80031	0.067676	-0.336615	-0.898317	25
2855	GOBP_PROTEIN_AUTOPHOSPHORYLATION	0.706522	0.868828	0.0499914	-0.244494	-0.898147	182
2684	GOBP_NEGATIVE_REGULATION_OF_AXONOGENESIS	0.621864	0.813937	0.0626618	-0.294984	-0.897824	51
2830	GOBP_REGULATION_OF_ENDOCYTOSIS	0.694969	0.862694	0.0513223	-0.249299	-0.89759	157
2793	GOBP_MITOCHONDRIAL_TRANSLATION	0.679675	0.854808	0.0538979	-0.257224	-0.896925	128
2665	GOBP_REGULATION_OF_REACTIVE_OXYGEN_SPECIES_BIOSYNTHETIC_PROCESS	0.615094	0.810591	0.0656814	-0.333261	-0.896422	26
2754	GOBP_CELL_CELL_JUNCTION_ASSEMBLY	0.658902	0.840495	0.0564118	-0.265861	-0.896267	94
2717	GOBP_CORONARY_VASCULATURE_DEVELOPMENT	0.639252	0.826349	0.0633597	-0.314283	-0.895295	36
2664	GOBP_NEURON_PROJECTION_ARBORIZATION	0.615094	0.810591	0.0656814	-0.332737	-0.895012	26
2703	GOBP_SPERM_EGG_RECOGNITION	0.632576	0.822138	0.0645031	-0.353721	-0.894224	19
2707	GOBP_REGULATION_OF_STEROID_BIOSYNTHETIC_PROCESS	0.635548	0.824534	0.0617054	-0.302517	-0.894172	44
3032	GOBP_CELLULAR_COMPONENT_DISASSEMBLY	0.800853	0.927902	0.0402478	-0.223562	-0.893346	415
2647	GOBP_POSITIVE_T_CELL_SELECTION	0.608779	0.807583	0.0667426	-0.369506	-0.893217	16
2676	GOBP_MITOTIC_G1_S_TRANSITION_CHECKPOINT_SIGNALING	0.618868	0.811461	0.0653834	-0.331703	-0.89223	26
2716	GOBP_AMYLOID_PRECURSOR_PROTEIN_CATABOLIC_PROCESS	0.639138	0.826349	0.0614364	-0.301801	-0.892056	44
2725	GOBP_METANEPHRIC_NEPHRON_MORPHOGENESIS	0.641905	0.827281	0.0640704	-0.359092	-0.891909	18
2677	GOBP_PROTEIN_LIPID_COMPLEX_SUBUNIT_ORGANIZATION	0.618868	0.811461	0.0653834	-0.33143	-0.891497	26
2785	GOBP_ACTIN_CYTOSKELETON_REORGANIZATION	0.67563	0.851757	0.0557104	-0.26652	-0.891319	91
2688	GOBP_REGULATION_OF_HEART_RATE_BY_CARDIAC_CONDUCTION	0.623377	0.814703	0.0642141	-0.338433	-0.890447	22
2660	GOBP_HEXOSE_CATABOLIC_PROCESS	0.613936	0.810591	0.0656814	-0.326256	-0.890231	29
2731	GOBP_P38MAPK_CASCADE	0.644524	0.829079	0.0610364	-0.300808	-0.889121	44
2699	GOBP_SMOOTH_MUSCLE_CELL_DIFFERENTIATION	0.631295	0.821536	0.0621124	-0.296939	-0.88873	46
2702	GOBP_REGULATION_OF_DNA_METHYLATION_DEPENDENT_HETEROCHROMATIN_FORMATION	0.631879	0.821536	0.0646485	-0.362056	-0.887965	17
2700	GOBP_MITOCHONDRIAL_DEPOLARIZATION	0.631879	0.821536	0.0646485	-0.361983	-0.887786	17
2701	GOBP_POSITIVE_REGULATION_OF_EPIDERMAL_CELL_DIFFERENTIATION	0.631879	0.821536	0.0646485	-0.361877	-0.887525	17
2661	GOBP_POST_EMBRYONIC_ANIMAL_ORGAN_DEVELOPMENT	0.614504	0.810591	0.0662842	-0.367147	-0.887515	16
2668	GOBP_OLIGOSACCHARIDE_BIOSYNTHETIC_PROCESS	0.616412	0.811264	0.0661326	-0.367026	-0.887222	16
2729	GOBP_IRE1_MEDIATED_UNFOLDED_PROTEIN_RESPONSE	0.64381	0.828651	0.0639272	-0.357058	-0.886855	18
2836	GOBP_STEROID_HORMONE_MEDIATED_SIGNALING_PATHWAY	0.698997	0.865564	0.0538979	-0.26089	-0.886682	105
3041	GOBP_HETEROCYCLE_CATABOLIC_PROCESS	0.805271	0.930259	0.041321	-0.224143	-0.886561	378
2746	GOBP_POSITIVE_REGULATION_OF_TELOMERE_MAINTENANCE_VIA_TELOMERE_LENGTHENING	0.654206	0.83693	0.062249	-0.311085	-0.886184	36
2991	GOBP_INTRINSIC_APOPTOTIC_SIGNALING_PATHWAY	0.784496	0.921409	0.0451344	-0.233111	-0.885574	254
2722	GOBP_INNER_EAR_MORPHOGENESIS	0.641577	0.827281	0.0611693	-0.290873	-0.885309	51
2705	GOBP_MITOTIC_G2_M_TRANSITION_CHECKPOINT	0.634409	0.82391	0.0617054	-0.291926	-0.885241	50
2689	GOBP_REGULATION_OF_LONG_TERM_NEURONAL_SYNAPTIC_PLASTICITY	0.624046	0.814875	0.0655321	-0.366091	-0.884962	16
2736	GOBP_DOPAMINE_TRANSPORT	0.647727	0.831676	0.0633597	-0.349249	-0.882919	19
2692	GOBP_REGULATION_OF_MONOOXYGENASE_ACTIVITY	0.625455	0.816204	0.063079	-0.314011	-0.882643	32
2711	GOBP_NEGATIVE_REGULATION_OF_AMYLOID_PRECURSOR_PROTEIN_CATABOLIC_PROCESS	0.637571	0.82558	0.0642141	-0.359882	-0.882634	17
2715	GOBP_POSITIVE_REGULATION_OF_HISTONE_ACETYLATION	0.638783	0.826349	0.0642141	-0.33214	-0.882257	24
2694	GOBP_LIPID_IMPORT_INTO_CELL	0.627413	0.817839	0.0658312	-0.369458	-0.881622	15
2752	GOBP_APICAL_JUNCTION_ASSEMBLY	0.658887	0.840495	0.0599892	-0.297883	-0.880474	44
2982	GOBP_REGULATION_OF_SMALL_MOLECULE_METABOLIC_PROCESS	0.781056	0.919818	0.0454059	-0.235629	-0.880234	215
2732	GOBP_MYELOID_CELL_ACTIVATION_INVOLVED_IN_IMMUNE_RESPONSE	0.64476	0.829079	0.0605093	-0.291788	-0.880104	48
2741	GOBP_LYMPH_VESSEL_MORPHOGENESIS	0.651429	0.834903	0.0633597	-0.354196	-0.879747	18
2712	GOBP_RNA_DECAPPING	0.637571	0.82558	0.0642141	-0.358686	-0.879698	17
2714	GOBP_GMP_METABOLIC_PROCESS	0.638783	0.826349	0.0642141	-0.331104	-0.879505	24
2759	GOBP_T_CELL_DIFFERENTIATION_IN_THYMUS	0.662522	0.843581	0.0592219	-0.285468	-0.878914	55
2719	GOBP_PHOTORECEPTOR_CELL_DEVELOPMENT	0.640367	0.827281	0.0623861	-0.336202	-0.878862	21
2726	GOBP_POSITIVE_REGULATION_OF_NUCLEOTIDE_METABOLIC_PROCESS	0.642185	0.827281	0.0635008	-0.324798	-0.877879	27
2753	GOBP_B_CELL_PROLIFERATION	0.658887	0.840495	0.0599892	-0.296838	-0.877386	44
3132	GOBP_ORGANELLE_LOCALIZATION	0.859175	0.963551	0.0369933	-0.217953	-0.877307	468
2973	GOBP_AMINO_ACID_METABOLIC_PROCESS	0.773994	0.914578	0.045679	-0.236163	-0.876704	201
2721	GOBP_POSITIVE_REGULATION_OF_CYCLASE_ACTIVITY	0.641366	0.827281	0.0639272	-0.357087	-0.875777	17
2720	GOBP_REGULATION_OF_RUFFLE_ASSEMBLY	0.641221	0.827281	0.0642141	-0.327981	-0.875276	25
3121	GOBP_POSITIVE_REGULATION_OF_PROTEIN_LOCALIZATION	0.85503	0.962088	0.0390355	-0.221423	-0.873708	363
3122	GOBP_RIBOSE_PHOSPHATE_METABOLIC_PROCESS	0.855244	0.962088	0.0389556	-0.220999	-0.872066	364
2733	GOBP_T_CELL_APOPTOTIC_PROCESS	0.645683	0.829962	0.0610364	-0.300167	-0.87085	39
2762	GOBP_OLIGODENDROCYTE_DEVELOPMENT	0.664165	0.844755	0.0617054	-0.320023	-0.870352	28
2749	GOBP_PYRIMIDINE_NUCLEOSIDE_TRIPHOSPHATE_METABOLIC_PROCESS	0.654917	0.83693	0.0618406	-0.33061	-0.869864	22
2938	GOBP_LYSOSOMAL_TRANSPORT	0.753744	0.90126	0.0501934	-0.252882	-0.869814	116
2769	GOBP_CYTOKINETIC_PROCESS	0.669118	0.848902	0.0603786	-0.302522	-0.869024	37
3024	GOBP_PROTEIN_DEPHOSPHORYLATION	0.795666	0.923571	0.0444181	-0.233381	-0.868959	207
2727	GOBP_PTERIDINE_CONTAINING_COMPOUND_METABOLIC_PROCESS	0.642185	0.827281	0.0635008	-0.318437	-0.868895	29
2740	GOBP_PROTEIN_LOCALIZATION_TO_GOLGI_APPARATUS	0.650943	0.834585	0.0629395	-0.32286	-0.868444	26
2777	GOBP_REGULATION_OF_STEROID_METABOLIC_PROCESS	0.672598	0.850859	0.0585938	-0.279977	-0.86833	57
2765	GOBP_HISTONE_DEUBIQUITINATION	0.666071	0.84626	0.0592219	-0.289081	-0.868107	47
2807	GOBP_REGULATION_OF_LEUKOCYTE_APOPTOTIC_PROCESS	0.685413	0.857345	0.0571259	-0.27773	-0.867879	60
2921	GOBP_POSITIVE_REGULATION_OF_APOPTOTIC_SIGNALING_PATHWAY	0.74062	0.890722	0.0500923	-0.252356	-0.867839	110
2781	GOBP_ADIPOSE_TISSUE_DEVELOPMENT	0.675045	0.851757	0.0588438	-0.295282	-0.867189	42
2737	GOBP_PROTEIN_DEMETHYLATION	0.649718	0.833927	0.0629395	-0.317811	-0.867187	29
2745	GOBP_SCHWANN_CELL_DEVELOPMENT	0.653992	0.83693	0.063079	-0.326456	-0.86716	24
2792	GOBP_PROTEIN_TARGETING_TO_VACUOLE	0.678636	0.853885	0.0585938	-0.29336	-0.867105	44
2936	GOBP_ALPHA_AMINO_ACID_METABOLIC_PROCESS	0.752827	0.900777	0.0488971	-0.247388	-0.866094	132
2738	GOBP_FORMATION_OF_CYTOPLASMIC_TRANSLATION_INITIATION_COMPLEX	0.650579	0.834585	0.0640704	-0.362507	-0.865035	15
2784	GOBP_CD4_POSITIVE_ALPHA_BETA_T_CELL_DIFFERENTIATION	0.675627	0.851757	0.0587186	-0.283702	-0.863485	51
2883	GOBP_RIBONUCLEOSIDE_DIPHOSPHATE_METABOLIC_PROCESS	0.72	0.876601	0.0523759	-0.258753	-0.863022	87
2909	GOBP_FEMALE_GAMETE_GENERATION	0.734558	0.88698	0.0515309	-0.256054	-0.862901	96
2980	GOBP_CYTOSOLIC_TRANSPORT	0.78022	0.919509	0.0459538	-0.237854	-0.862673	167
2948	GOBP_NEGATIVE_REGULATION_OF_NEURON_APOPTOTIC_PROCESS	0.758564	0.903768	0.0489954	-0.250762	-0.862359	110
2780	GOBP_NEGATIVE_REGULATION_OF_FAT_CELL_DIFFERENTIATION	0.674545	0.851757	0.059476	-0.294037	-0.862188	43
3070	GOBP_POSITIVE_REGULATION_OF_ESTABLISHMENT_OF_PROTEIN_LOCALIZATION	0.821918	0.94052	0.0421619	-0.226467	-0.862081	246
2768	GOBP_REGULATION_OF_INSULIN_SECRETION_INVOLVED_IN_CELLULAR_RESPONSE_TO_GLUCOSE_STIMULUS	0.669104	0.848902	0.0601186	-0.304782	-0.861036	33
2880	GOBP_BIOLOGICAL_PROCESS_INVOLVED_IN_INTERACTION_WITH_SYMBIONT	0.718644	0.876596	0.0532386	-0.264618	-0.859556	75
3183	GOBP_POSITIVE_REGULATION_OF_CELLULAR_CATABOLIC_PROCESS	0.882615	0.973635	0.0377705	-0.217808	-0.859522	368
2814	GOBP_SOMATIC_DIVERSIFICATION_OF_IMMUNOGLOBULINS_INVOLVED_IN_IMMUNE_RESPONSE	0.687612	0.858416	0.0579755	-0.291802	-0.85697	42
2794	GOBP_MODULATION_BY_HOST_OF_VIRAL_PROCESS	0.679856	0.854808	0.0585938	-0.295172	-0.856357	39
2805	GOBP_POSITIVE_REGULATION_OF_SUBSTRATE_ADHESION_DEPENDENT_CELL_SPREADING	0.683824	0.856425	0.0593488	-0.29787	-0.855662	37
2851	GOBP_TRANSCRIPTION_PREINITIATION_COMPLEX_ASSEMBLY	0.705172	0.86864	0.0549074	-0.269418	-0.854744	65
2800	GOBP_POSITIVE_REGULATION_OF_HEART_GROWTH	0.681818	0.855438	0.0609039	-0.337344	-0.852823	19
2802	GOBP_REGULATION_OF_AMYLOID_PRECURSOR_PROTEIN_CATABOLIC_PROCESS	0.683729	0.856425	0.0590955	-0.301831	-0.852698	33
2797	GOBP_MITOTIC_G2_DNA_DAMAGE_CHECKPOINT_SIGNALING	0.681648	0.855438	0.0603786	-0.299884	-0.851367	35
2819	GOBP_POSITIVE_REGULATION_OF_TRANSCRIPTION_BY_RNA_POLYMERASE_I	0.689091	0.858736	0.0584693	-0.302756	-0.851008	32
2813	GOBP_NEUROTRANSMITTER_RECEPTOR_INTERNALIZATION	0.6875	0.858416	0.0605093	-0.336409	-0.850458	19
3008	GOBP_PHOSPHATIDYLINOSITOL_METABOLIC_PROCESS	0.79187	0.923571	0.046882	-0.242964	-0.849529	131
2789	GOBP_RIBONUCLEOSIDE_MONOPHOSPHATE_BIOSYNTHETIC_PROCESS	0.676525	0.852145	0.0601186	-0.305153	-0.849526	31
2825	GOBP_PROTEIN_K11_LINKED_UBIQUITINATION	0.694184	0.862368	0.0596037	-0.312353	-0.849492	28
3030	GOBP_NUCLEUS_ORGANIZATION	0.798361	0.925624	0.046882	-0.244736	-0.849467	122
2826	GOBP_REGULATION_OF_DOUBLE_STRAND_BREAK_REPAIR_VIA_NONHOMOLOGOUS_END_JOINING	0.694184	0.862368	0.0596037	-0.31224	-0.849185	28
2778	GOBP_PLATELET_MORPHOGENESIS	0.673624	0.851595	0.0615707	-0.346059	-0.84873	17
2770	GOBP_RAB_PROTEIN_SIGNAL_TRANSDUCTION	0.669847	0.849521	0.0621124	-0.351062	-0.848632	16
3109	GOBP_PROTEIN_POLYUBIQUITINATION	0.8507	0.960708	0.0415718	-0.226796	-0.848221	218
2818	GOBP_REGULATION_OF_CD4_POSITIVE_ALPHA_BETA_T_CELL_ACTIVATION	0.688645	0.858484	0.0588438	-0.292765	-0.847449	40
2858	GOBP_DENDRITIC_SPINE_MORPHOGENESIS	0.706835	0.868828	0.0567672	-0.283044	-0.847143	46
2863	GOBP_RESPONSE_TO_GAMMA_RADIATION	0.71048	0.871717	0.0559429	-0.280323	-0.845524	48
2845	GOBP_MORPHOGENESIS_OF_AN_EPITHELIAL_SHEET	0.704301	0.86864	0.0567672	-0.277692	-0.845192	51
2829	GOBP_MAST_CELL_ACTIVATION	0.694698	0.862664	0.0583453	-0.29915	-0.845125	33
2958	GOBP_ENDOPLASMIC_RETICULUM_ORGANIZATION	0.763819	0.907132	0.0498907	-0.258196	-0.844778	78
2852	GOBP_CELLULAR_RESPONSE_TO_GAMMA_RADIATION	0.705441	0.86864	0.0588438	-0.310412	-0.844213	28
2872	GOBP_REGULATION_OF_CYTOPLASMIC_TRANSPORT	0.713748	0.87277	0.0584693	-0.312281	-0.844048	27
3102	GOBP_GLYCEROPHOSPHOLIPID_BIOSYNTHETIC_PROCESS	0.84544	0.957284	0.0415718	-0.22942	-0.843565	181
2841	GOBP_L_GLUTAMATE_IMPORT	0.702857	0.86864	0.0597318	-0.339582	-0.843451	18
2942	GOBP_REGULATION_OF_EPITHELIAL_TO_MESENCHYMAL_TRANSITION	0.755518	0.902153	0.0510114	-0.260714	-0.843243	73
2842	GOBP_MEMBRANE_RAFT_ORGANIZATION	0.702857	0.86864	0.0597318	-0.339486	-0.843211	18
2786	GOBP_NEGATIVE_REGULATION_OF_ORGANIC_ACID_TRANSPORT	0.675676	0.851757	0.062249	-0.353287	-0.843034	15
2779	GOBP_REGULATION_OF_CHOLESTEROL_BIOSYNTHETIC_PROCESS	0.673664	0.851595	0.0618406	-0.348686	-0.84289	16
2844	GOBP_HETEROTYPIC_CELL_CELL_ADHESION	0.703636	0.86864	0.0574877	-0.299834	-0.842793	32
2850	GOBP_POSTSYNAPTIC_SPECIALIZATION_ASSEMBLY	0.704762	0.86864	0.0596037	-0.339291	-0.842727	18
2824	GOBP_REGULATION_OF_OXIDATIVE_STRESS_INDUCED_INTRINSIC_APOPTOTIC_SIGNALING_PATHWAY	0.693878	0.862368	0.0590955	-0.320264	-0.842642	22
2865	GOBP_CLATHRIN_DEPENDENT_ENDOCYTOSIS	0.710952	0.871753	0.0564118	-0.286884	-0.842525	42
2816	GOBP_CELL_CELL_RECOGNITION	0.688312	0.858484	0.059476	-0.30397	-0.842047	30
2838	GOBP_INTERMEMBRANE_LIPID_TRANSFER	0.699275	0.865593	0.0576091	-0.288604	-0.840594	41
2916	GOBP_NCRNA_TRANSCRIPTION	0.738676	0.889907	0.0532386	-0.267552	-0.84053	61
2860	GOBP_REGULATION_OF_CD4_POSITIVE_ALPHA_BETA_T_CELL_DIFFERENTIATION	0.708098	0.869772	0.0588438	-0.3076	-0.839326	29
3036	GOBP_STEROID_BIOSYNTHETIC_PROCESS	0.80261	0.928712	0.0464155	-0.24448	-0.838687	109
2840	GOBP_INTRINSIC_APOPTOTIC_SIGNALING_PATHWAY_IN_RESPONSE_TO_DNA_DAMAGE_BY_P53_CLASS_MEDIATOR	0.701087	0.867225	0.0574877	-0.287949	-0.838686	41
2869	GOBP_MONOCYTE_DIFFERENTIATION	0.712946	0.87277	0.0583453	-0.308055	-0.837801	28
2963	GOBP_LEUKOCYTE_APOPTOTIC_PROCESS	0.769231	0.912017	0.0494905	-0.25343	-0.837654	83
2796	GOBP_TRANSPOSITION	0.681298	0.855438	0.0613026	-0.346407	-0.837379	16
2821	GOBP_PYRIMIDINE_NUCLEOTIDE_CATABOLIC_PROCESS	0.690702	0.859977	0.0603786	-0.341409	-0.837327	17
2849	GOBP_OOCYTE_MATURATION	0.704673	0.86864	0.0587186	-0.315764	-0.836686	23
2878	GOBP_OOCYTE_DIFFERENTIATION	0.718182	0.876596	0.05653	-0.297561	-0.836404	32
2977	GOBP_NEURON_PROJECTION_ORGANIZATION	0.776831	0.916638	0.0498907	-0.259876	-0.8359	71
2905	GOBP_REGULATION_OF_ORGANIC_ACID_TRANSPORT	0.732727	0.886083	0.0555947	-0.28496	-0.835573	43
2929	GOBP_CD4_POSITIVE_ALPHA_BETA_T_CELL_ACTIVATION	0.748276	0.897471	0.052163	-0.263962	-0.835064	64
3134	GOBP_REGULATION_OF_CELL_PROJECTION_ASSEMBLY	0.859813	0.963551	0.0411544	-0.227413	-0.833464	177
2873	GOBP_REGULATION_OF_ALPHA_BETA_T_CELL_DIFFERENTIATION	0.713768	0.87277	0.0566484	-0.285866	-0.83262	41
2988	GOBP_REGULATION_OF_GLUCOSE_METABOLIC_PROCESS	0.783051	0.920635	0.0492918	-0.256299	-0.832533	75
2877	GOBP_RESPONSE_TO_GONADOTROPIN	0.717803	0.876483	0.0584693	-0.329097	-0.831973	19
2888	GOBP_MITOCHONDRION_MORPHOGENESIS	0.72067	0.876601	0.0574877	-0.323192	-0.831673	20
2885	GOBP_OSTEOBLAST_PROLIFERATION	0.72045	0.876601	0.057853	-0.305584	-0.831081	28
3043	GOBP_APOPTOTIC_MITOCHONDRIAL_CHANGES	0.806723	0.931241	0.0475434	-0.248343	-0.830529	91
3150	GOBP_CYTOSKELETON_DEPENDENT_INTRACELLULAR_TRANSPORT	0.865948	0.965611	0.0403295	-0.225353	-0.830461	184
3131	GOBP_MITOCHONDRIAL_TRANSPORT	0.858934	0.963551	0.041488	-0.229119	-0.830214	165
2959	GOBP_REGULATION_OF_OXIDOREDUCTASE_ACTIVITY	0.767483	0.911175	0.0516356	-0.263679	-0.83011	63
3273	GOBP_ORGANIC_CYCLIC_COMPOUND_CATABOLIC_PROCESS	0.932551	1	0.0345664	-0.208826	-0.829404	399
3088	GOBP_REGULATION_OF_CELLULAR_RESPONSE_TO_TRANSFORMING_GROWTH_FACTOR_BETA_STIMULUS	0.839344	0.954863	0.0445962	-0.238891	-0.829177	122
2896	GOBP_POSTSYNAPSE_ASSEMBLY	0.725047	0.87941	0.0577309	-0.306726	-0.829034	27
3085	GOBP_REGULATION_OF_PROTEIN_LOCALIZATION_TO_MEMBRANE	0.83657	0.952632	0.0441523	-0.235525	-0.828886	139
3171	GOBP_POSITIVE_REGULATION_OF_LYMPHOCYTE_ACTIVATION	0.875583	0.969829	0.0402478	-0.22415	-0.828352	194
2990	GOBP_BLASTOCYST_DEVELOPMENT	0.784185	0.921351	0.0479259	-0.248389	-0.828179	86
3018	GOBP_NEGATIVE_REGULATION_OF_ESTABLISHMENT_OF_PROTEIN_LOCALIZATION	0.794314	0.923571	0.048022	-0.248191	-0.828118	88
2895	GOBP_HOMOLOGOUS_CHROMOSOME_SEGREGATION	0.723636	0.878112	0.0561767	-0.294604	-0.828093	32
3190	GOBP_CELLULAR_RESPONSE_TO_EXTRACELLULAR_STIMULUS	0.885978	0.975417	0.0392759	-0.222656	-0.827678	205
2893	GOBP_CYTOPLASMIC_SEQUESTERING_OF_PROTEIN	0.722533	0.877379	0.0573667	-0.321539	-0.827419	20
3099	GOBP_HORMONE_MEDIATED_SIGNALING_PATHWAY	0.845161	0.957284	0.0435378	-0.236416	-0.827283	130
2894	GOBP_REGULATION_OF_CHROMATIN_BINDING	0.723364	0.878086	0.0574877	-0.31209	-0.826952	23
2856	GOBP_POSITIVE_REGULATION_OF_POST_TRANSCRIPTIONAL_GENE_SILENCING	0.706564	0.868828	0.0601186	-0.345872	-0.825339	15
3184	GOBP_REGULATION_OF_PROTEIN_UBIQUITINATION	0.882629	0.973635	0.0401661	-0.224043	-0.825332	191
2848	GOBP_C4_DICARBOXYLATE_TRANSPORT	0.704587	0.86864	0.057853	-0.315712	-0.825299	21
3177	GOBP_RESPONSE_TO_STARVATION	0.877358	0.969829	0.0406579	-0.22808	-0.823774	163
2974	GOBP_REGULATION_OF_ATP_METABOLIC_PROCESS	0.774423	0.914777	0.0519512	-0.267523	-0.823665	55
2911	GOBP_REGULATION_OF_ENDOPLASMIC_RETICULUM_UNFOLDED_PROTEIN_RESPONSE	0.73546	0.88698	0.0568864	-0.302346	-0.822275	28
2882	GOBP_REGULATION_OF_SYNAPTIC_VESICLE_RECYCLING	0.719852	0.876601	0.0573667	-0.312087	-0.821129	22
2919	GOBP_MONOSACCHARIDE_CATABOLIC_PROCESS	0.740187	0.890722	0.0564118	-0.28797	-0.820336	36
3076	GOBP_NUCLEOSIDE_DIPHOSPHATE_METABOLIC_PROCESS	0.827471	0.945027	0.0462303	-0.242786	-0.818368	98
2914	GOBP_PROTEIN_KINASE_C_SIGNALING	0.735741	0.88698	0.0574877	-0.307468	-0.816721	24
2950	GOBP_NEGATIVE_REGULATION_OF_CELL_SUBSTRATE_ADHESION	0.758929	0.903768	0.0531298	-0.271816	-0.81626	47
2899	GOBP_HISTONE_DEMETHYLATION	0.728972	0.883366	0.0571259	-0.30804	-0.81622	23
2962	GOBP_PYRIMIDINE_NUCLEOTIDE_METABOLIC_PROCESS	0.768953	0.911996	0.0530213	-0.273979	-0.815854	45
3296	GOBP_REGULATION_OF_ESTABLISHMENT_OF_PROTEIN_LOCALIZATION	0.946143	1	0.0335297	-0.205232	-0.815734	397
3189	GOBP_GERM_CELL_DEVELOPMENT	0.885759	0.975417	0.0400032	-0.225649	-0.81496	159
2999	GOBP_VESICLE_CYTOSKELETAL_TRAFFICKING	0.787234	0.922158	0.0511148	-0.263439	-0.814744	56
2928	GOBP_MITOCHONDRIAL_FISSION	0.748162	0.897471	0.0551352	-0.283556	-0.814544	37
2871	GOBP_NEGATIVE_REGULATION_OF_TRANSLATIONAL_INITIATION	0.71374	0.87277	0.0590955	-0.336689	-0.813889	16
2996	GOBP_AMINO_ACID_CATABOLIC_PROCESS	0.786828	0.922093	0.0500923	-0.255591	-0.81358	66
2925	GOBP_GRANULOCYTE_DIFFERENTIATION	0.747148	0.896941	0.0567672	-0.305314	-0.810999	24
3277	GOBP_PROTEIN_LOCALIZATION_TO_NUCLEUS	0.935681	1	0.0364549	-0.211837	-0.81012	264
3098	GOBP_POSITIVE_REGULATION_OF_UBIQUITIN_DEPENDENT_PROTEIN_CATABOLIC_PROCESS	0.843072	0.956007	0.0452247	-0.240194	-0.809642	101
2926	GOBP_AMINO_ACID_IMPORT_ACROSS_PLASMA_MEMBRANE	0.747273	0.896941	0.0546808	-0.288024	-0.809597	32
2913	GOBP_CELLULAR_RESPONSE_TO_COPPER_ION	0.735521	0.88698	0.0582216	-0.337708	-0.805858	15
2933	GOBP_HISTONE_H3_K9_MODIFICATION	0.751908	0.900215	0.0566484	-0.301705	-0.805153	25
2939	GOBP_ACETYL_COA_METABOLIC_PROCESS	0.754717	0.901934	0.0559429	-0.299229	-0.804881	26
2934	GOBP_VESICLE_TARGETING_ROUGH_ER_TO_CIS_GOLGI	0.751908	0.900215	0.0566484	-0.301337	-0.804173	25
2945	GOBP_OVARIAN_FOLLICLE_DEVELOPMENT	0.75763	0.903451	0.0534572	-0.273713	-0.803844	42
2951	GOBP_RESPONSE_TO_EPIDERMAL_GROWTH_FACTOR	0.759425	0.904053	0.0533478	-0.273276	-0.802561	42
2944	GOBP_LIPID_DROPLET_ORGANIZATION	0.757062	0.903383	0.0557104	-0.296762	-0.802103	27
2918	GOBP_INOSITOL_PHOSPHATE_CATABOLIC_PROCESS	0.740038	0.890722	0.0571259	-0.326123	-0.799836	17
3051	GOBP_NEGATIVE_REGULATION_OF_SMALL_MOLECULE_METABOLIC_PROCESS	0.811287	0.934137	0.0494905	-0.25554	-0.798851	59
2947	GOBP_NEGATIVE_REGULATION_OF_TELOMERE_MAINTENANCE_VIA_TELOMERE_LENGTHENING	0.758555	0.903768	0.0560596	-0.300697	-0.798736	24
2955	GOBP_REGULATION_OF_LYMPHOCYTE_MIGRATION	0.761905	0.905777	0.0541201	-0.275473	-0.797395	40
2966	GOBP_NEGATIVE_REGULATION_OF_TELOMERE_MAINTENANCE	0.770909	0.913083	0.0532386	-0.283534	-0.796976	32
3020	GOBP_TIGHT_JUNCTION_ORGANIZATION	0.794643	0.923571	0.0510114	-0.265118	-0.796146	47
2976	GOBP_MITOCHONDRIAL_TRANSCRIPTION	0.776515	0.916632	0.054794	-0.31447	-0.794996	19
2984	GOBP_SUBSTANTIA_NIGRA_DEVELOPMENT	0.781308	0.919818	0.0538979	-0.279039	-0.794894	36
3005	GOBP_VESICLE_TRANSPORT_ALONG_MICROTUBULE	0.791367	0.923571	0.0515309	-0.272938	-0.791852	39
2967	GOBP_POSITIVE_REGULATION_OF_PROTEIN_DEACETYLATION	0.771698	0.913709	0.0549074	-0.294351	-0.791761	26
2946	GOBP_PROTEIN_O_LINKED_MANNOSYLATION	0.757634	0.903451	0.0562941	-0.327441	-0.791534	16
3077	GOBP_POSITIVE_REGULATION_OF_TELOMERE_MAINTENANCE	0.828423	0.945807	0.0477342	-0.248501	-0.791011	66
2949	GOBP_REGULATION_OF_INTRINSIC_APOPTOTIC_SIGNALING_PATHWAY_IN_RESPONSE_TO_DNA_DAMAGE_BY_P53_CLASS_MEDIATOR	0.758687	0.903768	0.0567672	-0.331393	-0.790789	15
3369	GOBP_PURINE_CONTAINING_COMPOUND_METABOLIC_PROCESS	0.974504	1	0.0307753	-0.19782	-0.790621	418
2983	GOBP_POSITIVE_REGULATION_OF_UBIQUITIN_PROTEIN_TRANSFERASE_ACTIVITY	0.781076	0.919818	0.0535669	-0.285151	-0.789916	30
2952	GOBP_REGULATION_OF_FATTY_ACID_BETA_OXIDATION	0.760618	0.905166	0.0566484	-0.330555	-0.788788	15
3237	GOBP_DNA_TEMPLATED_TRANSCRIPTION_INITIATION	0.912195	0.989862	0.0404114	-0.226243	-0.788327	127
2986	GOBP_CEREBELLAR_CORTEX_FORMATION	0.782197	0.920209	0.0544556	-0.31175	-0.78812	19
2960	GOBP_INSULIN_SECRETION_INVOLVED_IN_CELLULAR_RESPONSE_TO_GLUCOSE_STIMULUS	0.768116	0.911576	0.0532386	-0.270421	-0.787635	41
3002	GOBP_NEGATIVE_REGULATION_OF_PROTEIN_LOCALIZATION_TO_MEMBRANE	0.789077	0.923394	0.0537873	-0.288643	-0.787598	29
3071	GOBP_TRANSCRIPTION_BY_RNA_POLYMERASE_I	0.822496	0.940875	0.0487011	-0.251904	-0.787174	60
2969	GOBP_NEURON_FATE_COMMITMENT	0.772643	0.91397	0.0538979	-0.282333	-0.785999	31
2981	GOBP_REGULATION_OF_RAC_PROTEIN_SIGNAL_TRANSDUCTION	0.780261	0.919509	0.0537873	-0.305439	-0.785988	20
3086	GOBP_POSITIVE_REGULATION_OF_PROTEIN_POLYMERIZATION	0.838488	0.954507	0.0467883	-0.245369	-0.785841	69
3004	GOBP_MONOUBIQUITINATED_HISTONE_DEUBIQUITINATION	0.790353	0.923571	0.0530213	-0.282991	-0.783931	30
3014	GOBP_REGULATION_OF_TRANSCRIPTION_BY_RNA_POLYMERASE_I	0.792727	0.923571	0.0519512	-0.26726	-0.783672	43
3229	GOBP_POSITIVE_REGULATION_OF_PROTEOLYSIS_INVOLVED_IN_PROTEIN_CATABOLIC_PROCESS	0.908197	0.987816	0.0409884	-0.225645	-0.783201	122
3012	GOBP_RUFFLE_ASSEMBLY	0.792523	0.923571	0.0532386	-0.274884	-0.78306	36
2995	GOBP_ANTEROGRADE_AXONAL_TRANSPORT	0.786355	0.922093	0.0517405	-0.264892	-0.782961	44
3011	GOBP_HINDBRAIN_MORPHOGENESIS	0.792523	0.923571	0.0532386	-0.274499	-0.781962	36
3015	GOBP_NEGATIVE_REGULATION_OF_TELOMERE_MAINTENANCE_VIA_TELOMERASE	0.793561	0.923571	0.0537873	-0.308432	-0.77973	19
3040	GOBP_TELOMERE_CAPPING	0.8051	0.930259	0.0513223	-0.269324	-0.779457	38
2961	GOBP_NEGATIVE_REGULATION_OF_INTERLEUKIN_1_PRODUCTION	0.76834	0.911576	0.0561767	-0.326609	-0.779373	15
3128	GOBP_DICARBOXYLIC_ACID_METABOLIC_PROCESS	0.857143	0.962334	0.045862	-0.243565	-0.779194	68
2968	GOBP_PHOSPHATE_ION_TRANSPORT	0.772296	0.91397	0.0551352	-0.317634	-0.779016	17
3017	GOBP_REGULATION_OF_MACROPHAGE_DIFFERENTIATION	0.794286	0.923571	0.0540088	-0.31364	-0.779015	18
2972	GOBP_REGULATION_OF_ESTABLISHMENT_OR_MAINTENANCE_OF_CELL_POLARITY	0.773832	0.914578	0.0543434	-0.293925	-0.778819	23
3118	GOBP_RECEPTOR_METABOLIC_PROCESS	0.852686	0.960708	0.0464155	-0.244644	-0.778733	66
3067	GOBP_LYMPHOCYTE_HOMEOSTASIS	0.820604	0.939935	0.0492918	-0.258102	-0.7785	48
3083	GOBP_AXONAL_TRANSPORT	0.834798	0.951231	0.048022	-0.248718	-0.777218	60
3213	GOBP_LYMPHOCYTE_ACTIVATION_INVOLVED_IN_IMMUNE_RESPONSE	0.896721	0.980449	0.0415718	-0.226037	-0.776787	113
2989	GOBP_HISTONE_MONOUBIQUITINATION	0.783734	0.92113	0.0532386	-0.278925	-0.776509	31
2985	GOBP_POSITIVE_REGULATION_OF_EPIDERMIS_DEVELOPMENT	0.781651	0.919913	0.0530213	-0.296753	-0.77574	21
3028	GOBP_POSITIVE_REGULATION_OF_TRANSLATIONAL_INITIATION	0.796578	0.924167	0.0537873	-0.291491	-0.774283	24
3438	GOBP_POST_TRANSCRIPTIONAL_REGULATION_OF_GENE_EXPRESSION	0.99422	1	0.0307753	-0.192792	-0.772679	458
3182	GOBP_PROTEIN_LOCALIZATION_TO_VACUOLE	0.880672	0.972282	0.0435378	-0.237245	-0.77114	74
3074	GOBP_RAC_PROTEIN_SIGNAL_TRANSDUCTION	0.826007	0.94397	0.0503964	-0.266089	-0.770232	40
3037	GOBP_EXCITATORY_SYNAPSE_ASSEMBLY	0.80303	0.928892	0.0532386	-0.304648	-0.770166	19
3021	GOBP_EPITHELIAL_CELL_MORPHOGENESIS	0.795158	0.923571	0.052913	-0.299225	-0.769996	20
3039	GOBP_T_CELL_CYTOKINE_PRODUCTION	0.804924	0.930259	0.0531298	-0.304295	-0.769274	19
3035	GOBP_HOMOLOGOUS_CHROMOSOME_PAIRING_AT_MEIOSIS	0.802281	0.928637	0.0534572	-0.289427	-0.768799	24
3124	GOBP_POSITIVE_REGULATION_OF_PROTEIN_LOCALIZATION_TO_CELL_PERIPHERY	0.855615	0.962088	0.0475434	-0.250741	-0.76828	54
3214	GOBP_SUBSTRATE_ADHESION_DEPENDENT_CELL_SPREADING	0.897181	0.980646	0.0420772	-0.231379	-0.76786	84
2997	GOBP_CELL_DIFFERENTIATION_IN_SPINAL_CORD	0.786916	0.922093	0.0535669	-0.289695	-0.767612	23
2998	GOBP_POSITIVE_REGULATION_OF_RELEASE_OF_CYTOCHROME_C_FROM_MITOCHONDRIA	0.786916	0.922093	0.0535669	-0.289591	-0.767335	23
3057	GOBP_REGULATION_OF_DENDRITIC_SPINE_MORPHOGENESIS	0.815299	0.936913	0.0518458	-0.271742	-0.766926	34
3013	GOBP_ASTROCYTE_DEVELOPMENT	0.792661	0.923571	0.0523759	-0.292834	-0.765495	21
3016	GOBP_NEGATIVE_REGULATION_OF_T_CELL_APOPTOTIC_PROCESS	0.793893	0.923571	0.0541201	-0.316247	-0.764474	16
3046	GOBP_NEGATIVE_REGULATION_OF_REACTIVE_OXYGEN_SPECIES_METABOLIC_PROCESS	0.807763	0.931593	0.0518458	-0.274582	-0.764418	31
3191	GOBP_DNA_DAMAGE_RESPONSE_SIGNAL_TRANSDUCTION_BY_P53_CLASS_MEDIATOR	0.88601	0.975417	0.0445071	-0.239148	-0.763398	67
3080	GOBP_NEGATIVE_REGULATION_OF_PROTEASOMAL_PROTEIN_CATABOLIC_PROCESS	0.831239	0.948098	0.0491928	-0.258112	-0.762922	44
3286	GOBP_VESICLE_MEDIATED_TRANSPORT_TO_THE_PLASMA_MEMBRANE	0.94061	1	0.0383996	-0.2171	-0.761985	134
3246	GOBP_POST_GOLGI_VESICLE_MEDIATED_TRANSPORT	0.915423	0.990276	0.0411544	-0.225318	-0.761043	97
3055	GOBP_PHOSPHATIDYLINOSITOL_3_PHOSPHATE_BIOSYNTHETIC_PROCESS	0.814394	0.936486	0.0525899	-0.300873	-0.760621	19
3000	GOBP_REGULATION_OF_SYNAPTIC_VESICLE_ENDOCYTOSIS	0.787645	0.922332	0.0550211	-0.318397	-0.759776	15
3120	GOBP_CERAMIDE_BIOSYNTHETIC_PROCESS	0.853309	0.960794	0.04783	-0.251676	-0.758874	49
3179	GOBP_REGULATION_OF_CELL_SUBSTRATE_JUNCTION_ORGANIZATION	0.877622	0.969829	0.0454968	-0.240914	-0.758439	63
3056	GOBP_NEGATIVE_REGULATION_OF_DNA_REPLICATION	0.815094	0.936913	0.0523759	-0.281815	-0.75804	26
3380	GOBP_ESTABLISHMENT_OF_PROTEIN_LOCALIZATION_TO_MEMBRANE	0.978428	1	0.034641	-0.201436	-0.757294	224
3065	GOBP_PROTEIN_LOCALIZATION_TO_CHROMOSOME_TELOMERIC_REGION	0.819209	0.93895	0.052057	-0.277509	-0.757219	29
3385	GOBP_CELLULAR_CARBOHYDRATE_METABOLIC_PROCESS	0.979814	1	0.0349401	-0.202967	-0.75582	208
3026	GOBP_DENDRITIC_SPINE_MAINTENANCE	0.795802	0.923571	0.0540088	-0.312386	-0.755141	16
3268	GOBP_REGULATION_OF_GENERATION_OF_PRECURSOR_METABOLITES_AND_ENERGY	0.927152	0.99666	0.0404935	-0.222028	-0.755045	104
3285	GOBP_MITOCHONDRIAL_MEMBRANE_ORGANIZATION	0.939641	1	0.0391956	-0.219657	-0.753533	109
3204	GOBP_REGULATION_OF_TRANSLATIONAL_INITIATION	0.89322	0.979334	0.0432769	-0.233376	-0.753452	72
3133	GOBP_WATER_SOLUBLE_VITAMIN_METABOLIC_PROCESS	0.85968	0.963551	0.0471642	-0.249781	-0.753401	48
3023	GOBP_SNRNA_TRANSCRIPTION_BY_RNA_POLYMERASE_II	0.795367	0.923571	0.0545681	-0.315558	-0.753001	15
3027	GOBP_LONG_CHAIN_FATTY_ACYL_COA_METABOLIC_PROCESS	0.795802	0.923571	0.0540088	-0.310725	-0.751125	16
3236	GOBP_MITOCHONDRIAL_TRANSMEMBRANE_TRANSPORT	0.912162	0.989862	0.0421619	-0.228961	-0.749558	79
3227	GOBP_PHOSPHOLIPID_TRANSPORT	0.907692	0.987816	0.0429311	-0.233535	-0.748486	70
3078	GOBP_PYRIMIDINE_RIBONUCLEOTIDE_BIOSYNTHETIC_PROCESS	0.83054	0.947917	0.0509083	-0.290806	-0.748331	20
3137	GOBP_AMYLOID_BETA_METABOLIC_PROCESS	0.860507	0.96357	0.048022	-0.256841	-0.748079	41
3073	GOBP_POSITIVE_REGULATION_OF_MUSCLE_CELL_APOPTOTIC_PROCESS	0.825758	0.94397	0.0519512	-0.295707	-0.747562	19
3033	GOBP_NEGATIVE_REGULATION_OF_PHAGOCYTOSIS	0.801158	0.927949	0.0542316	-0.312857	-0.746556	15
3234	GOBP_NEGATIVE_REGULATION_OF_PROTEIN_MODIFICATION_BY_SMALL_PROTEIN_CONJUGATION_OR_REMOVAL	0.911667	0.989862	0.0415718	-0.223256	-0.744629	87
3090	GOBP_NEGATIVE_REGULATION_OF_PROTEIN_LOCALIZATION_TO_CELL_PERIPHERY	0.840304	0.955336	0.0513223	-0.280301	-0.74456	24
3069	GOBP_MRNA_METHYLATION	0.821632	0.940499	0.0522693	-0.303522	-0.744406	17
3294	GOBP_SMOOTHENED_SIGNALING_PATHWAY	0.943987	1	0.0394367	-0.215732	-0.74409	117
3147	GOBP_NEGATIVE_REGULATION_OF_COLD_INDUCED_THERMOGENESIS	0.86413	0.964573	0.04783	-0.255463	-0.744067	41
3126	GOBP_NEGATIVE_REGULATION_OF_RESPONSE_TO_ENDOPLASMIC_RETICULUM_STRESS	0.856102	0.962088	0.048506	-0.256839	-0.743325	38
3148	GOBP_CELLULAR_RESPONSE_TO_GLUCOSE_STARVATION	0.864621	0.964573	0.0476387	-0.249268	-0.742269	45
3064	GOBP_ANDROGEN_METABOLIC_PROCESS	0.818702	0.938675	0.0526973	-0.306916	-0.741917	16
3130	GOBP_POSITIVE_REGULATION_OF_RECEPTOR_MEDIATED_ENDOCYTOSIS	0.857923	0.962903	0.0484088	-0.256233	-0.741569	38
3063	GOBP_REGULATION_OF_MYELOID_CELL_APOPTOTIC_PROCESS	0.818692	0.938675	0.0517405	-0.279819	-0.741443	23
3196	GOBP_CRANIAL_SKELETAL_SYSTEM_DEVELOPMENT	0.887701	0.975748	0.045862	-0.24162	-0.740334	54
3104	GOBP_FC_RECEPTOR_SIGNALING_PATHWAY	0.846435	0.957834	0.0491928	-0.261186	-0.737874	33
3181	GOBP_REGULATION_OF_SUBSTRATE_ADHESION_DEPENDENT_CELL_SPREADING	0.879928	0.971766	0.0465084	-0.242329	-0.737561	51
3242	GOBP_AXO_DENDRITIC_TRANSPORT	0.913559	0.989862	0.0422468	-0.228409	-0.737418	72
3062	GOBP_SMOOTH_MUSCLE_CELL_APOPTOTIC_PROCESS	0.818533	0.938675	0.0532386	-0.308841	-0.736974	15
3087	GOBP_NEGATIVE_REGULATION_OF_NIK_NF_KAPPAB_SIGNALING	0.839015	0.954798	0.0512184	-0.291426	-0.73674	19
3447	GOBP_REGULATION_OF_PROTEIN_CATABOLIC_PROCESS	0.995468	1	0.0328701	-0.190288	-0.736388	310
3337	GOBP_RNA_PHOSPHODIESTER_BOND_HYDROLYSIS	0.962602	1	0.0379271	-0.211137	-0.736222	128
3112	GOBP_POSITIVE_REGULATION_OF_PEPTIDYL_LYSINE_ACETYLATION	0.851577	0.960708	0.0495902	-0.265766	-0.736216	30
3169	GOBP_POSITIVE_REGULATION_OF_RESPONSE_TO_CYTOKINE_STIMULUS	0.875	0.969677	0.0466015	-0.245049	-0.735881	47
3110	GOBP_PROTEIN_K63_LINKED_DEUBIQUITINATION	0.850746	0.960708	0.0498907	-0.260101	-0.734073	34
3125	GOBP_ASPARTATE_FAMILY_AMINO_ACID_METABOLIC_PROCESS	0.856075	0.962088	0.0496901	-0.257534	-0.733635	36
3060	GOBP_POSITIVE_REGULATION_OF_CHROMATIN_ORGANIZATION	0.818533	0.938675	0.0532386	-0.30741	-0.733559	15
3161	GOBP_MEGAKARYOCYTE_DIFFERENTIATION	0.871795	0.968875	0.0479259	-0.253313	-0.73325	40
3254	GOBP_POSITIVE_REGULATION_OF_PLASMA_MEMBRANE_BOUNDED_CELL_PROJECTION_ASSEMBLY	0.92	0.993107	0.0411544	-0.21932	-0.731501	87
3166	GOBP_IMMUNOGLOBULIN_PRODUCTION_INVOLVED_IN_IMMUNOGLOBULIN_MEDIATED_IMMUNE_RESPONSE	0.874101	0.969677	0.0469759	-0.244382	-0.73143	46
3160	GOBP_AMINO_ACID_ACTIVATION	0.870736	0.968005	0.04707	-0.248527	-0.729878	42
3416	GOBP_MONOSACCHARIDE_METABOLIC_PROCESS	0.990669	1	0.0344919	-0.197609	-0.729708	193
3061	GOBP_POST_TRANSLATIONAL_PROTEIN_TARGETING_TO_ENDOPLASMIC_RETICULUM_MEMBRANE	0.818533	0.938675	0.0532386	-0.305728	-0.729544	15
3358	GOBP_PROTEIN_MODIFICATION_BY_SMALL_PROTEIN_REMOVAL	0.969355	1	0.0372254	-0.206043	-0.729067	145
3141	GOBP_INFLAMMATORY_RESPONSE_TO_ANTIGENIC_STIMULUS	0.862524	0.964573	0.0496901	-0.266436	-0.727004	29
3325	GOBP_REGULATION_OF_CELLULAR_CARBOHYDRATE_METABOLIC_PROCESS	0.958609	1	0.0389556	-0.212168	-0.724973	106
3084	GOBP_DNA_DAMAGE_RESPONSE_SIGNAL_TRANSDUCTION_BY_P53_CLASS_MEDIATOR_RESULTING_IN_CELL_CYCLE_ARREST	0.835878	0.952153	0.0517405	-0.299669	-0.724399	16
3105	GOBP_HISTONE_H2A_MONOUBIQUITINATION	0.846591	0.957834	0.0508054	-0.286282	-0.723734	19
3307	GOBP_REGULATION_OF_DNA_TEMPLATED_TRANSCRIPTION_ELONGATION	0.951505	1	0.0397596	-0.213417	-0.721456	99
3164	GOBP_REGULATION_OF_ENDOPLASMIC_RETICULUM_STRESS_INDUCED_INTRINSIC_APOPTOTIC_SIGNALING_PATHWAY	0.873823	0.969677	0.049094	-0.266865	-0.721296	27
3173	GOBP_BILE_ACID_METABOLIC_PROCESS	0.876173	0.969829	0.048799	-0.265033	-0.720798	28
3157	GOBP_REGULATION_OF_DNA_DAMAGE_RESPONSE_SIGNAL_TRANSDUCTION_BY_P53_CLASS_MEDIATOR	0.868914	0.966897	0.049094	-0.253619	-0.72002	35
3291	GOBP_ATP_BIOSYNTHETIC_PROCESS	0.943428	1	0.0399219	-0.213573	-0.719994	94
3115	GOBP_REGULATION_OF_MITOCHONDRIAL_OUTER_MEMBRANE_PERMEABILIZATION_INVOLVED_IN_APOPTOTIC_SIGNALING_PATHWAY	0.852336	0.960708	0.0498907	-0.271504	-0.71941	23
3188	GOBP_NEGATIVE_REGULATION_OF_ORGANELLE_ASSEMBLY	0.884892	0.975102	0.0464155	-0.247765	-0.718819	39
3155	GOBP_NEURAL_TUBE_PATTERNING	0.868762	0.966897	0.048506	-0.258163	-0.718711	31
3186	GOBP_RECEPTOR_CATABOLIC_PROCESS	0.883019	0.973649	0.0487011	-0.266788	-0.717618	26
3165	GOBP_POSITIVE_REGULATION_OF_ESTABLISHMENT_OF_PROTEIN_LOCALIZATION_TO_MITOCHONDRION	0.873857	0.969677	0.0477342	-0.253889	-0.717258	33
3136	GOBP_REGULATION_OF_INTEGRIN_MEDIATED_SIGNALING_PATHWAY	0.860335	0.96357	0.0492918	-0.278226	-0.715961	20
3129	GOBP_REGULATION_OF_TELOMERE_MAINTENANCE_IN_RESPONSE_TO_DNA_DAMAGE	0.857143	0.962334	0.0504983	-0.288252	-0.715957	18
3106	GOBP_HISTONE_H4_K5_ACETYLATION	0.849237	0.960518	0.0510114	-0.295834	-0.715128	16
3339	GOBP_NUCLEOSIDE_TRIPHOSPHATE_BIOSYNTHETIC_PROCESS	0.963756	1	0.0384787	-0.207063	-0.714427	119
3318	GOBP_RESPONSE_TO_TYPE_II_INTERFERON	0.956229	1	0.0398407	-0.219023	-0.712816	76
3368	GOBP_VACUOLAR_TRANSPORT	0.9744	1	0.0366082	-0.199724	-0.712659	148
3393	GOBP_RNA_MODIFICATION	0.982704	1	0.0353911	-0.197288	-0.71256	163
3144	GOBP_POSITIVE_REGULATION_BY_HOST_OF_VIRAL_PROCESS	0.86406	0.964573	0.049094	-0.276522	-0.711576	20
3403	GOBP_REGULATION_OF_CARBOHYDRATE_METABOLIC_PROCESS	0.985366	1	0.036839	-0.204033	-0.710939	127
3145	GOBP_REGULATION_OF_RECEPTOR_RECYCLING	0.86406	0.964573	0.049094	-0.275789	-0.70969	20
3317	GOBP_TRANSCRIPTION_INITIATION_AT_RNA_POLYMERASE_II_PROMOTER	0.956155	1	0.0399219	-0.212418	-0.709324	90
3462	GOBP_RIBOSE_PHOSPHATE_BIOSYNTHETIC_PROCESS	0.996865	1	0.0345664	-0.191664	-0.709209	198
3143	GOBP_GLUTAMINE_METABOLIC_PROCESS	0.86406	0.964573	0.049094	-0.275597	-0.709196	20
3203	GOBP_NEGATIVE_REGULATION_OF_PLASMA_MEMBRANE_BOUNDED_CELL_PROJECTION_ASSEMBLY	0.893058	0.979334	0.0479259	-0.260509	-0.708493	28
3127	GOBP_RESPONSE_TO_PLATELET_DERIVED_GROWTH_FACTOR	0.856881	0.962334	0.048799	-0.27072	-0.707685	21
3208	GOBP_POSITIVE_REGULATION_OF_SIGNAL_TRANSDUCTION_BY_P53_CLASS_MEDIATOR	0.894539	0.979334	0.048022	-0.261025	-0.70551	27
3357	GOBP_REGULATION_OF_PROTEIN_LOCALIZATION_TO_NUCLEUS	0.968903	1	0.0379271	-0.204412	-0.704313	114
3329	GOBP_VIRAL_GENE_EXPRESSION	0.959664	1	0.0395979	-0.210289	-0.703268	91
3175	GOBP_MODULATION_BY_HOST_OF_VIRAL_GENOME_REPLICATION	0.876894	0.969829	0.0491928	-0.277739	-0.702139	19
3200	GOBP_REGULATION_OF_GLYCOPROTEIN_METABOLIC_PROCESS	0.889925	0.976971	0.04783	-0.248661	-0.701784	34
3094	GOBP_PEPTIDYL_PROLINE_HYDROXYLATION	0.841699	0.955528	0.0519512	-0.293853	-0.701208	15
3222	GOBP_NEGATIVE_REGULATION_OF_LIPID_BIOSYNTHETIC_PROCESS	0.903461	0.985058	0.0460458	-0.242204	-0.70097	38
3176	GOBP_NEGATIVE_REGULATION_OF_DNA_TEMPLATED_TRANSCRIPTION_ELONGATION	0.877095	0.969829	0.0484088	-0.272317	-0.700754	20
3093	GOBP_N_TERMINAL_PROTEIN_AMINO_ACID_ACETYLATION	0.841699	0.955528	0.0519512	-0.293277	-0.699833	15
3158	GOBP_POSITIVE_REGULATION_OF_GLYCOPROTEIN_METABOLIC_PROCESS	0.870476	0.968005	0.0497903	-0.281693	-0.699665	18
3233	GOBP_NEGATIVE_REGULATION_OF_CELL_MATRIX_ADHESION	0.911488	0.989862	0.0471642	-0.256136	-0.698901	29
3210	GOBP_REGULATION_OF_HEMATOPOIETIC_PROGENITOR_CELL_DIFFERENTIATION	0.895522	0.980053	0.0475434	-0.24739	-0.698197	34
3262	GOBP_POSITIVE_REGULATION_OF_B_CELL_ACTIVATION	0.925532	0.996388	0.0437126	-0.22801	-0.69682	53
3212	GOBP_REGULATION_OF_ISOTYPE_SWITCHING	0.896104	0.980079	0.0472587	-0.250905	-0.695048	30
3216	GOBP_RETINA_HOMEOSTASIS	0.899814	0.98281	0.04707	-0.250409	-0.693673	30
3271	GOBP_REGULATION_OF_TORC1_SIGNALING	0.928952	0.997679	0.0436251	-0.229975	-0.693661	48
3103	GOBP_DETERMINATION_OF_ADULT_LIFESPAN	0.84556	0.957284	0.0517405	-0.290502	-0.693211	15
3272	GOBP_RECEPTOR_RECYCLING	0.931777	1	0.0439759	-0.235628	-0.691996	42
3154	GOBP_DETECTION_OF_VISIBLE_LIGHT	0.868321	0.966897	0.0499914	-0.285575	-0.69033	16
3464	GOBP_ENERGY_DERIVATION_BY_OXIDATION_OF_ORGANIC_COMPOUNDS	0.996937	1	0.0334562	-0.18001	-0.689789	276
3463	GOBP_REGULATION_OF_PROTEOLYSIS_INVOLVED_IN_PROTEIN_CATABOLIC_PROCESS	0.996923	1	0.033677	-0.185441	-0.689506	202
3217	GOBP_NEGATIVE_REGULATION_OF_DNA_BIOSYNTHETIC_PROCESS	0.9	0.98281	0.0461379	-0.244958	-0.688545	32
3225	GOBP_MONOUBIQUITINATED_PROTEIN_DEUBIQUITINATION	0.904673	0.985254	0.0471642	-0.241617	-0.688291	36
3187	GOBP_SNRNA_TRANSCRIPTION	0.88381	0.974215	0.049094	-0.276771	-0.687441	18
3265	GOBP_AMYLOID_FIBRIL_FORMATION	0.926554	0.99666	0.0464155	-0.251495	-0.686237	29
3284	GOBP_ER_NUCLEUS_SIGNALING_PATHWAY	0.938849	1	0.0437126	-0.229059	-0.685568	46
3350	GOBP_REGULATION_OF_DNA_TEMPLATED_TRANSCRIPTION_INITIATION	0.967742	1	0.0396787	-0.211813	-0.685081	73
3360	GOBP_REGULATION_OF_CILIUM_ASSEMBLY	0.969697	1	0.0391956	-0.210207	-0.684122	76
3235	GOBP_VENTRICULAR_SYSTEM_DEVELOPMENT	0.91182	0.989862	0.0469759	-0.251164	-0.683079	28
3252	GOBP_POSITIVE_REGULATION_OF_CELLULAR_RESPONSE_TO_TRANSFORMING_GROWTH_FACTOR_BETA_STIMULUS	0.919021	0.99278	0.0467883	-0.252695	-0.682995	27
3215	GOBP_TUBULIN_DEACETYLATION	0.897959	0.981191	0.0471642	-0.259291	-0.682218	22
3495	GOBP_NUCLEOSIDE_PHOSPHATE_BIOSYNTHETIC_PROCESS	1	1	0.0333827	-0.179443	-0.679736	236
3399	GOBP_REGULATION_OF_INTRINSIC_APOPTOTIC_SIGNALING_PATHWAY	0.983949	1	0.0363018	-0.19186	-0.67822	143
3230	GOBP_INTEGRATED_STRESS_RESPONSE_SIGNALING	0.90824	0.987816	0.04707	-0.238501	-0.677102	35
3211	GOBP_BRANCHED_CHAIN_AMINO_ACID_CATABOLIC_PROCESS	0.895833	0.980079	0.048215	-0.26764	-0.676606	19
3309	GOBP_RNA_POLYMERASE_II_PREINITIATION_COMPLEX_ASSEMBLY	0.953488	1	0.0427591	-0.221476	-0.676076	52
3290	GOBP_PROTEIN_EXPORT_FROM_NUCLEUS	0.943162	1	0.0429311	-0.219283	-0.675141	55
3206	GOBP_ISOPRENOID_BIOSYNTHETIC_PROCESS	0.893855	0.979334	0.0475434	-0.261816	-0.673732	20
3282	GOBP_REGULATION_OF_MITOCHONDRIAL_GENE_EXPRESSION	0.937853	1	0.045862	-0.246857	-0.673581	29
3202	GOBP_REGULATION_OF_T_CELL_DIFFERENTIATION_IN_THYMUS	0.891841	0.978462	0.048506	-0.272923	-0.66936	17
3314	GOBP_ENDOSOME_TO_LYSOSOME_TRANSPORT	0.955172	1	0.0409884	-0.211114	-0.667876	64
3421	GOBP_RESPONSE_TO_TOPOLOGICALLY_INCORRECT_PROTEIN	0.991935	1	0.0361492	-0.187342	-0.66682	149
3295	GOBP_VESICLE_MEDIATED_TRANSPORT_BETWEEN_ENDOSOMAL_COMPARTMENTS	0.946043	1	0.0433637	-0.222406	-0.665654	46
3226	GOBP_TRNA_WOBBLE_BASE_MODIFICATION	0.904762	0.985254	0.048022	-0.267225	-0.663731	18
3349	GOBP_ADP_METABOLIC_PROCESS	0.967298	1	0.0403295	-0.20688	-0.661834	68
3270	GOBP_PYRIMIDINE_RIBONUCLEOTIDE_METABOLIC_PROCESS	0.928302	0.997286	0.0464155	-0.245383	-0.660043	26
3379	GOBP_NUCLEOTIDE_PHOSPHORYLATION	0.977966	1	0.0391155	-0.203187	-0.66001	75
3404	GOBP_IMPORT_INTO_NUCLEUS	0.985623	1	0.0359969	-0.186258	-0.658648	141
3219	GOBP_GOLGI_TO_ENDOSOME_TRANSPORT	0.901328	0.983415	0.048022	-0.268429	-0.658338	17
3384	GOBP_REGULATION_OF_RESPONSE_TO_ENDOPLASMIC_RETICULUM_STRESS	0.979626	1	0.0391155	-0.20298	-0.656511	73
3333	GOBP_CYTOPLASMIC_MICROTUBULE_ORGANIZATION	0.960644	1	0.042417	-0.214852	-0.655855	52
3433	GOBP_REGULATION_OF_UBIQUITIN_DEPENDENT_PROTEIN_CATABOLIC_PROCESS	0.993721	1	0.0347904	-0.181551	-0.653471	156
3478	GOBP_REGULATION_OF_PROTEASOMAL_PROTEIN_CATABOLIC_PROCESS	0.998457	1	0.0337507	-0.178712	-0.653027	172
3299	GOBP_REGULATION_OF_INTRINSIC_APOPTOTIC_SIGNALING_PATHWAY_BY_P53_CLASS_MEDIATOR	0.947269	1	0.0454059	-0.238938	-0.651973	29
3224	GOBP_SPERMATID_NUCLEUS_DIFFERENTIATION	0.90458	0.985254	0.0481184	-0.269439	-0.651324	16
3238	GOBP_P_BODY_ASSEMBLY	0.912477	0.989862	0.0466015	-0.252693	-0.650256	20
3323	GOBP_VACUOLAR_LOCALIZATION	0.958188	1	0.041321	-0.206951	-0.650096	62
3292	GOBP_NEGATIVE_REGULATION_OF_PROTEASOMAL_UBIQUITIN_DEPENDENT_PROTEIN_CATABOLIC_PROCESS	0.94382	1	0.0453152	-0.22891	-0.649872	35
3244	GOBP_POSITIVE_REGULATION_OF_MITOCHONDRIAL_FISSION	0.914339	0.989862	0.0465084	-0.251454	-0.647068	20
3303	GOBP_RESPONSE_TO_COPPER_ION	0.949153	1	0.0453152	-0.238844	-0.645559	27
3366	GOBP_ALPHA_AMINO_ACID_CATABOLIC_PROCESS	0.973166	1	0.0418239	-0.210911	-0.643825	52
3281	GOBP_INTRINSIC_APOPTOTIC_SIGNALING_PATHWAY_IN_RESPONSE_TO_OXIDATIVE_STRESS	0.9375	1	0.0447749	-0.223979	-0.643403	37
3302	GOBP_FATTY_ACID_DERIVATIVE_BIOSYNTHETIC_PROCESS	0.949153	1	0.0453152	-0.237991	-0.643254	27
3342	GOBP_AMINO_ACID_BIOSYNTHETIC_PROCESS	0.964727	1	0.0415718	-0.204634	-0.639711	59
3364	GOBP_THIOESTER_METABOLIC_PROCESS	0.972414	1	0.0401661	-0.201528	-0.63936	65
3243	GOBP_ARF_PROTEIN_SIGNAL_TRANSDUCTION	0.914339	0.989862	0.0465084	-0.248187	-0.638662	20
3260	GOBP_NEGATIVE_REGULATION_OF_FATTY_ACID_METABOLIC_PROCESS	0.924242	0.995871	0.0467883	-0.252106	-0.637336	19
3373	GOBP_NUCLEOSIDE_MONOPHOSPHATE_METABOLIC_PROCESS	0.975862	1	0.0400032	-0.200681	-0.636671	65
3253	GOBP_FATTY_ACYL_COA_BIOSYNTHETIC_PROCESS	0.92	0.993107	0.0472587	-0.256035	-0.635937	18
3298	GOBP_PYRIMIDINE_CONTAINING_COMPOUND_BIOSYNTHETIC_PROCESS	0.946984	1	0.044064	-0.22507	-0.635843	33
3231	GOBP_REGULATION_OF_TRANSLATIONAL_FIDELITY	0.909266	0.988627	0.0484088	-0.266332	-0.635535	15
3361	GOBP_CHAPERONE_MEDIATED_PROTEIN_FOLDING	0.970123	1	0.0411544	-0.203	-0.634355	60
3269	GOBP_REGULATION_OF_SYNAPTIC_TRANSMISSION_GABAERGIC	0.927894	0.997152	0.0466948	-0.258535	-0.634072	17
3306	GOBP_FATTY_ACYL_COA_METABOLIC_PROCESS	0.951036	1	0.0452247	-0.23432	-0.633333	27
3396	GOBP_ENDOPLASMIC_RETICULUM_UNFOLDED_PROTEIN_RESPONSE	0.982906	1	0.0392759	-0.19706	-0.631582	70
3352	GOBP_RIBONUCLEOSIDE_MONOPHOSPHATE_METABOLIC_PROCESS	0.967742	1	0.0421619	-0.207044	-0.630166	51
3354	GOBP_TORC1_SIGNALING	0.967972	1	0.0418239	-0.202027	-0.626574	57
3410	GOBP_TRANSLATIONAL_INITIATION	0.988581	1	0.036839	-0.182519	-0.62613	109
3388	GOBP_PROTEIN_K48_LINKED_UBIQUITINATION	0.980936	1	0.0400032	-0.19664	-0.62593	66
3239	GOBP_MAMMARY_GLAND_EPITHELIAL_CELL_DIFFERENTIATION	0.913127	0.989862	0.048215	-0.262231	-0.625751	15
3240	GOBP_NEGATIVE_REGULATION_OF_OXIDATIVE_STRESS_INDUCED_INTRINSIC_APOPTOTIC_SIGNALING_PATHWAY	0.913127	0.989862	0.048215	-0.262087	-0.625406	15
3507	GOBP_REGULATION_OF_PROTEIN_STABILITY	1	1	0.0332359	-0.162245	-0.622035	277
3345	GOBP_POSITIVE_REGULATION_OF_CILIUM_ASSEMBLY	0.965649	1	0.0451344	-0.232963	-0.621704	25
3499	GOBP_POSITIVE_REGULATION_OF_TRANSLATION	1	1	0.0365315	-0.178748	-0.621365	124
3400	GOBP_REGULATION_OF_PROTEIN_ACETYLATION	0.984483	1	0.0395979	-0.195526	-0.620316	65
3500	GOBP_PROTEASOMAL_PROTEIN_CATABOLIC_PROCESS	1	1	0.030133	-0.154472	-0.620287	461
3351	GOBP_REGULATION_OF_PROTEIN_DEACETYLATION	0.967742	1	0.0421619	-0.204505	-0.620145	50
3280	GOBP_GLUCOSE_6_PHOSPHATE_METABOLIC_PROCESS	0.93692	1	0.0452247	-0.235615	-0.619924	22
3459	GOBP_PROTEIN_LOCALIZATION_TO_MITOCHONDRION	0.996672	1	0.0373806	-0.179902	-0.61879	116
3332	GOBP_VESICLE_TARGETING_TO_FROM_OR_WITHIN_GOLGI	0.96	1	0.0431902	-0.220011	-0.618421	32
3486	GOBP_ESTABLISHMENT_OF_PROTEIN_LOCALIZATION_TO_ORGANELLE	1	1	0.0308468	-0.155514	-0.616691	390
3458	GOBP_MACROMOLECULE_DEACYLATION	0.996672	1	0.0373806	-0.17909	-0.616	116
3347	GOBP_POSITIVE_REGULATION_OF_TRANSCRIPTION_ELONGATION_BY_RNA_POLYMERASE_II	0.966071	1	0.0420772	-0.204827	-0.615094	47
3293	GOBP_MAMMARY_GLAND_EPITHELIAL_CELL_PROLIFERATION	0.943925	1	0.0452247	-0.232069	-0.614919	23
3415	GOBP_IMMUNOGLOBULIN_PRODUCTION	0.989899	1	0.0382417	-0.188386	-0.613105	76
3387	GOBP_NON_MOTILE_CILIUM_ASSEMBLY	0.980496	1	0.0410713	-0.20034	-0.612259	53
3502	GOBP_PROTEIN_TARGETING	1	1	0.0331626	-0.158979	-0.610797	282
3363	GOBP_MRNA_TRANSCRIPTION	0.971581	1	0.0415718	-0.202441	-0.610612	48
3287	GOBP_REGULATION_OF_DNA_STRAND_ELONGATION	0.94084	1	0.0463228	-0.250822	-0.60632	16
3477	GOBP_TRANSPORT_ALONG_MICROTUBULE	0.998425	1	0.0347157	-0.168197	-0.604776	155
3457	GOBP_ORGANELLE_TRANSPORT_ALONG_MICROTUBULE	0.996644	1	0.0377705	-0.183355	-0.602354	80
3461	GOBP_POSITIVE_REGULATION_OF_AMIDE_METABOLIC_PROCESS	0.99679	1	0.0356933	-0.170313	-0.602054	143
3405	GOBP_POSITIVE_REGULATION_OF_MITOCHONDRION_ORGANIZATION	0.986207	1	0.0395172	-0.188942	-0.599431	65
3512	GOBP_TRNA_METABOLIC_PROCESS	1	1	0.0334562	-0.161168	-0.595145	186
3367	GOBP_VIRION_ASSEMBLY	0.973881	1	0.0437126	-0.210002	-0.592678	34
3336	GOBP_BRAIN_MORPHOGENESIS	0.961977	1	0.0451344	-0.222994	-0.592335	24
3485	GOBP_DNA_TEMPLATED_TRANSCRIPTION_ELONGATION	1	1	0.0365315	-0.170272	-0.591005	122
3326	GOBP_MICROTUBULE_ANCHORING	0.958879	1	0.0445071	-0.221724	-0.587508	23
3409	GOBP_NUCLEAR_ENVELOPE_ORGANIZATION	0.987478	1	0.0411544	-0.192398	-0.587313	52
3427	GOBP_POSITIVE_REGULATION_OF_DNA_TEMPLATED_TRANSCRIPTION_ELONGATION	0.992945	1	0.0402478	-0.186727	-0.583732	59
3372	GOBP_CHAPERONE_COFACTOR_DEPENDENT_PROTEIN_REFOLDING	0.97561	1	0.043888	-0.213304	-0.580111	28
3445	GOBP_POSITIVE_REGULATION_OF_PROTEASOMAL_PROTEIN_CATABOLIC_PROCESS	0.995033	1	0.0372254	-0.168934	-0.577245	106
3508	GOBP_REGULATION_OF_TRANSCRIPTION_ELONGATION_BY_RNA_POLYMERASE_II	1	1	0.0374584	-0.174443	-0.576581	83
3308	GOBP_UBIQUINONE_METABOLIC_PROCESS	0.952381	1	0.045679	-0.231821	-0.575795	18
3335	GOBP_REGULATION_OF_TRANSLATION_IN_RESPONSE_TO_STRESS	0.961468	1	0.0435378	-0.220079	-0.575307	21
3456	GOBP_PROTEIN_AUTOUBIQUITINATION	0.996581	1	0.0386372	-0.1795	-0.575301	70
3353	GOBP_NEGATIVE_REGULATION_OF_RECEPTOR_SIGNALING_PATHWAY_VIA_JAK_STAT	0.967803	1	0.0446854	-0.225863	-0.570992	19
3355	GOBP_AMP_METABOLIC_PROCESS	0.968224	1	0.044064	-0.215008	-0.569712	23
3391	GOBP_VESICLE_COATING	0.981618	1	0.0426734	-0.197902	-0.568494	37
3383	GOBP_MITOCHONDRIAL_GENOME_MAINTENANCE	0.979592	1	0.0431902	-0.203982	-0.565062	30
3322	GOBP_THYROID_GLAND_DEVELOPMENT	0.958095	1	0.0454059	-0.225651	-0.560469	18
3359	GOBP_NEGATIVE_REGULATION_OF_ENDOPLASMIC_RETICULUM_STRESS_INDUCED_INTRINSIC_APOPTOTIC_SIGNALING_PATHWAY	0.969466	1	0.0449543	-0.230927	-0.558226	16
3397	GOBP_REGULATION_OF_HISTONE_DEACETYLATION	0.983209	1	0.0432769	-0.197237	-0.556655	34
3310	GOBP_NEGATIVE_REGULATION_OF_STEROID_METABOLIC_PROCESS	0.953668	1	0.0462303	-0.23324	-0.556569	15
3475	GOBP_TRNA_MODIFICATION	0.998336	1	0.037303	-0.163958	-0.552733	94
3444	GOBP_POSITIVE_REGULATION_OF_DNA_TEMPLATED_TRANSCRIPTION_INITIATION	0.994755	1	0.0397596	-0.175183	-0.551506	63
3398	GOBP_PURINE_NUCLEOSIDE_MONOPHOSPHATE_METABOLIC_PROCESS	0.983516	1	0.042417	-0.189913	-0.549729	40
3498	GOBP_POSITIVE_REGULATION_OF_PROTEASOMAL_UBIQUITIN_DEPENDENT_PROTEIN_CATABOLIC_PROCESS	1	1	0.036762	-0.164415	-0.548193	86
3417	GOBP_RNA_POLYADENYLATION	0.990842	1	0.0420772	-0.187221	-0.541938	40
3488	GOBP_HISTONE_DEACETYLATION	1	1	0.0370705	-0.162269	-0.53851	84
[truncated: 1,514 more rows]
